# Supplementary material for: Type A and D Clostridium perfringens with unique genetic evolution characteristics cause mortality in juvenile Bactrian camels
Source: Front Cell Infect Microbiol. 2026 May 29;16:1787432. doi: 10.3389/fcimb.2026.1787432 (PMC13259845; doi:10.3389/fcimb.2026.1787432)
Supplement: Supplementary file 1 [file Table1.xlsx]

## Sheet: Sheet1
Supplementary Table S1-Blood routine of diseased and healthy young camels
index	Health group (range)	Disease group (range)	P-value
WBC（10⁹/L）	10.3 ± 4.6 (4.9–29.0)	11.7 ± 6.8 (2.78–21.39)	P = 0.52
RBC（10¹²/L）	9.8 ± 1.1 (8.25–12.58)	10.7 ± 1.3 (8.37–12.93)	P = 0.21
HGB（g/dL）	121.3 ± 11.3 (98–144)	12.9 ± 2.3 (9.2–15.9)	P < 0.001
HCT（%）	32.3 ± 4.7 (25.8–40.5)	30.3 ± 6.8 (21.09–39.97)	P = 0.18
MCV（fL）	33.4 ± 4.3 (26.7–40.6)	27.6 ± 3.3 (24–33)	P < 0.01
MCH（pg）	12.9 ± 1.1 (9.9–14.5)	12.0 ± 1.0 (10.6–13.2)	P = 0.12
MCHC（g/dL）	379.4 ± 21.3 (336–428)	42.3 ± 3.4 (39.9–46.4)	P < 0.001
RDWc（%）	19.7 ± 3.7 (15.5–22.8)	33.4 ± 5.8 (30.5–39.7)	P < 0.001
