# Supplementary material for: Type A and D Clostridium perfringens with unique genetic evolution characteristics cause mortality in juvenile Bactrian camels
Source: Front Cell Infect Microbiol. 2026 May 29;16:1787432. doi: 10.3389/fcimb.2026.1787432 (PMC13259845; doi:10.3389/fcimb.2026.1787432)
Supplement: Supplementary file 2 [file Table2.xlsx]

## Sheet: Sheet1
Supplementary Table S2-Blood biochemistry of diseased and healthy young camels
index	Health group (range)	Disease group (range)	P-value
ALB (g/dL)	4.4 ± 0.4 (3.9–5.0)	3.5 ± 0.7 (2.7–4.8)	P < 0.001
TP (g/dL)	7.2 ± 0.6 (5.7–8.2)	5.4 ± 0.5 (5.1–6.5)	P < 0.01
GLU (mmol/L)	5.4 ± 1.3 (3.7–7.0)	2.6 ± 2.3 (0.6–6.8)	P = 0.003
ALP (U/L)	66 ± 33 (41–118)	1,063 ± 500 (175–1,721)	P < 0.001
ALT (U/L)	<20	102 ± 72
TBIL (mg/dL)	<0.4	<0.4
AMY (IU/L)	455 ± 320 (65–1,040)	1,375 ± 340 (938–1,721)	P < 0.001
BUN (mmol/L)	14.1 ± 5.2 (7.6–22.7)	12.5 ± 16.1 (0.8–41.4)	P = 0.15
CRE (mg/dL)	1.8 ± 0.4 (1.4–2.5)	1.7 ± 0.8 (1.06–3.41)	P = 0.32
CA (mg/dL)	8.4 ± 2.5 (<4.0–11.5)	10.7 ± 1.8 (6.72–12.2)	P < 0.01
PHOS (mg/dL)	5.8 ± 1.6 (4.2–8.3)	19.4 ± 7.8 (15.5–30.0)	P < 0.001
GLOB (g/dL)	2.4 ± 0.5 (1.6–3.4)	2.1 ± 0.4 (1.6–2.5)	P = 0.045
