# Supplementary material for: Type A and D Clostridium perfringens with unique genetic evolution characteristics cause mortality in juvenile Bactrian camels
Source: Front Cell Infect Microbiol. 2026 May 29;16:1787432. doi: 10.3389/fcimb.2026.1787432 (PMC13259845; doi:10.3389/fcimb.2026.1787432)
Supplement: Supplementary file 3 [file Table3.xlsx]

## Sheet: all_sample.gene.stat
	Table S3-1 Sequencing quality control data statistics
	Sample ID	Number of Reads	Total bases(G)	Mean Read Length(bp)	N50 Read Length(bp)	Mean Read quality
	JLFS-2	92552	1081255369	11682.7	12007	16
	JLFS-7	64644	847900166	13116.5	14252	15.7
	Table S3-2 Sequencing data statistics
	SampleID	InsertSize(bp)	RawData(M)	RawReads(#)	CleanData(M)	CleanReads(#)	Clean_Q20(%)	Clean_Q30(%)	Clean_GC(%)	Effective(%)
	JLFS-1	350	1209.55	8063684	1202.81	8018774	98.99	96.88	28.9	99.44
	JLFS-3	350	1613.37	10755860	1601.86	10679114	98.99	96.88	29.16	99.28
	JLFS-4	350	1253.06	8353748	1243.09	8287310	99.13	97.41	29.21	99.2
	JLFS-5	350	2064.73	13764930	2008.6	13390700	98.28	95.66	29.26	97.28
	JLFS-6	350	1226.53	8176914	1218.26	8121746	99.18	97.51	28.83	99.32
	JLFS-8	350	1597.14	10647602	1590.54	10603630	98.93	96.76	28.96	99.58
	Table S3-3 Assembly Results Contig Statistical Table
	Sample_name	Total Num(>500bp)	Total Length(bp)	N50 Length(bp)	N90 Length(bp)	Max Length(bp)	Min Length(bp)	Sequence GC%
	JLFS-1	23	3461384	302231	88942	933956	1611	28.12
	JLFS-3	22	3294456	239542	74082	1241992	1305	28.18
	JLFS-4	22	3595823	297045	60914	863374	13117	28.01
	JLFS-5	23	3346911	239632	62876	1241992	1636	28.11
	JLFS-6	26	3296259	239632	74155	1241992	1306	28.18
	JLFS-8	14	3195592	2038063	146885	2038063	1254	28.26
	Table S3-4 Assembly Results Scaffold Statistics Table
	Sample_name	Total Num(>500bp)	Total Length(bp)	N50 Length(bp)	N90 Length(bp)	Max Length(bp)	Min Length(bp)	Sequence GC%
	JLFS-1	22	3461394	374243	88942	933956	1611	28.12
	JLFS-3	21	3294466	240857	74082	1241992	3427	28.18
	JLFS-4	21	3595833	359636	60914	1114560	13117	28.01
	JLFS-5	23	3346911	239632	62876	1241992	1636	28.11
	JLFS-6	25	3296269	239632	74155	1241992	1593	28.18
	JLFS-8	14	3195592	2038063	146885	2038063	1254	28.26
	Table S3-5 Statistical Table of Coding Gene Prediction Results
	Sample ID	Genome size(bp)	Gene number(#)	Gene total length(bp)	Gene average length(bp)	Gene length/Genome(%)
	JLFS-1	3461394	3244	2915367	899	84.23
	JLFS-2	3372358	3099	2824011	911	83.74
	JLFS-3	3294466	3008	2780478	924	84.4
	JLFS-4	3595833	3415	3032751	888	84.34
	JLFS-5	3346911	3073	2824227	919	84.38
	JLFS-7	3583661	3409	3008856	883	83.96
	JLFS-6	3296269	3005	2776422	924	84.23
	JLFS-8	3195592	2897	2692731	929	84.26
	Table S3-6 Statistics of Sample Genome Assembly Results
	Sample ID	Type	Contig ID	Size(bp)	GC%
	JLFS-2	Chromosome	Chr1	3274285	28.46
	JLFS-2	Plasmid	Plas1	10008	25.5
	JLFS-2	Plasmid	Plas2	38621	25.3
	JLFS-2	Plasmid	Plas3	49444	24.74
	JLFS-7	Chromosome	Chr1	3485296	28.37
	JLFS-7	Plasmid	Plas1	10101	24.67
	JLFS-7	Plasmid	Plas2	88264	26.57
	Table S3-7 Statistics of K-mer analysis data results
	Sample ID	K-mer	K-mer Number	K-mer Depth	Genome Size(Mb)	Revised Size(Mb)	Heterozygous Rate(%)	Repeat Rate(%)
	JLFS-4	15	275637012	73.92	3.73	3.68	0.84	40.69
	JLFS-5	15	266272642	50.89	5.23	5.12	0.08	41.3
	JLFS-8	15	262793720	102.4	2.57	2.52	1.71	23.73
	JLFS-3	15	260184508	51.02	5.1	4.99	0.05	37.3
	JLFS-6	15	264377694	73.07	3.62	3.56	0.63	42.29
	JLFS-1	15	279960106	108.17	2.59	2.54	2.09	46.31
	Table S3-8 Statistical results of ncRNA after redundancy removal
	Sample ID	Type	Number(#)	Average length(bp)	Total length(bp)
	JLFS-4	tRNA	88	78	6897
	JLFS-4	5s(denovo)	8	117	938
	JLFS-4	16s(denovo)	0	0	0
	JLFS-4	23s(denovo)	0	0	0
	JLFS-4	sRNA	9	130	1176
	JLFS-5	tRNA	94	78	7363
	JLFS-5	5s(denovo)	10	117	1172
	JLFS-5	16s(denovo)	1	1501	1501
	JLFS-5	23s(denovo)	1	2899	2899
	JLFS-5	sRNA	7	118	830
	JLFS-8	tRNA	90	78	7035
	JLFS-8	5s(denovo)	10	117	1172
	JLFS-8	16s(denovo)	1	1307	1307
	JLFS-8	23s(denovo)	5	1850	9250
	JLFS-8	sRNA	6	126	756
	JLFS-3	tRNA	94	78	7363
	JLFS-3	5s(denovo)	10	117	1172
	JLFS-3	16s(denovo)	1	1501	1501
	JLFS-3	23s(denovo)	1	2903	2903
	JLFS-3	sRNA	7	118	830
	JLFS-6	tRNA	94	78	7363
	JLFS-6	5s(denovo)	10	117	1172
	JLFS-6	16s(denovo)	1	1501	1501
	JLFS-6	23s(denovo)	1	2598	2598
	JLFS-6	sRNA	7	118	830
	JLFS-1	tRNA	90	78	7043
	JLFS-1	5s(denovo)	10	117	1172
	JLFS-1	16s(denovo)	1	1501	1501
	JLFS-1	23s(denovo)	3	2069	6207
	JLFS-1	sRNA	8	112	903
	JLFS-7	tRNA	94	78	7355
	JLFS-7	5s(denovo)	10	117	1172
	JLFS-7	16s(denovo)	10	1501	15010
	JLFS-7	23s(denovo)	10	2903	29030
	JLFS-7	sRNA	0	0	0
	JLFS-2	tRNA	96	78	7516
	JLFS-2	5s(denovo)	10	117	1172
	JLFS-2	16s(denovo)	10	1501	15010
	JLFS-2	23s(denovo)	10	2903	29030
	JLFS-2	sRNA	0	0	0
	Table S3-9 Statistical analysis of gene island prediction results
	Sample ID	GIs number(#)	GIs total length(bp)	Average length(bp)
	JLFS-1	9	84523	9391
	JLFS-2	9	100318	11146
	JLFS-3	7	59865	8552
	JLFS-4	11	75014	6819
	JLFS-5	9	76300	8478
	JLFS-6	8	64806	8101
	JLFS-7	11	107252	9750
	JLFS-8	3	27692	9231
