# Supplementary material for: Type A and D Clostridium perfringens with unique genetic evolution characteristics cause mortality in juvenile Bactrian camels
Source: Front Cell Infect Microbiol. 2026 May 29;16:1787432. doi: 10.3389/fcimb.2026.1787432 (PMC13259845; doi:10.3389/fcimb.2026.1787432)
Supplement: Supplementary file 4 [file Table4.xlsx]

## Sheet: JLFS-1
map_number	map_name	gene_number	geneID,KOID,ECID
map00010	Glycolysis / Gluconeogenesis	27	C6_GM000387,K01835,5.4.2.2	C6_GM000671,K01006,2.7.9.1	C6_GM000721,K03737,1.2.7.1,1.2.7.-	C6_GM000812,K00873,2.7.1.40	C6_GM000820,K20118,2.7.1.199	C6_GM000985,K00873,2.7.1.40	C6_GM001115,K21071,2.7.1.11,2.7.1.90	C6_GM001238,K01689,4.2.1.11	C6_GM001241,K15633,5.4.2.12	C6_GM001242,K01803,5.3.1.1	C6_GM001243,K00927,2.7.2.3	C6_GM001244,K00134,1.2.1.12	C6_GM001284,K01785,5.1.3.3	C6_GM001290,K01624,4.1.2.13	C6_GM001400,K21071,2.7.1.11,2.7.1.90	C6_GM002168,K04072,1.2.1.10,1.1.1.1	C6_GM002347,K01810,5.3.1.9	C6_GM002409,K01223,3.2.1.86	C6_GM002410,K00128,1.2.1.3	C6_GM002610,K00850,2.7.1.11	C6_GM002611,K00873,2.7.1.40	C6_GM002739,K00016,1.1.1.27	C6_GM002756,K01624,4.1.2.13	C6_GM002884,K13954,1.1.1.1	C6_GM003183,K00131,1.2.1.9	C6_GM003227,K25026,2.7.1.2	C6_GM003237,K02777,2.7.1.-
map00020	Citrate cycle (TCA cycle)	1	C6_GM000721,K03737,1.2.7.1,1.2.7.-
map00030	Pentose phosphate pathway	21	C6_GM000052,K00948,2.7.6.1	C6_GM000134,K00852,2.7.1.15	C6_GM000239,K01783,5.1.3.1	C6_GM000387,K01835,5.4.2.2	C6_GM000712,K01619,4.1.2.4	C6_GM000866,K01808,5.3.1.6	C6_GM000924,K07404,3.1.1.31	C6_GM001115,K21071,2.7.1.11,2.7.1.90	C6_GM001290,K01624,4.1.2.13	C6_GM001400,K21071,2.7.1.11,2.7.1.90	C6_GM002025,K00616,2.2.1.2	C6_GM002124,K00948,2.7.6.1	C6_GM002347,K01810,5.3.1.9	C6_GM002556,K00615,2.2.1.1	C6_GM002557,K00615,2.2.1.1	C6_GM002610,K00850,2.7.1.11	C6_GM002635,K01839,5.4.2.7	C6_GM002695,K01625,4.1.2.14,4.1.3.42	C6_GM002699,K00874,2.7.1.45	C6_GM002756,K01624,4.1.2.13	C6_GM003183,K00131,1.2.1.9
map00040	Pentose and glucuronate interconversions	11	C6_GM000239,K01783,5.1.3.1	C6_GM001641,K01628,4.1.2.17	C6_GM001643,K00848,2.7.1.5	C6_GM001644,K01818,5.3.1.25,5.3.1.3	C6_GM002056,K03079,5.1.3.22	C6_GM002057,K03077,5.1.3.4	C6_GM002693,K01812,5.3.1.12	C6_GM002694,K01686,4.2.1.8	C6_GM002698,K01195,3.2.1.31	C6_GM002763,K00963,2.7.7.9	C6_GM002767,K00963,2.7.7.9
map00051	Fructose and mannose metabolism	24	C6_GM000034,K00847,2.7.1.4	C6_GM000866,K01808,5.3.1.6	C6_GM001115,K21071,2.7.1.11,2.7.1.90	C6_GM001117,K01809,5.3.1.8	C6_GM001242,K01803,5.3.1.1	C6_GM001290,K01624,4.1.2.13	C6_GM001396,K02796,--	C6_GM001397,K02795,--	C6_GM001399,K02793,2.7.1.191	C6_GM001400,K21071,2.7.1.11,2.7.1.90	C6_GM001641,K01628,4.1.2.17	C6_GM001643,K00848,2.7.1.5	C6_GM001644,K01818,5.3.1.25,5.3.1.3	C6_GM001894,K02796,--	C6_GM001895,K02795,--	C6_GM001896,K02794,2.7.1.191	C6_GM002284,K02793,2.7.1.191	C6_GM002286,K02795,--	C6_GM002408,K00971,2.7.7.13	C6_GM002610,K00850,2.7.1.11	C6_GM002742,K00863,2.7.1.28,2.7.1.29,4.6.1.15	C6_GM002756,K01624,4.1.2.13	C6_GM002847,K02770,2.7.1.202	C6_GM002848,K00882,2.7.1.56
map00052	Galactose metabolism	23	C6_GM000035,K01193,3.2.1.26	C6_GM000387,K01835,5.4.2.2	C6_GM000736,K01187,3.2.1.20	C6_GM001115,K21071,2.7.1.11,2.7.1.90	C6_GM001201,K01190,3.2.1.23	C6_GM001284,K01785,5.1.3.3	C6_GM001285,K00849,2.7.1.6	C6_GM001286,K00965,2.7.7.12	C6_GM001400,K21071,2.7.1.11,2.7.1.90	C6_GM001888,K01190,3.2.1.23	C6_GM001947,K01190,3.2.1.23	C6_GM002280,K02082,3.5.99.-	C6_GM002281,K08302,4.1.2.40	C6_GM002442,K01187,3.2.1.20	C6_GM002546,K01784,5.1.3.2	C6_GM002610,K00850,2.7.1.11	C6_GM002678,K12308,3.2.1.23	C6_GM002763,K00963,2.7.7.9	C6_GM002766,K01784,5.1.3.2	C6_GM002767,K00963,2.7.7.9	C6_GM002772,K07407,3.2.1.22	C6_GM002915,K01187,3.2.1.20	C6_GM003227,K25026,2.7.1.2
map00053	Ascorbate and aldarate metabolism	11	C6_GM002056,K03079,5.1.3.22	C6_GM002057,K03077,5.1.3.4	C6_GM002059,K02822,2.7.1.194	C6_GM002060,K03475,--	C6_GM002061,K02821,2.7.1.194	C6_GM002062,K03476,3.1.1.-	C6_GM002410,K00128,1.2.1.3	C6_GM002698,K01195,3.2.1.31	C6_GM002782,K02821,2.7.1.194	C6_GM002783,K02822,2.7.1.194	C6_GM002784,K03475,--
map00061	Fatty acid biosynthesis	12	C6_GM000222,K02078,--	C6_GM000439,K00059,1.1.1.100	C6_GM000734,K00209,1.3.1.9,1.3.1.44	C6_GM001032,K00648,2.3.1.180	C6_GM001033,K00645,2.3.1.39	C6_GM001034,K00059,1.1.1.100	C6_GM001035,K09458,2.3.1.179	C6_GM001036,K02160,--	C6_GM001037,K02372,4.2.1.59	C6_GM001038,K01961,6.4.1.2,6.3.4.14	C6_GM001039,K01963,6.4.1.2,2.1.3.15	C6_GM001040,K01962,6.4.1.2,2.1.3.15
map00071	Fatty acid degradation	6	C6_GM000863,K00626,2.3.1.9	C6_GM002168,K04072,1.2.1.10,1.1.1.1	C6_GM002383,K00248,1.3.8.1	C6_GM002410,K00128,1.2.1.3	C6_GM002745,K00248,1.3.8.1	C6_GM002884,K13954,1.1.1.1
map00120	Primary bile acid biosynthesis	2	C6_GM002008,K01442,3.5.1.24	C6_GM003113,K01442,3.5.1.24
map00121	Secondary bile acid biosynthesis	3	C6_GM001546,K22605,1.1.1.392	C6_GM002008,K01442,3.5.1.24	C6_GM003113,K01442,3.5.1.24
map00190	Oxidative phosphorylation	19	C6_GM000138,K02120,--	C6_GM000139,K02118,--	C6_GM000140,K02117,7.1.2.2,7.2.2.1	C6_GM000141,K02122,--	C6_GM000142,K02119,--	C6_GM000143,K02121,--	C6_GM000144,K02124,--	C6_GM000145,K02123,--	C6_GM000146,K02107,--	C6_GM000503,K06019,3.6.1.1	C6_GM000715,K15986,3.6.1.1	C6_GM000854,K02114,--	C6_GM000855,K02112,7.1.2.2,7.2.2.1	C6_GM000856,K02115,--	C6_GM000857,K02111,7.1.2.2,7.2.2.1	C6_GM000858,K02113,--	C6_GM000859,K02109,--	C6_GM000860,K02110,--	C6_GM000861,K02108,--
map00195	Photosynthesis	8	C6_GM000854,K02114,--	C6_GM000855,K02112,7.1.2.2,7.2.2.1	C6_GM000856,K02115,--	C6_GM000857,K02111,7.1.2.2,7.2.2.1	C6_GM000858,K02113,--	C6_GM000859,K02109,--	C6_GM000860,K02110,--	C6_GM000861,K02108,--
map00220	Arginine biosynthesis	10	C6_GM000022,K00262,1.4.1.4	C6_GM000173,K00812,2.6.1.1	C6_GM000521,K01425,3.5.1.2	C6_GM002026,K01940,6.3.4.5	C6_GM002027,K01755,4.3.2.1	C6_GM002206,K01915,6.3.1.2	C6_GM002674,K00926,2.7.2.2	C6_GM002676,K00611,2.1.3.3	C6_GM002677,K01478,3.5.3.6	C6_GM002854,K01425,3.5.1.2
map00230	Purine metabolism	46	C6_GM000052,K00948,2.7.6.1	C6_GM000165,K01524,3.6.1.11,3.6.1.40	C6_GM000171,K01756,4.3.2.2	C6_GM000251,K00942,2.7.4.8	C6_GM000261,K05810,2.4.2.1,2.4.2.28,3.5.4.4	C6_GM000325,K01515,3.6.1.13,3.6.1.-	C6_GM000387,K01835,5.4.2.2	C6_GM000411,K01515,3.6.1.13,3.6.1.-	C6_GM000450,K01139,2.7.6.5,3.1.7.2	C6_GM000451,K00759,2.4.2.7	C6_GM000463,K08693,3.1.4.16,3.1.3.6,3.1.3.5	C6_GM000464,K08693,3.1.4.16,3.1.3.6,3.1.3.5	C6_GM000487,K00760,2.4.2.8	C6_GM000498,K00940,2.7.4.6	C6_GM000669,K01129,3.1.5.1	C6_GM000826,K01119,3.1.4.16,3.1.3.6	C6_GM001203,K01486,3.5.4.2	C6_GM001231,K03816,2.4.2.22	C6_GM001292,K05873,4.6.1.1	C6_GM001335,K03784,2.4.2.1	C6_GM001742,K21636,1.1.98.6	C6_GM002030,K01945,6.3.4.13	C6_GM002031,K00602,2.1.2.3,3.5.4.10	C6_GM002032,K11175,2.1.2.2	C6_GM002033,K01933,6.3.3.1	C6_GM002034,K00764,2.4.2.14	C6_GM002035,K01923,6.3.2.6	C6_GM002036,K01588,5.4.99.18	C6_GM002037,K01952,6.3.5.3	C6_GM002070,K07816,2.7.6.5	C6_GM002106,K00760,2.4.2.8	C6_GM002124,K00948,2.7.6.1	C6_GM002130,K03783,2.4.2.1	C6_GM002141,K01488,3.5.4.4	C6_GM002142,K21636,1.1.98.6	C6_GM002277,K01939,6.3.4.4	C6_GM002333,K01519,3.6.1.66	C6_GM002355,K01951,6.3.5.2	C6_GM002356,K00088,1.1.1.205	C6_GM002463,K00526,1.17.4.1	C6_GM002464,K00525,1.17.4.1	C6_GM002487,K00939,2.7.4.3	C6_GM002583,K03816,2.4.2.22	C6_GM002635,K01839,5.4.2.7	C6_GM002674,K00926,2.7.2.2	C6_GM002934,K03783,2.4.2.1
map00240	Pyrimidine metabolism	33	C6_GM000201,K09903,2.7.4.22	C6_GM000273,K00876,2.7.1.48	C6_GM000322,K00756,2.4.2.2	C6_GM000363,K02825,2.4.2.9	C6_GM000463,K08693,3.1.4.16,3.1.3.6,3.1.3.5	C6_GM000464,K08693,3.1.4.16,3.1.3.6,3.1.3.5	C6_GM000498,K00940,2.7.4.6	C6_GM000676,K01489,3.5.4.5	C6_GM000808,K06287,3.6.1.-	C6_GM000826,K01119,3.1.4.16,3.1.3.6	C6_GM000865,K00761,2.4.2.9	C6_GM000872,K00857,2.7.1.21	C6_GM000876,K01937,6.3.4.2	C6_GM001030,K01493,3.5.4.12	C6_GM001048,K00945,2.7.4.25	C6_GM001107,K00762,2.4.2.10	C6_GM001108,K17828,1.3.1.14	C6_GM001109,K02823,--	C6_GM001110,K01591,4.1.1.23	C6_GM001111,K01465,3.5.2.3	C6_GM001113,K00609,2.1.3.2	C6_GM001287,K00876,2.7.1.48	C6_GM001404,K01520,3.6.1.23	C6_GM001742,K21636,1.1.98.6	C6_GM001962,K01485,3.5.4.1,3.5.4.21	C6_GM002039,K01520,3.6.1.23	C6_GM002142,K21636,1.1.98.6	C6_GM002209,K01955,6.3.5.5	C6_GM002210,K01956,6.3.5.5	C6_GM002463,K00526,1.17.4.1	C6_GM002464,K00525,1.17.4.1	C6_GM002634,K00757,2.4.2.3	C6_GM003171,K03465,2.1.1.148
map00250	Alanine, aspartate and glutamate metabolism	22	C6_GM000022,K00262,1.4.1.4	C6_GM000171,K01756,4.3.2.2	C6_GM000173,K00812,2.6.1.1	C6_GM000255,K01424,3.5.1.1	C6_GM000504,K01914,6.3.1.1	C6_GM000521,K01425,3.5.1.2	C6_GM000718,K01580,4.1.1.15	C6_GM000962,K09758,4.1.1.12	C6_GM001113,K00609,2.1.3.2	C6_GM001191,K00266,1.4.1.13	C6_GM002026,K01940,6.3.4.5	C6_GM002027,K01755,4.3.2.1	C6_GM002034,K00764,2.4.2.14	C6_GM002096,K00266,1.4.1.13	C6_GM002206,K01915,6.3.1.2	C6_GM002209,K01955,6.3.5.5	C6_GM002210,K01956,6.3.5.5	C6_GM002277,K01939,6.3.4.4	C6_GM002430,K00820,2.6.1.16	C6_GM002589,K09758,4.1.1.12	C6_GM002644,K00278,1.4.3.16	C6_GM002854,K01425,3.5.1.2
map00260	Glycine, serine and threonine metabolism	12	C6_GM000181,K00928,2.7.2.4	C6_GM000417,K00133,1.2.1.11	C6_GM000441,K00600,2.1.2.1	C6_GM000949,K01752,4.3.1.17	C6_GM000950,K01752,4.3.1.17	C6_GM001084,K01754,4.3.1.19	C6_GM001241,K15633,5.4.2.12	C6_GM001269,K17103,2.7.8.8	C6_GM001798,K00865,2.7.1.165	C6_GM002278,K01752,4.3.1.17	C6_GM002279,K01752,4.3.1.17	C6_GM003029,K00058,1.1.1.95,1.1.1.399
map00261	Monobactam biosynthesis	5	C6_GM000181,K00928,2.7.2.4	C6_GM000392,K16422,1.1.3.46	C6_GM000417,K00133,1.2.1.11	C6_GM000418,K01714,4.3.3.7	C6_GM000419,K00215,1.17.1.8
map00270	Cysteine and methionine metabolism	28	C6_GM000024,K00826,2.6.1.42	C6_GM000077,K01919,6.3.2.2	C6_GM000173,K00812,2.6.1.1	C6_GM000181,K00928,2.7.2.4	C6_GM000261,K05810,2.4.2.1,2.4.2.28,3.5.4.4	C6_GM000417,K00133,1.2.1.11	C6_GM000845,K00789,2.5.1.6	C6_GM000949,K01752,4.3.1.17	C6_GM000950,K01752,4.3.1.17	C6_GM000962,K09758,4.1.1.12	C6_GM001011,K01243,3.2.2.9	C6_GM001202,K12960,3.5.4.31,3.5.4.28	C6_GM001261,K00640,2.3.1.30	C6_GM001262,K01738,2.5.1.47	C6_GM001353,K00548,2.1.1.13	C6_GM001736,K01243,3.2.2.9	C6_GM002240,K00558,2.1.1.37	C6_GM002278,K01752,4.3.1.17	C6_GM002279,K01752,4.3.1.17	C6_GM002589,K09758,4.1.1.12	C6_GM002667,K07173,4.4.1.21	C6_GM002668,K01738,2.5.1.47	C6_GM002669,K01760,4.4.1.13	C6_GM002739,K00016,1.1.1.27	C6_GM002810,K01611,4.1.1.50	C6_GM002812,K00797,2.5.1.16	C6_GM003027,K01243,3.2.2.9	C6_GM003029,K00058,1.1.1.95,1.1.1.399
map00280	Valine, leucine and isoleucine degradation	6	C6_GM000024,K00826,2.6.1.42	C6_GM000863,K00626,2.3.1.9	C6_GM002383,K00248,1.3.8.1	C6_GM002410,K00128,1.2.1.3	C6_GM002642,K00020,1.1.1.31	C6_GM002745,K00248,1.3.8.1
map00290	Valine, leucine and isoleucine biosynthesis	2	C6_GM000024,K00826,2.6.1.42	C6_GM001084,K01754,4.3.1.19
map00300	Lysine biosynthesis	10	C6_GM000181,K00928,2.7.2.4	C6_GM000360,K01778,5.1.1.7	C6_GM000375,K01929,6.3.2.10	C6_GM000376,K01928,6.3.2.13	C6_GM000417,K00133,1.2.1.11	C6_GM000418,K01714,4.3.3.7	C6_GM000419,K00215,1.17.1.8	C6_GM000422,K00674,2.3.1.117	C6_GM001146,K01439,3.5.1.18	C6_GM003164,K01586,4.1.1.20
map00310	Lysine degradation	2	C6_GM000863,K00626,2.3.1.9	C6_GM002410,K00128,1.2.1.3
map00311	Penicillin and cephalosporin biosynthesis	2	C6_GM000099,K01060,3.1.1.41	C6_GM001114,K17836,3.5.2.6
map00330	Arginine and proline metabolism	10	C6_GM000173,K00812,2.6.1.1	C6_GM001961,K01470,3.5.2.10	C6_GM001962,K01485,3.5.4.1,3.5.4.21	C6_GM002216,K00147,1.2.1.41	C6_GM002217,K00931,2.7.2.11	C6_GM002288,K00286,1.5.1.2	C6_GM002410,K00128,1.2.1.3	C6_GM002810,K01611,4.1.1.50	C6_GM002812,K00797,2.5.1.16	C6_GM002813,K01480,3.5.3.11
map00332	Carbapenem biosynthesis	2	C6_GM002216,K00147,1.2.1.41	C6_GM002217,K00931,2.7.2.11
map00333	Prodigiosin biosynthesis	3	C6_GM000439,K00059,1.1.1.100	C6_GM001033,K00645,2.3.1.39	C6_GM001034,K00059,1.1.1.100
map00340	Histidine metabolism	5	C6_GM000398,K04486,3.1.3.15	C6_GM000921,K04486,3.1.3.15	C6_GM001019,K04486,3.1.3.15	C6_GM002410,K00128,1.2.1.3	C6_GM002638,K01590,4.1.1.22
map00350	Tyrosine metabolism	3	C6_GM000173,K00812,2.6.1.1	C6_GM002168,K04072,1.2.1.10,1.1.1.1	C6_GM002884,K13954,1.1.1.1
map00360	Phenylalanine metabolism	3	C6_GM000173,K00812,2.6.1.1	C6_GM001903,K03825,2.3.1.53,2.3.1.-	C6_GM002380,K00074,1.1.1.157
map00361	Chlorocyclohexane and chlorobenzene degradation	1	C6_GM001955,K01560,3.8.1.2
map00362	Benzoate degradation	2	C6_GM000863,K00626,2.3.1.9	C6_GM002380,K00074,1.1.1.157
map00380	Tryptophan metabolism	2	C6_GM000863,K00626,2.3.1.9	C6_GM002410,K00128,1.2.1.3
map00400	Phenylalanine, tyrosine and tryptophan biosynthesis	9	C6_GM000173,K00812,2.6.1.1	C6_GM001350,K06209,5.4.99.5	C6_GM002015,K03786,4.2.1.10	C6_GM002016,K00891,2.7.1.71	C6_GM002018,K04516,5.4.99.5	C6_GM002019,K01736,4.2.3.5	C6_GM002020,K00800,2.5.1.19	C6_GM002021,K01735,4.2.3.4	C6_GM002022,K03856,2.5.1.54
map00401	Novobiocin biosynthesis	1	C6_GM000173,K00812,2.6.1.1
map00410	beta-Alanine metabolism	4	C6_GM000718,K01580,4.1.1.15	C6_GM002383,K00248,1.3.8.1	C6_GM002410,K00128,1.2.1.3	C6_GM002745,K00248,1.3.8.1
map00430	Taurine and hypotaurine metabolism	4	C6_GM000226,K00925,2.7.2.1	C6_GM000227,K00625,2.3.1.8	C6_GM000718,K01580,4.1.1.15	C6_GM003006,K00925,2.7.2.1
map00440	Phosphonate and phosphinate metabolism	1	C6_GM001733,K06167,3.1.4.55
map00450	Selenocompound metabolism	9	C6_GM000781,K01042,2.9.1.1	C6_GM000782,K01008,2.7.9.3	C6_GM001353,K00548,2.1.1.13	C6_GM001933,K00384,1.8.1.9	C6_GM002158,K01874,6.1.1.10	C6_GM002159,K01874,6.1.1.10	C6_GM002457,K00384,1.8.1.9	C6_GM002669,K01760,4.4.1.13	C6_GM003185,K00384,1.8.1.9
map00460	Cyanoamino acid metabolism	3	C6_GM000255,K01424,3.5.1.1	C6_GM000441,K00600,2.1.2.1	C6_GM000504,K01914,6.3.1.1
map00470	D-Amino acid metabolism	10	C6_GM000360,K01778,5.1.1.7	C6_GM000521,K01425,3.5.1.2	C6_GM001025,K01775,5.1.1.1	C6_GM001255,K01921,6.3.2.4	C6_GM001790,K01775,5.1.1.1	C6_GM001898,K01921,6.3.2.4	C6_GM002094,K01925,6.3.2.9	C6_GM002205,K01776,5.1.1.3	C6_GM002854,K01425,3.5.1.2	C6_GM003164,K01586,4.1.1.20
map00480	Glutathione metabolism	7	C6_GM000077,K01919,6.3.2.2	C6_GM000811,K01270,3.4.13.-	C6_GM001500,K00432,1.11.1.9	C6_GM001750,K00432,1.11.1.9	C6_GM002136,K01255,3.4.11.1	C6_GM002328,K01270,3.4.13.-	C6_GM002812,K00797,2.5.1.16
map00500	Starch and sucrose metabolism	33	C6_GM000034,K00847,2.7.1.4	C6_GM000035,K01193,3.2.1.26	C6_GM000037,K02810,2.7.1.211	C6_GM000055,K01200,3.2.1.41	C6_GM000091,K01200,3.2.1.41	C6_GM000092,K00700,2.4.1.18	C6_GM000387,K01835,5.4.2.2	C6_GM000736,K01187,3.2.1.20	C6_GM000897,K02760,2.7.1.196,2.7.1.205	C6_GM001582,K05342,2.4.1.64	C6_GM001612,K01200,3.2.1.41	C6_GM001912,K01208,3.2.1.54,3.2.1.133,3.2.1.135	C6_GM002215,K02759,2.7.1.196,2.7.1.205	C6_GM002347,K01810,5.3.1.9	C6_GM002409,K01223,3.2.1.86	C6_GM002440,K00688,2.4.1.1	C6_GM002441,K00705,2.4.1.25	C6_GM002442,K01187,3.2.1.20	C6_GM002763,K00963,2.7.7.9	C6_GM002767,K00963,2.7.7.9	C6_GM002824,K02819,2.7.1.201	C6_GM002825,K01226,3.2.1.93	C6_GM002913,K06896,3.1.3.90	C6_GM002914,K20108,2.7.1.208	C6_GM002915,K01187,3.2.1.20	C6_GM003208,K00700,2.4.1.18	C6_GM003209,K00703,2.4.1.21	C6_GM003210,K00688,2.4.1.1	C6_GM003211,K01208,3.2.1.54,3.2.1.133,3.2.1.135	C6_GM003213,K00975,2.7.7.27	C6_GM003214,K00975,2.7.7.27	C6_GM003227,K25026,2.7.1.2	C6_GM003237,K02777,2.7.1.-
map00511	Other glycan degradation	12	C6_GM000389,K15923,3.2.1.51	C6_GM000390,K01206,3.2.1.51	C6_GM000740,K01191,3.2.1.24	C6_GM001201,K01190,3.2.1.23	C6_GM001303,K12373,3.2.1.52	C6_GM001596,K12373,3.2.1.52	C6_GM001731,K01186,3.2.1.18	C6_GM001860,K01191,3.2.1.24	C6_GM001888,K01190,3.2.1.23	C6_GM001947,K01190,3.2.1.23	C6_GM001992,K01186,3.2.1.18	C6_GM002815,K01186,3.2.1.18
map00513	Various types of N-glycan biosynthesis	2	C6_GM001303,K12373,3.2.1.52	C6_GM001596,K12373,3.2.1.52
map00520	Amino sugar and nucleotide sugar metabolism	41	C6_GM000034,K00847,2.7.1.4	C6_GM000387,K01835,5.4.2.2	C6_GM000820,K20118,2.7.1.199	C6_GM000844,K01443,3.5.1.25	C6_GM000852,K00790,2.5.1.7	C6_GM000864,K01791,5.1.3.14	C6_GM001117,K01809,5.3.1.8	C6_GM001285,K00849,2.7.1.6	C6_GM001286,K00965,2.7.7.12	C6_GM001303,K12373,3.2.1.52	C6_GM001396,K02796,--	C6_GM001397,K02795,--	C6_GM001399,K02793,2.7.1.191	C6_GM001596,K12373,3.2.1.52	C6_GM001628,K02804,2.7.1.193	C6_GM001894,K02796,--	C6_GM001895,K02795,--	C6_GM001896,K02794,2.7.1.191	C6_GM002125,K04042,2.7.7.23,2.3.1.157	C6_GM002262,K00790,2.5.1.7	C6_GM002284,K02793,2.7.1.191	C6_GM002286,K02795,--	C6_GM002347,K01810,5.3.1.9	C6_GM002408,K00971,2.7.7.13	C6_GM002430,K00820,2.6.1.16	C6_GM002432,K03431,5.4.2.10	C6_GM002546,K01784,5.1.3.2	C6_GM002602,K00075,1.3.1.98	C6_GM002660,K01639,4.1.3.3	C6_GM002661,K01788,5.1.3.9	C6_GM002691,K01207,3.2.1.52	C6_GM002763,K00963,2.7.7.9	C6_GM002766,K01784,5.1.3.2	C6_GM002767,K00963,2.7.7.9	C6_GM002936,K01207,3.2.1.52	C6_GM003180,K02564,3.5.99.6	C6_GM003213,K00975,2.7.7.27	C6_GM003214,K00975,2.7.7.27	C6_GM003227,K25026,2.7.1.2	C6_GM003237,K02777,2.7.1.-	C6_GM003238,K02804,2.7.1.193
map00521	Streptomycin biosynthesis	4	C6_GM000387,K01835,5.4.2.2	C6_GM002749,K00010,1.1.1.18,1.1.1.369	C6_GM002752,K00010,1.1.1.18,1.1.1.369	C6_GM003227,K25026,2.7.1.2
map00524	Neomycin, kanamycin and gentamicin biosynthesis	1	C6_GM003227,K25026,2.7.1.2
map00531	Glycosaminoglycan degradation	9	C6_GM001171,K01197,3.2.1.35	C6_GM001213,K01197,3.2.1.35	C6_GM001303,K12373,3.2.1.52	C6_GM001596,K12373,3.2.1.52	C6_GM001779,K01197,3.2.1.35	C6_GM002654,K01197,3.2.1.35	C6_GM002691,K01207,3.2.1.52	C6_GM002698,K01195,3.2.1.31	C6_GM002936,K01207,3.2.1.52
map00541	O-Antigen nucleotide sugar biosynthesis	8	C6_GM000864,K01791,5.1.3.14	C6_GM001117,K01809,5.3.1.8	C6_GM002125,K04042,2.7.7.23,2.3.1.157	C6_GM002408,K00971,2.7.7.13	C6_GM002546,K01784,5.1.3.2	C6_GM002763,K00963,2.7.7.9	C6_GM002766,K01784,5.1.3.2	C6_GM002767,K00963,2.7.7.9
map00542	O-Antigen repeat unit biosynthesis	1	C6_GM000136,K02851,2.7.8.33,2.7.8.35
map00543	Exopolysaccharide biosynthesis	3	C6_GM000018,K19294,--	C6_GM000136,K02851,2.7.8.33,2.7.8.35	C6_GM001261,K00640,2.3.1.30
map00550	Peptidoglycan biosynthesis	29	C6_GM000061,K00806,2.5.1.31	C6_GM000199,K00806,2.5.1.31	C6_GM000315,K07258,3.4.16.4	C6_GM000321,K07258,3.4.16.4	C6_GM000374,K01000,2.7.8.13	C6_GM000375,K01929,6.3.2.10	C6_GM000376,K01928,6.3.2.13	C6_GM000377,K08384,--	C6_GM000394,K08384,--	C6_GM000489,K05366,2.4.1.129,3.4.16.4	C6_GM000502,K07258,3.4.16.4	C6_GM000723,K02563,2.4.1.227	C6_GM000784,K07258,3.4.16.4	C6_GM000803,K05515,3.4.16.4	C6_GM000852,K00790,2.5.1.7	C6_GM000986,K19302,3.6.1.27	C6_GM001116,K06153,3.6.1.27	C6_GM001118,K23393,6.3.5.13	C6_GM001119,K07009,6.3.5.13	C6_GM001255,K01921,6.3.2.4	C6_GM001316,K07260,3.4.17.14	C6_GM001898,K01921,6.3.2.4	C6_GM001919,K19302,3.6.1.27	C6_GM002094,K01925,6.3.2.9	C6_GM002128,K01924,6.3.2.8	C6_GM002262,K00790,2.5.1.7	C6_GM002600,K05364,--	C6_GM002602,K00075,1.3.1.98	C6_GM002827,K08384,--
map00552	Teichoic acid biosynthesis	14	C6_GM000136,K02851,2.7.8.33,2.7.8.35	C6_GM000385,K05946,2.4.1.187	C6_GM000427,K01005,2.7.8.-	C6_GM000786,K01005,2.7.8.-	C6_GM000874,K03429,2.4.1.315	C6_GM000905,K19005,2.7.8.20	C6_GM000986,K19302,3.6.1.27	C6_GM001116,K06153,3.6.1.27	C6_GM001919,K19302,3.6.1.27	C6_GM002003,K03429,2.4.1.315	C6_GM002093,K01005,2.7.8.-	C6_GM002544,K01005,2.7.8.-	C6_GM002856,K01005,2.7.8.-	C6_GM003142,K05946,2.4.1.187
map00561	Glycerolipid metabolism	17	C6_GM000223,K03621,2.3.1.274	C6_GM000677,K00901,2.7.1.107	C6_GM000874,K03429,2.4.1.315	C6_GM000905,K19005,2.7.8.20	C6_GM001259,K00655,2.3.1.51	C6_GM001354,K00655,2.3.1.51	C6_GM001520,K00086,1.1.1.202	C6_GM001525,K06122,4.2.1.30	C6_GM001526,K06121,4.2.1.30	C6_GM001527,K06120,4.2.1.30	C6_GM001798,K00865,2.7.1.165	C6_GM002003,K03429,2.4.1.315	C6_GM002189,K00864,2.7.1.30	C6_GM002410,K00128,1.2.1.3	C6_GM002742,K00863,2.7.1.28,2.7.1.29,4.6.1.15	C6_GM002743,K00005,1.1.1.6	C6_GM002772,K07407,3.2.1.22
map00562	Inositol phosphate metabolism	8	C6_GM001242,K01803,5.3.1.1	C6_GM002749,K00010,1.1.1.18,1.1.1.369	C6_GM002751,K03335,4.2.1.44	C6_GM002752,K00010,1.1.1.18,1.1.1.369	C6_GM002753,K03336,3.7.1.22	C6_GM002754,K03337,5.3.1.30	C6_GM002755,K03338,2.7.1.92	C6_GM003047,K16619,3.1.4.3
map00564	Glycerophospholipid metabolism	20	C6_GM000177,K00995,2.7.8.5	C6_GM000198,K00981,2.7.7.41	C6_GM000257,K00057,1.1.1.94	C6_GM000391,K01126,3.1.4.46	C6_GM000677,K00901,2.7.1.107	C6_GM001259,K00655,2.3.1.51	C6_GM001269,K17103,2.7.8.8	C6_GM001354,K00655,2.3.1.51	C6_GM001366,K06131,2.7.8.-	C6_GM001512,K01048,3.1.1.5	C6_GM001762,K03736,4.3.1.7	C6_GM001763,K03735,4.3.1.7	C6_GM001764,K04019,--	C6_GM001966,K06131,2.7.8.-	C6_GM002188,K00111,1.1.5.3	C6_GM002614,K06131,2.7.8.-	C6_GM002912,K01126,3.1.4.46	C6_GM003047,K16619,3.1.4.3	C6_GM003055,K01613,4.1.1.65	C6_GM003216,K06131,2.7.8.-
map00565	Ether lipid metabolism	1	C6_GM003047,K16619,3.1.4.3
map00572	Arabinogalactan biosynthesis - Mycobacterium	1	C6_GM000136,K02851,2.7.8.33,2.7.8.35
map00600	Sphingolipid metabolism	10	C6_GM001201,K01190,3.2.1.23	C6_GM001303,K12373,3.2.1.52	C6_GM001596,K12373,3.2.1.52	C6_GM001731,K01186,3.2.1.18	C6_GM001888,K01190,3.2.1.23	C6_GM001947,K01190,3.2.1.23	C6_GM001992,K01186,3.2.1.18	C6_GM002772,K07407,3.2.1.22	C6_GM002815,K01186,3.2.1.18	C6_GM002993,K01130,3.1.6.1
map00603	Glycosphingolipid biosynthesis - globo and isoglobo series	3	C6_GM001303,K12373,3.2.1.52	C6_GM001596,K12373,3.2.1.52	C6_GM002772,K07407,3.2.1.22
map00604	Glycosphingolipid biosynthesis - ganglio series	2	C6_GM001303,K12373,3.2.1.52	C6_GM001596,K12373,3.2.1.52
map00620	Pyruvate metabolism	28	C6_GM000226,K00925,2.7.2.1	C6_GM000227,K00625,2.3.1.8	C6_GM000448,K01069,3.1.2.6	C6_GM000499,K01512,3.6.1.7	C6_GM000671,K01006,2.7.9.1	C6_GM000721,K03737,1.2.7.1,1.2.7.-	C6_GM000812,K00873,2.7.1.40	C6_GM000863,K00626,2.3.1.9	C6_GM000985,K00873,2.7.1.40	C6_GM001036,K02160,--	C6_GM001038,K01961,6.4.1.2,6.3.4.14	C6_GM001039,K01963,6.4.1.2,2.1.3.15	C6_GM001040,K01962,6.4.1.2,2.1.3.15	C6_GM001058,K01595,4.1.1.31	C6_GM001070,K00027,1.1.1.38	C6_GM001072,K00656,2.3.1.54	C6_GM001759,K00132,1.2.1.10	C6_GM002168,K04072,1.2.1.10,1.1.1.1	C6_GM002410,K00128,1.2.1.3	C6_GM002572,K26115,--	C6_GM002573,K26114,--	C6_GM002574,K26113,1.1.1.436	C6_GM002611,K00873,2.7.1.40	C6_GM002739,K00016,1.1.1.27	C6_GM002746,K01026,2.8.3.1	C6_GM002884,K13954,1.1.1.1	C6_GM002887,K01759,4.4.1.5	C6_GM003006,K00925,2.7.2.1
map00625	Chloroalkane and chloroalkene degradation	4	C6_GM001955,K01560,3.8.1.2	C6_GM002168,K04072,1.2.1.10,1.1.1.1	C6_GM002410,K00128,1.2.1.3	C6_GM002884,K13954,1.1.1.1
map00626	Naphthalene degradation	2	C6_GM002168,K04072,1.2.1.10,1.1.1.1	C6_GM002884,K13954,1.1.1.1
map00627	Aminobenzoate degradation	1	C6_GM000499,K01512,3.6.1.7
map00630	Glyoxylate and dicarboxylate metabolism	6	C6_GM000441,K00600,2.1.2.1	C6_GM000863,K00626,2.3.1.9	C6_GM001646,K00048,1.1.1.77	C6_GM001798,K00865,2.7.1.165	C6_GM002206,K01915,6.3.1.2	C6_GM002695,K01625,4.1.2.14,4.1.3.42
map00633	Nitrotoluene degradation	1	C6_GM000310,K00196,--
map00640	Propanoate metabolism	16	C6_GM000226,K00925,2.7.2.1	C6_GM000227,K00625,2.3.1.8	C6_GM000969,K01734,4.2.3.3	C6_GM001036,K02160,--	C6_GM001038,K01961,6.4.1.2,6.3.4.14	C6_GM001039,K01963,6.4.1.2,2.1.3.15	C6_GM001040,K01962,6.4.1.2,2.1.3.15	C6_GM001072,K00656,2.3.1.54	C6_GM001520,K00086,1.1.1.202	C6_GM001646,K00048,1.1.1.77	C6_GM002383,K00248,1.3.8.1	C6_GM002739,K00016,1.1.1.27	C6_GM002743,K00005,1.1.1.6	C6_GM002745,K00248,1.3.8.1	C6_GM002746,K01026,2.8.3.1	C6_GM003006,K00925,2.7.2.1
map00643	Styrene degradation	1	C6_GM002746,K01026,2.8.3.1
map00650	Butanoate metabolism	15	C6_GM000718,K01580,4.1.1.15	C6_GM000721,K03737,1.2.7.1,1.2.7.-	C6_GM000734,K00209,1.3.1.9,1.3.1.44	C6_GM000863,K00626,2.3.1.9	C6_GM001072,K00656,2.3.1.54	C6_GM001759,K00132,1.2.1.10	C6_GM002168,K04072,1.2.1.10,1.1.1.1	C6_GM002380,K00074,1.1.1.157	C6_GM002383,K00248,1.3.8.1	C6_GM002384,K01715,4.2.1.17	C6_GM002450,K00929,2.7.2.7	C6_GM002451,K00634,2.3.1.19	C6_GM002745,K00248,1.3.8.1	C6_GM002747,K01715,4.2.1.17	C6_GM002801,K18120,1.1.1.61
map00670	One carbon pool by folate	12	C6_GM000246,K00604,2.1.2.9	C6_GM000337,K01491,1.5.1.5,3.5.4.9	C6_GM000383,K01500,3.5.4.9	C6_GM000441,K00600,2.1.2.1	C6_GM001353,K00548,2.1.1.13	C6_GM001708,K00604,2.1.2.9	C6_GM002031,K00602,2.1.2.3,3.5.4.10	C6_GM002032,K11175,2.1.2.2	C6_GM002104,K01938,6.3.4.3	C6_GM002426,K01934,6.3.3.2	C6_GM003039,K00287,1.5.1.3	C6_GM003171,K03465,2.1.1.148
map00680	Methane metabolism	16	C6_GM000226,K00925,2.7.2.1	C6_GM000227,K00625,2.3.1.8	C6_GM000310,K00196,--	C6_GM000441,K00600,2.1.2.1	C6_GM001058,K01595,4.1.1.31	C6_GM001115,K21071,2.7.1.11,2.7.1.90	C6_GM001238,K01689,4.2.1.11	C6_GM001241,K15633,5.4.2.12	C6_GM001290,K01624,4.1.2.13	C6_GM001400,K21071,2.7.1.11,2.7.1.90	C6_GM002193,K05979,3.1.3.71	C6_GM002610,K00850,2.7.1.11	C6_GM002742,K00863,2.7.1.28,2.7.1.29,4.6.1.15	C6_GM002756,K01624,4.1.2.13	C6_GM003006,K00925,2.7.2.1	C6_GM003029,K00058,1.1.1.95,1.1.1.399
map00710	Carbon fixation in photosynthetic organisms	11	C6_GM000239,K01783,5.1.3.1	C6_GM000671,K01006,2.7.9.1	C6_GM000866,K01808,5.3.1.6	C6_GM001058,K01595,4.1.1.31	C6_GM001242,K01803,5.3.1.1	C6_GM001243,K00927,2.7.2.3	C6_GM001244,K00134,1.2.1.12	C6_GM001290,K01624,4.1.2.13	C6_GM002556,K00615,2.2.1.1	C6_GM002557,K00615,2.2.1.1	C6_GM002756,K01624,4.1.2.13
map00720	Carbon fixation pathways in prokaryotes	15	C6_GM000226,K00925,2.7.2.1	C6_GM000227,K00625,2.3.1.8	C6_GM000310,K00196,--	C6_GM000337,K01491,1.5.1.5,3.5.4.9	C6_GM000383,K01500,3.5.4.9	C6_GM000671,K01006,2.7.9.1	C6_GM000721,K03737,1.2.7.1,1.2.7.-	C6_GM000863,K00626,2.3.1.9	C6_GM001036,K02160,--	C6_GM001038,K01961,6.4.1.2,6.3.4.14	C6_GM001039,K01963,6.4.1.2,2.1.3.15	C6_GM001040,K01962,6.4.1.2,2.1.3.15	C6_GM001058,K01595,4.1.1.31	C6_GM002104,K01938,6.3.4.3	C6_GM003006,K00925,2.7.2.1
map00730	Thiamine metabolism	17	C6_GM000102,K00788,2.5.1.3	C6_GM000103,K03150,4.1.99.19	C6_GM000104,K03149,2.8.1.10	C6_GM000105,K03148,2.7.7.73	C6_GM000238,K00949,2.7.6.2	C6_GM000240,K06949,3.6.1.-,3.1.3.100	C6_GM000288,K04487,2.8.1.7	C6_GM000333,K01662,2.2.1.7	C6_GM001276,K00788,2.5.1.3	C6_GM001277,K00878,2.7.1.50	C6_GM001278,K00941,2.7.1.49,2.7.4.7	C6_GM001348,K03151,2.8.1.4	C6_GM001349,K04487,2.8.1.7	C6_GM002038,K03147,4.1.99.17	C6_GM002183,K03707,3.5.99.2	C6_GM002487,K00939,2.7.4.3	C6_GM002732,K03150,4.1.99.19
map00740	Riboflavin metabolism	8	C6_GM000185,K11753,2.7.1.26,2.7.7.2	C6_GM000325,K01515,3.6.1.13,3.6.1.-	C6_GM000411,K01515,3.6.1.13,3.6.1.-	C6_GM001277,K00878,2.7.1.50	C6_GM002829,K11752,3.5.4.26,1.1.1.193	C6_GM002830,K00793,2.5.1.9	C6_GM002831,K14652,4.1.99.12,3.5.4.25	C6_GM002832,K00794,2.5.1.78
map00750	Vitamin B6 metabolism	1	C6_GM002418,K00868,2.7.1.35
map00760	Nicotinate and nicotinamide metabolism	16	C6_GM000331,K00858,2.7.1.23	C6_GM000463,K08693,3.1.4.16,3.1.3.6,3.1.3.5	C6_GM000464,K08693,3.1.4.16,3.1.3.6,3.1.3.5	C6_GM000788,K00969,2.7.7.18	C6_GM001022,K01950,6.3.5.1	C6_GM001142,K00763,6.3.4.21	C6_GM001335,K03784,2.4.2.1	C6_GM001963,K03426,3.6.1.22	C6_GM002130,K03783,2.4.2.1	C6_GM002643,K03517,2.5.1.72	C6_GM002644,K00278,1.4.3.16	C6_GM002645,K00767,2.4.2.19	C6_GM002716,K03742,3.5.1.42	C6_GM002934,K03783,2.4.2.1	C6_GM002965,K12410,2.3.1.286	C6_GM003165,K03426,3.6.1.22
map00770	Pantothenate and CoA biosynthesis	8	C6_GM000024,K00826,2.6.1.42	C6_GM000231,K00954,2.7.7.3	C6_GM000249,K13038,4.1.1.36,6.3.2.5	C6_GM000519,K00859,2.7.1.24	C6_GM001930,K00077,1.1.1.169	C6_GM002103,K03525,2.7.1.33	C6_GM002410,K00128,1.2.1.3	C6_GM002551,K00997,2.7.8.7
map00780	Biotin metabolism	8	C6_GM000046,K01935,6.3.3.3	C6_GM000047,K01012,2.8.1.6	C6_GM000439,K00059,1.1.1.100	C6_GM001034,K00059,1.1.1.100	C6_GM001035,K09458,2.3.1.179	C6_GM001037,K02372,4.2.1.59	C6_GM002045,K03524,6.3.4.15	C6_GM002095,K01012,2.8.1.6
map00790	Folate biosynthesis	15	C6_GM000304,K03639,4.1.99.22	C6_GM000306,K03752,2.7.7.77	C6_GM000307,K03750,2.10.1.1	C6_GM000431,K11754,6.3.2.12,6.3.2.17	C6_GM000743,K03637,4.6.1.17	C6_GM000746,K03831,2.7.7.75	C6_GM000976,K01664,2.6.1.85	C6_GM000977,K01665,2.6.1.85	C6_GM000978,K02619,4.1.3.38	C6_GM000979,K01495,3.5.4.16	C6_GM000981,K00796,2.5.1.15	C6_GM000982,K13940,4.1.2.25,2.7.6.3	C6_GM001532,K06897,2.5.1.105	C6_GM002831,K14652,4.1.99.12,3.5.4.25	C6_GM003039,K00287,1.5.1.3
map00860	Porphyrin metabolism	29	C6_GM000421,K19221,2.5.1.17	C6_GM000959,K01885,6.1.1.17	C6_GM000994,K00768,2.4.2.21	C6_GM000995,K02231,2.7.1.156,2.7.7.62	C6_GM000996,K02233,2.7.8.26	C6_GM000998,K02226,3.1.3.73	C6_GM000999,K02227,6.3.1.10	C6_GM001005,K02232,6.3.5.10	C6_GM001152,K05895,1.3.1.54,1.3.1.106	C6_GM001153,K05934,2.1.1.131,2.1.1.272	C6_GM001154,K02189,3.7.1.12	C6_GM001155,K05936,2.1.1.133,2.1.1.271	C6_GM001156,K03394,2.1.1.130,2.1.1.151	C6_GM001157,K02191,2.1.1.196	C6_GM001158,K03399,2.1.1.289	C6_GM001159,K02188,2.1.1.195	C6_GM001160,K06042,5.4.99.61,5.4.99.60	C6_GM001161,K02190,4.99.1.3	C6_GM001310,K04720,4.1.1.81	C6_GM001368,K01845,5.4.3.8	C6_GM001369,K01698,4.2.1.24	C6_GM001370,K13542,2.1.1.107,4.2.1.75	C6_GM001371,K01749,2.5.1.61	C6_GM001372,K24866,1.3.1.76	C6_GM001373,K02492,1.2.1.70	C6_GM001522,K00798,2.5.1.17	C6_GM001757,K04032,2.5.1.154	C6_GM002698,K01195,3.2.1.31	C6_GM003009,K21480,1.14.15.20
map00900	Terpenoid backbone biosynthesis	11	C6_GM000061,K00806,2.5.1.31	C6_GM000195,K03526,1.17.7.1,1.17.7.3	C6_GM000197,K00099,1.1.1.267	C6_GM000199,K00806,2.5.1.31	C6_GM000333,K01662,2.2.1.7	C6_GM000334,K13789,2.5.1.1,2.5.1.10,2.5.1.29	C6_GM000863,K00626,2.3.1.9	C6_GM000880,K00919,2.7.1.148	C6_GM001049,K03527,1.17.7.4	C6_GM002416,K01770,4.6.1.12	C6_GM003175,K00991,2.7.7.60
map00903	Limonene and pinene degradation	1	C6_GM002410,K00128,1.2.1.3
map00908	Zeatin biosynthesis	1	C6_GM001076,K00791,2.5.1.75
map00910	Nitrogen metabolism	11	C6_GM000022,K00262,1.4.1.4	C6_GM000953,K00459,1.13.12.16	C6_GM001191,K00266,1.4.1.13	C6_GM001570,K05601,1.7.99.1	C6_GM002096,K00266,1.4.1.13	C6_GM002206,K01915,6.3.1.2	C6_GM002222,K05601,1.7.99.1	C6_GM002354,K02575,--	C6_GM002674,K00926,2.7.2.2	C6_GM002809,K00366,1.7.7.1	C6_GM002920,K01673,4.2.1.1
map00920	Sulfur metabolism	10	C6_GM000039,K00385,--	C6_GM000040,K16951,--	C6_GM000041,K16950,--	C6_GM000187,K06881,3.1.3.7,3.1.13.3	C6_GM001261,K00640,2.3.1.30	C6_GM001262,K01738,2.5.1.47	C6_GM001374,K00385,--	C6_GM001375,K16951,--	C6_GM001376,K16950,--	C6_GM002668,K01738,2.5.1.47
map00944	Flavone and flavonol biosynthesis	1	C6_GM002698,K01195,3.2.1.31
map00950	Isoquinoline alkaloid biosynthesis	1	C6_GM000173,K00812,2.6.1.1
map00960	Tropane, piperidine and pyridine alkaloid biosynthesis	1	C6_GM000173,K00812,2.6.1.1
map00966	Glucosinolate biosynthesis	1	C6_GM000024,K00826,2.6.1.42
map00970	Aminoacyl-tRNA biosynthesis	26	C6_GM000164,K01887,6.1.1.19	C6_GM000246,K00604,2.1.2.9	C6_GM000283,K01872,6.1.1.7	C6_GM000400,K01890,6.1.1.20	C6_GM000401,K01889,6.1.1.20	C6_GM000432,K01873,6.1.1.9	C6_GM000445,K01876,6.1.1.12	C6_GM000446,K01892,6.1.1.21	C6_GM000781,K01042,2.9.1.1	C6_GM000959,K01885,6.1.1.17	C6_GM001708,K00604,2.1.2.9	C6_GM001999,K01872,6.1.1.7	C6_GM002049,K01869,6.1.1.4	C6_GM002072,K01866,6.1.1.1	C6_GM002079,K01886,6.1.1.18	C6_GM002091,K01867,6.1.1.2	C6_GM002099,K01880,6.1.1.14	C6_GM002100,K04567,6.1.1.6	C6_GM002135,K01893,6.1.1.22	C6_GM002158,K01874,6.1.1.10	C6_GM002159,K01874,6.1.1.10	C6_GM002178,K01870,6.1.1.5	C6_GM002424,K01868,6.1.1.3	C6_GM003081,K01875,6.1.1.11	C6_GM003173,K01883,6.1.1.16	C6_GM003174,K01881,6.1.1.15
map00981	Insect hormone biosynthesis	1	C6_GM002410,K00128,1.2.1.3
map00983	Drug metabolism - other enzymes	14	C6_GM000273,K00876,2.7.1.48	C6_GM000487,K00760,2.4.2.8	C6_GM000498,K00940,2.7.4.6	C6_GM000676,K01489,3.5.4.5	C6_GM000872,K00857,2.7.1.21	C6_GM001287,K00876,2.7.1.48	C6_GM001404,K01520,3.6.1.23	C6_GM002039,K01520,3.6.1.23	C6_GM002106,K00760,2.4.2.8	C6_GM002333,K01519,3.6.1.66	C6_GM002355,K01951,6.3.5.2	C6_GM002356,K00088,1.1.1.205	C6_GM002634,K00757,2.4.2.3	C6_GM002698,K01195,3.2.1.31
map00998	Biosynthesis of various antibiotics	1	C6_GM000222,K02078,--
map00999	Biosynthesis of various plant secondary metabolites	1	C6_GM000845,K00789,2.5.1.6
map01040	Biosynthesis of unsaturated fatty acids	1	C6_GM000902,K10804,3.1.2.-,3.1.2.2,3.1.1.2,3.1.1.5
map01051	Biosynthesis of ansamycins	2	C6_GM002556,K00615,2.2.1.1	C6_GM002557,K00615,2.2.1.1
map01055	Biosynthesis of vancomycin group antibiotics	1	C6_GM000392,K16422,1.1.3.46
map01501	beta-Lactam resistance	6	C6_GM000489,K05366,2.4.1.129,3.4.16.4	C6_GM000803,K05515,3.4.16.4	C6_GM001114,K17836,3.5.2.6	C6_GM002336,K15580,--	C6_GM002691,K01207,3.2.1.52	C6_GM002936,K01207,3.2.1.52
map01502	Vancomycin resistance	9	C6_GM000374,K01000,2.7.8.13	C6_GM000375,K01929,6.3.2.10	C6_GM000438,K18345,2.7.13.3	C6_GM000723,K02563,2.4.1.227	C6_GM001025,K01775,5.1.1.1	C6_GM001255,K01921,6.3.2.4	C6_GM001316,K07260,3.4.17.14	C6_GM001790,K01775,5.1.1.1	C6_GM001898,K01921,6.3.2.4
map01503	Cationic antimicrobial peptide (CAMP) resistance	6	C6_GM000005,K01448,3.5.1.28	C6_GM000097,K14205,2.3.2.3	C6_GM000898,K04771,3.4.21.107	C6_GM001184,K14205,2.3.2.3	C6_GM001342,K01448,3.5.1.28	C6_GM002469,K01448,3.5.1.28
map01523	Antifolate resistance	3	C6_GM000441,K00600,2.1.2.1	C6_GM002031,K00602,2.1.2.3,3.5.4.10	C6_GM003039,K00287,1.5.1.3
map01524	Platinum drug resistance	1	C6_GM002817,K17686,7.2.2.8
map02010	ABC transporters	77	C6_GM000028,K18890,--	C6_GM000029,K18889,--	C6_GM000048,K03523,--	C6_GM000081,K23536,--	C6_GM000082,K23535,--	C6_GM000083,K23537,--	C6_GM000084,K07335,--	C6_GM000086,K16785,--	C6_GM000130,K10439,--	C6_GM000131,K10440,--	C6_GM000132,K10441,7.5.2.7	C6_GM000133,K06726,5.4.99.62	C6_GM000494,K11072,7.6.2.11	C6_GM000495,K11071,--	C6_GM000496,K11070,--	C6_GM000497,K11069,--	C6_GM000738,K17318,--	C6_GM000741,K17320,--	C6_GM000742,K17319,--	C6_GM000744,K02018,--	C6_GM000745,K02020,--	C6_GM000752,K16963,--	C6_GM000753,K16961,--	C6_GM000821,K09815,--	C6_GM000987,K17318,--	C6_GM000990,K17318,--	C6_GM001194,K17318,--	C6_GM001249,K07335,--	C6_GM001281,K10540,--	C6_GM001282,K10542,7.5.2.11	C6_GM001283,K10541,--	C6_GM001391,K09817,7.2.2.20	C6_GM001392,K09816,--	C6_GM001584,K10119,--	C6_GM001585,K10118,--	C6_GM001586,K10117,--	C6_GM001620,K17318,--	C6_GM001932,K18231,--	C6_GM002084,K02036,7.3.2.1	C6_GM002085,K02038,--	C6_GM002086,K02037,--	C6_GM002087,K02040,--	C6_GM002088,K02040,--	C6_GM002336,K15580,--	C6_GM002444,K15772,--	C6_GM002445,K15771,--	C6_GM002446,K15770,--
map02020	Two-component system	46	C6_GM000064,K07800,--	C6_GM000065,K07813,--	C6_GM000097,K14205,2.3.2.3	C6_GM000260,K07636,2.7.13.3	C6_GM000327,K07699,--	C6_GM000438,K18345,2.7.13.3	C6_GM000521,K01425,3.5.1.2	C6_GM000747,K07720,--	C6_GM000748,K07718,2.7.13.3	C6_GM000863,K00626,2.3.1.9	C6_GM000864,K01791,5.1.3.14	C6_GM000898,K04771,3.4.21.107	C6_GM000908,K07658,--	C6_GM001064,K05966,2.4.2.52	C6_GM001065,K01910,6.2.1.22	C6_GM001066,K01646,--	C6_GM001067,K01644,4.1.3.34	C6_GM001068,K01643,2.8.3.10	C6_GM001069,K05964,2.7.7.61	C6_GM001070,K00027,1.1.1.38	C6_GM001184,K14205,2.3.2.3	C6_GM001246,K03092,--	C6_GM001316,K07260,3.4.17.14	C6_GM001488,K07667,--	C6_GM001489,K07646,2.7.13.3	C6_GM001490,K01548,--	C6_GM001491,K01547,7.2.2.6	C6_GM001492,K01546,--	C6_GM001559,K14982,2.7.13.3	C6_GM001560,K14983,--	C6_GM001587,K07718,2.7.13.3	C6_GM001588,K07720,--	C6_GM001786,K07813,--	C6_GM001788,K07706,2.7.13.3	C6_GM002082,K07658,--	C6_GM002087,K02040,--	C6_GM002088,K02040,--	C6_GM002123,K07775,--	C6_GM002206,K01915,6.3.1.2	C6_GM002318,K02313,--	C6_GM002364,K02650,--	C6_GM002365,K02650,--	C6_GM002366,K02650,--	C6_GM002370,K02650,--	C6_GM002837,K07718,2.7.13.3	C6_GM002854,K01425,3.5.1.2
map02024	Quorum sensing	34	C6_GM000064,K07800,--	C6_GM000065,K07813,--	C6_GM000216,K03106,3.6.5.4	C6_GM000218,K03110,--	C6_GM000327,K07699,--	C6_GM000457,K03210,--	C6_GM000718,K01580,4.1.1.15	C6_GM000720,K20265,--	C6_GM000838,K03070,7.4.2.8	C6_GM001077,K03666,--	C6_GM001204,K02055,--	C6_GM001205,K02052,--	C6_GM001206,K02053,--	C6_GM001207,K02054,--	C6_GM001236,K03075,--	C6_GM001488,K07667,--	C6_GM001559,K14982,2.7.13.3	C6_GM001560,K14983,--	C6_GM001786,K07813,--	C6_GM001788,K07706,2.7.13.3	C6_GM002265,K09936,--	C6_GM002314,K03217,--	C6_GM002336,K15580,--	C6_GM002349,K02032,--	C6_GM002350,K02031,--	C6_GM002351,K02034,--	C6_GM002352,K02033,--	C6_GM002353,K02035,--	C6_GM002488,K03076,--	C6_GM002522,K03073,--	C6_GM002667,K07173,4.4.1.21	C6_GM002681,K11031,--	C6_GM002829,K11752,3.5.4.26,1.1.1.193	C6_GM003047,K16619,3.1.4.3
map02025	Biofilm formation - Pseudomonas aeruginosa	1	C6_GM001088,K21011,--
map02026	Biofilm formation - Escherichia coli	7	C6_GM002440,K00688,2.4.1.1	C6_GM002667,K07173,4.4.1.21	C6_GM003209,K00703,2.4.1.21	C6_GM003210,K00688,2.4.1.1	C6_GM003213,K00975,2.7.7.27	C6_GM003214,K00975,2.7.7.27	C6_GM003237,K02777,2.7.1.-
map02030	Bacterial chemotaxis	2	C6_GM000130,K10439,--	C6_GM001281,K10540,--
map02040	Flagellar assembly	2	C6_GM000667,K03086,--	C6_GM001246,K03092,--
map02060	Phosphotransferase system (PTS)	28	C6_GM000037,K02810,2.7.1.211	C6_GM000172,K02784,--	C6_GM000820,K20118,2.7.1.199	C6_GM000897,K02760,2.7.1.196,2.7.1.205	C6_GM001396,K02796,--	C6_GM001397,K02795,--	C6_GM001398,K19507,2.7.1.-	C6_GM001399,K02793,2.7.1.191	C6_GM001628,K02804,2.7.1.193	C6_GM001894,K02796,--	C6_GM001895,K02795,--	C6_GM001896,K02794,2.7.1.191	C6_GM002059,K02822,2.7.1.194	C6_GM002060,K03475,--	C6_GM002061,K02821,2.7.1.194	C6_GM002215,K02759,2.7.1.196,2.7.1.205	C6_GM002284,K02793,2.7.1.191	C6_GM002286,K02795,--	C6_GM002460,K08483,2.7.3.9	C6_GM002782,K02821,2.7.1.194	C6_GM002783,K02822,2.7.1.194	C6_GM002784,K03475,--	C6_GM002824,K02819,2.7.1.201	C6_GM002847,K02770,2.7.1.202	C6_GM002848,K00882,2.7.1.56	C6_GM002914,K20108,2.7.1.208	C6_GM003237,K02777,2.7.1.-	C6_GM003238,K02804,2.7.1.193
map03008	Ribosome biogenesis in eukaryotes	1	C6_GM000221,K03685,3.1.26.3
map03010	Ribosome	55	C6_GM000184,K02956,--	C6_GM000203,K02967,--	C6_GM000211,K02884,--	C6_GM000215,K02959,--	C6_GM000224,K02911,--	C6_GM000236,K02902,--	C6_GM000388,K02897,--	C6_GM000405,K02887,--	C6_GM000406,K02916,--	C6_GM000683,K02970,--	C6_GM000702,K02968,--	C6_GM000791,K02899,--	C6_GM000793,K02888,--	C6_GM000813,K02945,--	C6_GM000873,K02909,--	C6_GM002292,K02939,--	C6_GM002296,K02963,--	C6_GM002298,K02990,--	C6_GM002317,K02914,--	C6_GM002462,K02986,--	C6_GM002472,K02996,--	C6_GM002473,K02871,--	C6_GM002478,K02879,--	C6_GM002480,K02986,--	C6_GM002481,K02948,--	C6_GM002482,K02952,--	C6_GM002483,K02919,--	C6_GM002489,K02876,--	C6_GM002490,K02907,--	C6_GM002491,K02988,--	C6_GM002492,K02881,--	C6_GM002493,K02933,--	C6_GM002494,K02994,--	C6_GM002495,K02954,--	C6_GM002496,K02931,--	C6_GM002497,K02895,--	C6_GM002498,K02874,--	C6_GM002499,K02961,--	C6_GM002500,K02904,--	C6_GM002501,K02878,--	C6_GM002502,K02982,--	C6_GM002503,K02890,--	C6_GM002504,K02965,--	C6_GM002505,K02886,--	C6_GM002506,K02892,--	C6_GM002507,K02926,--	C6_GM002508,K02906,--
map03018	RNA degradation	15	C6_GM000020,K05592,3.6.4.13	C6_GM000175,K18682,3.1.-.-	C6_GM000183,K00962,2.7.7.8	C6_GM000278,K12574,3.1.-.-	C6_GM000693,K04043,--	C6_GM000875,K03628,--	C6_GM001077,K03666,--	C6_GM001235,K12573,3.1.13.1	C6_GM001238,K01689,4.2.1.11	C6_GM001275,K03654,5.6.2.4	C6_GM001333,K05592,3.6.4.13	C6_GM001797,K05592,3.6.4.13	C6_GM002371,K04077,5.6.1.7	C6_GM002591,K03654,5.6.2.4	C6_GM002610,K00850,2.7.1.11
map03020	RNA polymerase	4	C6_GM000250,K03060,2.7.7.6	C6_GM002479,K03040,2.7.7.6	C6_GM002515,K03046,2.7.7.6	C6_GM002516,K03043,2.7.7.6
map03022	Basal transcription factors	1	C6_GM001133,K10844,5.6.2.3
map03030	DNA replication	17	C6_GM000169,K02342,2.7.7.7	C6_GM000170,K03111,--	C6_GM000194,K03763,2.7.7.7	C6_GM000209,K03470,3.1.26.4	C6_GM000520,K02335,2.7.7.7	C6_GM000585,K03111,--	C6_GM000668,K02316,2.7.7.101	C6_GM000703,K02340,2.7.7.7	C6_GM001338,K02342,2.7.7.7	C6_GM002289,K02314,5.6.2.3	C6_GM002297,K03111,--	C6_GM002319,K02338,2.7.7.7	C6_GM002339,K01972,6.5.1.2	C6_GM002547,K03111,--	C6_GM002609,K02337,2.7.7.7	C6_GM003038,K02343,2.7.7.7	C6_GM003194,K02341,2.7.7.7
map03060	Protein export	17	C6_GM000056,K03100,3.4.21.89	C6_GM000216,K03106,3.6.5.4	C6_GM000218,K03110,--	C6_GM000453,K03074,--	C6_GM000454,K03072,--	C6_GM000457,K03210,--	C6_GM000838,K03070,7.4.2.8	C6_GM001236,K03075,--	C6_GM002314,K03217,--	C6_GM002377,K13280,3.4.21.89	C6_GM002488,K03076,--	C6_GM002522,K03073,--	C6_GM002576,K03100,3.4.21.89	C6_GM002774,K13280,3.4.21.89	C6_GM002902,K03100,3.4.21.89	C6_GM003162,K03100,3.4.21.89	C6_GM003231,K03101,3.4.23.36
map03070	Bacterial secretion system	10	C6_GM000216,K03106,3.6.5.4	C6_GM000218,K03110,--	C6_GM000453,K03074,--	C6_GM000454,K03072,--	C6_GM000457,K03210,--	C6_GM000838,K03070,7.4.2.8	C6_GM001236,K03075,--	C6_GM002314,K03217,--	C6_GM002488,K03076,--	C6_GM002522,K03073,--
map03320	PPAR signaling pathway	1	C6_GM002189,K00864,2.7.1.30
map03410	Base excision repair	9	C6_GM000520,K02335,2.7.7.7	C6_GM000725,K07462,3.1.-.-	C6_GM001043,K01151,3.1.21.2	C6_GM001102,K01142,3.1.11.2	C6_GM001258,K10773,4.2.99.18	C6_GM002214,K03652,3.2.2.21	C6_GM002339,K01972,6.5.1.2	C6_GM002375,K03660,3.2.2.-,4.2.99.18	C6_GM002937,K03648,3.2.2.27
map03420	Nucleotide excision repair	13	C6_GM000122,K03657,5.6.2.4	C6_GM000520,K02335,2.7.7.7	C6_GM001133,K10844,5.6.2.3	C6_GM001141,K03657,5.6.2.4	C6_GM002119,K03723,5.6.2.4	C6_GM002339,K01972,6.5.1.2	C6_GM002340,K03657,5.6.2.4	C6_GM002564,K03702,--	C6_GM002597,K03701,--	C6_GM002601,K03703,--	C6_GM002909,K03657,5.6.2.4	C6_GM002910,K03657,5.6.2.4	C6_GM003160,K03657,5.6.2.4
map03430	Mismatch repair	26	C6_GM000122,K03657,5.6.2.4	C6_GM000169,K02342,2.7.7.7	C6_GM000170,K03111,--	C6_GM000194,K03763,2.7.7.7	C6_GM000335,K03602,3.1.11.6	C6_GM000336,K03601,3.1.11.6	C6_GM000395,K07456,--	C6_GM000585,K03111,--	C6_GM000609,K06223,2.1.1.72	C6_GM000703,K02340,2.7.7.7	C6_GM000725,K07462,3.1.-.-	C6_GM001074,K03555,--	C6_GM001075,K03572,--	C6_GM001141,K03657,5.6.2.4	C6_GM001338,K02342,2.7.7.7	C6_GM002297,K03111,--	C6_GM002319,K02338,2.7.7.7	C6_GM002339,K01972,6.5.1.2	C6_GM002340,K03657,5.6.2.4	C6_GM002547,K03111,--	C6_GM002609,K02337,2.7.7.7	C6_GM002909,K03657,5.6.2.4	C6_GM002910,K03657,5.6.2.4	C6_GM003038,K02343,2.7.7.7	C6_GM003160,K03657,5.6.2.4	C6_GM003194,K02341,2.7.7.7
map03440	Homologous recombination	23	C6_GM000169,K02342,2.7.7.7	C6_GM000170,K03111,--	C6_GM000176,K03553,--	C6_GM000194,K03763,2.7.7.7	C6_GM000233,K03655,5.6.2.4	C6_GM000248,K04066,5.6.2.4	C6_GM000460,K03551,5.6.2.4	C6_GM000461,K03550,5.6.2.4	C6_GM000520,K02335,2.7.7.7	C6_GM000585,K03111,--	C6_GM000674,K03584,--	C6_GM000703,K02340,2.7.7.7	C6_GM000725,K07462,3.1.-.-	C6_GM000843,K03581,3.1.11.5	C6_GM001338,K02342,2.7.7.7	C6_GM002297,K03111,--	C6_GM002319,K02338,2.7.7.7	C6_GM002321,K03629,--	C6_GM002547,K03111,--	C6_GM002609,K02337,2.7.7.7	C6_GM003036,K06187,--	C6_GM003038,K02343,2.7.7.7	C6_GM003194,K02341,2.7.7.7
map04013	MAPK signaling pathway - fly	1	C6_GM001174,K04564,1.15.1.1
map04016	MAPK signaling pathway - plant	2	C6_GM000498,K00940,2.7.4.6	C6_GM002817,K17686,7.2.2.8
map04066	HIF-1 signaling pathway	5	C6_GM001238,K01689,4.2.1.11	C6_GM001243,K00927,2.7.2.3	C6_GM001244,K00134,1.2.1.12	C6_GM002610,K00850,2.7.1.11	C6_GM002739,K00016,1.1.1.27
map04068	FoxO signaling pathway	1	C6_GM001174,K04564,1.15.1.1
map04070	Phosphatidylinositol signaling system	2	C6_GM000198,K00981,2.7.7.41	C6_GM000677,K00901,2.7.1.107
map04072	Phospholipase D signaling pathway	1	C6_GM000677,K00901,2.7.1.107
map04080	Neuroactive ligand-receptor interaction	1	C6_GM000511,K05770,--
map04112	Cell cycle - Caulobacter	12	C6_GM000196,K11749,3.4.24.-	C6_GM000268,K03531,--	C6_GM000269,K03590,--	C6_GM000372,K03589,--	C6_GM000373,K03588,--	C6_GM000723,K02563,2.4.1.227	C6_GM001327,K01338,3.4.21.53	C6_GM001329,K03544,--	C6_GM001330,K01358,3.4.21.92	C6_GM002289,K02314,5.6.2.3	C6_GM002291,K01338,3.4.21.53	C6_GM002318,K02313,--
map04122	Sulfur relay system	11	C6_GM000105,K03148,2.7.7.73	C6_GM000106,K03154,--	C6_GM000286,K00566,2.8.1.13	C6_GM000288,K04487,2.8.1.7	C6_GM000304,K03639,4.1.99.22	C6_GM000743,K03637,4.6.1.17	C6_GM000746,K03831,2.7.7.75	C6_GM000878,K00566,2.8.1.13	C6_GM001014,K21028,2.8.1.11	C6_GM001348,K03151,2.8.1.4	C6_GM001349,K04487,2.8.1.7
map04141	Protein processing in endoplasmic reticulum	1	C6_GM002917,K04079,--
map04142	Lysosome	11	C6_GM000390,K01206,3.2.1.51	C6_GM001171,K01197,3.2.1.35	C6_GM001213,K01197,3.2.1.35	C6_GM001303,K12373,3.2.1.52	C6_GM001596,K12373,3.2.1.52	C6_GM001731,K01186,3.2.1.18	C6_GM001779,K01197,3.2.1.35	C6_GM001992,K01186,3.2.1.18	C6_GM002654,K01197,3.2.1.35	C6_GM002698,K01195,3.2.1.31	C6_GM002815,K01186,3.2.1.18
map04146	Peroxisome	3	C6_GM001174,K04564,1.15.1.1	C6_GM001963,K03426,3.6.1.22	C6_GM003165,K03426,3.6.1.22
map04151	PI3K-Akt signaling pathway	1	C6_GM002917,K04079,--
map04152	AMPK signaling pathway	1	C6_GM002610,K00850,2.7.1.11
map04211	Longevity regulating pathway	1	C6_GM001174,K04564,1.15.1.1
map04212	Longevity regulating pathway - worm	4	C6_GM000693,K04043,--	C6_GM001174,K04564,1.15.1.1	C6_GM001330,K01358,3.4.21.92	C6_GM002371,K04077,5.6.1.7
map04213	Longevity regulating pathway - multiple species	2	C6_GM001174,K04564,1.15.1.1	C6_GM001364,K03695,--
map04214	Apoptosis - fly	1	C6_GM000511,K05770,--
map04217	Necroptosis	4	C6_GM002206,K01915,6.3.1.2	C6_GM002440,K00688,2.4.1.1	C6_GM002917,K04079,--	C6_GM003210,K00688,2.4.1.1
map04361	Axon regeneration	1	C6_GM000677,K00901,2.7.1.107
map04612	Antigen processing and presentation	1	C6_GM002917,K04079,--
map04621	NOD-like receptor signaling pathway	3	C6_GM001979,K03671,--	C6_GM002458,K03671,--	C6_GM002917,K04079,--
map04622	RIG-I-like receptor signaling pathway	1	C6_GM002742,K00863,2.7.1.28,2.7.1.29,4.6.1.15
map04626	Plant-pathogen interaction	3	C6_GM002189,K00864,2.7.1.30	C6_GM002510,K02358,--	C6_GM002917,K04079,--
map04657	IL-17 signaling pathway	1	C6_GM002917,K04079,--
map04659	Th17 cell differentiation	1	C6_GM002917,K04079,--
map04724	Glutamatergic synapse	3	C6_GM000521,K01425,3.5.1.2	C6_GM002206,K01915,6.3.1.2	C6_GM002854,K01425,3.5.1.2
map04727	GABAergic synapse	4	C6_GM000521,K01425,3.5.1.2	C6_GM000718,K01580,4.1.1.15	C6_GM002206,K01915,6.3.1.2	C6_GM002854,K01425,3.5.1.2
map04910	Insulin signaling pathway	2	C6_GM002440,K00688,2.4.1.1	C6_GM003210,K00688,2.4.1.1
map04914	Progesterone-mediated oocyte maturation	1	C6_GM002917,K04079,--
map04915	Estrogen signaling pathway	1	C6_GM002917,K04079,--
map04917	Prolactin signaling pathway	1	C6_GM001286,K00965,2.7.7.12
map04918	Thyroid hormone synthesis	2	C6_GM001500,K00432,1.11.1.9	C6_GM001750,K00432,1.11.1.9
map04919	Thyroid hormone signaling pathway	1	C6_GM002610,K00850,2.7.1.11
map04922	Glucagon signaling pathway	7	C6_GM000812,K00873,2.7.1.40	C6_GM000985,K00873,2.7.1.40	C6_GM002440,K00688,2.4.1.1	C6_GM002610,K00850,2.7.1.11	C6_GM002611,K00873,2.7.1.40	C6_GM002739,K00016,1.1.1.27	C6_GM003210,K00688,2.4.1.1
map04930	Type II diabetes mellitus	3	C6_GM000812,K00873,2.7.1.40	C6_GM000985,K00873,2.7.1.40	C6_GM002611,K00873,2.7.1.40
map04931	Insulin resistance	3	C6_GM002430,K00820,2.6.1.16	C6_GM002440,K00688,2.4.1.1	C6_GM003210,K00688,2.4.1.1
map04936	Alcoholic liver disease	1	C6_GM002410,K00128,1.2.1.3
map04940	Type I diabetes mellitus	2	C6_GM000718,K01580,4.1.1.15	C6_GM002371,K04077,5.6.1.7
map04964	Proximal tubule bicarbonate reclamation	2	C6_GM000521,K01425,3.5.1.2	C6_GM002854,K01425,3.5.1.2
map04975	Fat digestion and absorption	1	C6_GM000863,K00626,2.3.1.9
map04978	Mineral absorption	2	C6_GM000814,K07213,--	C6_GM002817,K17686,7.2.2.8
map04979	Cholesterol metabolism	1	C6_GM000511,K05770,--
map05010	Alzheimer disease	1	C6_GM001244,K00134,1.2.1.12
map05012	Parkinson disease	2	C6_GM001979,K03671,--	C6_GM002458,K03671,--
map05014	Amyotrophic lateral sclerosis	2	C6_GM001500,K00432,1.11.1.9	C6_GM001750,K00432,1.11.1.9
map05016	Huntington disease	3	C6_GM001174,K04564,1.15.1.1	C6_GM001500,K00432,1.11.1.9	C6_GM001750,K00432,1.11.1.9
map05022	Pathways of neurodegeneration - multiple diseases	2	C6_GM001500,K00432,1.11.1.9	C6_GM001750,K00432,1.11.1.9
map05111	Biofilm formation - Vibrio cholerae	6	C6_GM000864,K01791,5.1.3.14	C6_GM001077,K03666,--	C6_GM001246,K03092,--	C6_GM001261,K00640,2.3.1.30	C6_GM002667,K07173,4.4.1.21	C6_GM003237,K02777,2.7.1.-
map05120	Epithelial cell signaling in Helicobacter pylori infection	2	C6_GM000274,K08303,3.4.-.-	C6_GM000396,K08303,3.4.-.-
map05130	Pathogenic Escherichia coli infection	1	C6_GM001244,K00134,1.2.1.12
map05132	Salmonella infection	4	C6_GM001244,K00134,1.2.1.12	C6_GM001979,K03671,--	C6_GM002458,K03671,--	C6_GM002917,K04079,--
map05134	Legionellosis	2	C6_GM000698,K03596,--	C6_GM002371,K04077,5.6.1.7
map05146	Amoebiasis	1	C6_GM002168,K04072,1.2.1.10,1.1.1.1
map05150	Staphylococcus aureus infection	3	C6_GM000097,K14205,2.3.2.3	C6_GM001184,K14205,2.3.2.3	C6_GM002720,K11041,--
map05152	Tuberculosis	4	C6_GM000693,K04043,--	C6_GM002087,K02040,--	C6_GM002088,K02040,--	C6_GM002371,K04077,5.6.1.7
map05165	Human papillomavirus infection	3	C6_GM000812,K00873,2.7.1.40	C6_GM000985,K00873,2.7.1.40	C6_GM002611,K00873,2.7.1.40
map05166	Human T-cell leukemia virus 1 infection	1	C6_GM000511,K05770,--
map05200	Pathways in cancer	1	C6_GM002917,K04079,--
map05203	Viral carcinogenesis	3	C6_GM000812,K00873,2.7.1.40	C6_GM000985,K00873,2.7.1.40	C6_GM002611,K00873,2.7.1.40
map05205	Proteoglycans in cancer	1	C6_GM000221,K03685,3.1.26.3
map05206	MicroRNAs in cancer	3	C6_GM000521,K01425,3.5.1.2	C6_GM002240,K00558,2.1.1.37	C6_GM002854,K01425,3.5.1.2
map05207	Chemical carcinogenesis - receptor activation	1	C6_GM002917,K04079,--
map05208	Chemical carcinogenesis - reactive oxygen species	1	C6_GM001174,K04564,1.15.1.1
map05215	Prostate cancer	1	C6_GM002917,K04079,--
map05230	Central carbon metabolism in cancer	7	C6_GM000521,K01425,3.5.1.2	C6_GM000812,K00873,2.7.1.40	C6_GM000985,K00873,2.7.1.40	C6_GM002610,K00850,2.7.1.11	C6_GM002611,K00873,2.7.1.40	C6_GM002739,K00016,1.1.1.27	C6_GM002854,K01425,3.5.1.2
map05231	Choline metabolism in cancer	1	C6_GM000677,K00901,2.7.1.107
map05340	Primary immunodeficiency	2	C6_GM002141,K01488,3.5.4.4	C6_GM002937,K03648,3.2.2.27
map05415	Diabetic cardiomyopathy	2	C6_GM001244,K00134,1.2.1.12	C6_GM002430,K00820,2.6.1.16
map05417	Lipid and atherosclerosis	3	C6_GM001174,K04564,1.15.1.1	C6_GM002371,K04077,5.6.1.7	C6_GM002917,K04079,--
map05418	Fluid shear stress and atherosclerosis	4	C6_GM001979,K03671,--	C6_GM002026,K01940,6.3.4.5	C6_GM002458,K03671,--	C6_GM002917,K04079,--
[truncated: 30 more columns]

## Sheet: JLFS-2
map_number	map_name	gene_number	geneID,KOID,ECID
map00010	Glycolysis / Gluconeogenesis	26	C5_GM000106,K02777,2.7.1.-	C5_GM000117,K00845,2.7.1.2	C5_GM000123,K01624,4.1.2.13	C5_GM000140,K00016,1.1.1.27	C5_GM000430,K00850,2.7.1.11	C5_GM000431,K00873,2.7.1.40	C5_GM000519,K13954,1.1.1.1	C5_GM001346,K00873,2.7.1.40	C5_GM001478,K21071,2.7.1.11 2.7.1.90	C5_GM001608,K01689,4.2.1.11	C5_GM001611,K15633,5.4.2.12	C5_GM001612,K01803,5.3.1.1	C5_GM001613,K00927,2.7.2.3	C5_GM001614,K00134,1.2.1.12	C5_GM001654,K01785,5.1.3.3	C5_GM001660,K01624,4.1.2.13	C5_GM001770,K21071,2.7.1.11 2.7.1.90	C5_GM002177,K01835,5.4.2.2	C5_GM002366,K03737,1.2.7.1 1.2.7.-	C5_GM002454,K00873,2.7.1.40	C5_GM002462,K20117,2.7.1.199	C5_GM002577,K01810,5.3.1.9	C5_GM002622,K01223,3.2.1.86	C5_GM002623,K00128,1.2.1.3	C5_GM002750,K00131,1.2.1.9	C5_GM002853,K04072,1.2.1.10 1.1.1.1
map00020	Citrate cycle (TCA cycle)	1	C5_GM002366,K03737,1.2.7.1 1.2.7.-
map00030	Pentose phosphate pathway	20	C5_GM000123,K01624,4.1.2.13	C5_GM000205,K00874,2.7.1.45	C5_GM000210,K01625,4.1.2.14 4.1.3.42	C5_GM000377,K00615,2.2.1.1	C5_GM000378,K00615,2.2.1.1	C5_GM000430,K00850,2.7.1.11	C5_GM000458,K01839,5.4.2.7	C5_GM000765,K00616,2.2.1.2	C5_GM001478,K21071,2.7.1.11 2.7.1.90	C5_GM001660,K01624,4.1.2.13	C5_GM001770,K21071,2.7.1.11 2.7.1.90	C5_GM001853,K00948,2.7.6.1	C5_GM001935,K00852,2.7.1.15	C5_GM002040,K01783,5.1.3.1	C5_GM002177,K01835,5.4.2.2	C5_GM002356,K01619,4.1.2.4	C5_GM002507,K01808,5.3.1.6	C5_GM002577,K01810,5.3.1.9	C5_GM002750,K00131,1.2.1.9	C5_GM002808,K00948,2.7.6.1
map00040	Pentose and glucuronate interconversions	8	C5_GM000206,K01195,3.2.1.31	C5_GM000211,K01686,4.2.1.8	C5_GM000212,K01812,5.3.1.12	C5_GM000567,K00963,2.7.7.9	C5_GM000571,K00963,2.7.7.9	C5_GM000733,K03077,5.1.3.4	C5_GM000734,K03079,5.1.3.22	C5_GM002040,K01783,5.1.3.1
map00051	Fructose and mannose metabolism	25	C5_GM000123,K01624,4.1.2.13	C5_GM000137,K00863,2.7.1.28 2.7.1.29 4.6.1.15	C5_GM000430,K00850,2.7.1.11	C5_GM000558,K00971,2.7.7.13	C5_GM000641,K02768,2.7.1.202	C5_GM000642,K00882,2.7.1.56	C5_GM000901,K02793,2.7.1.191	C5_GM000902,K02795,--	C5_GM000903,K02796,--	C5_GM001478,K21071,2.7.1.11 2.7.1.90	C5_GM001480,K01809,5.3.1.8	C5_GM001612,K01803,5.3.1.1	C5_GM001660,K01624,4.1.2.13	C5_GM001766,K02796,--	C5_GM001767,K02795,--	C5_GM001768,K02794,2.7.1.191	C5_GM001769,K02793,2.7.1.191	C5_GM001770,K21071,2.7.1.11 2.7.1.90	C5_GM001835,K00847,2.7.1.4	C5_GM002507,K01808,5.3.1.6	C5_GM002621,K00971,2.7.7.13	C5_GM002953,K02793,2.7.1.191	C5_GM002954,K02796,--	C5_GM002955,K02795,--	C5_GM002956,K02794,2.7.1.191
map00052	Galactose metabolism	23	C5_GM000117,K00845,2.7.1.2	C5_GM000228,K12308,3.2.1.23	C5_GM000367,K01784,5.1.3.2	C5_GM000430,K00850,2.7.1.11	C5_GM000444,K07407,3.2.1.22	C5_GM000488,K01187,3.2.1.20	C5_GM000567,K00963,2.7.7.9	C5_GM000570,K01784,5.1.3.2	C5_GM000571,K00963,2.7.7.9	C5_GM000573,K07407,3.2.1.22	C5_GM000843,K01190,3.2.1.23	C5_GM000909,K01190,3.2.1.23	C5_GM001478,K21071,2.7.1.11 2.7.1.90	C5_GM001570,K01190,3.2.1.23	C5_GM001654,K01785,5.1.3.3	C5_GM001655,K00849,2.7.1.6	C5_GM001656,K00965,2.7.7.12	C5_GM001770,K21071,2.7.1.11 2.7.1.90	C5_GM001836,K01193,3.2.1.26	C5_GM002177,K01835,5.4.2.2	C5_GM002382,K01187,3.2.1.20	C5_GM002653,K01187,3.2.1.20	C5_GM002950,K08302,4.1.2.40
map00053	Ascorbate and aldarate metabolism	9	C5_GM000583,K02821,2.7.1.194	C5_GM000584,K02822,2.7.1.194	C5_GM000585,K03475,--	C5_GM000728,K03476,3.1.1.-	C5_GM000730,K03475,--	C5_GM000731,K02822,2.7.1.194	C5_GM000733,K03077,5.1.3.4	C5_GM000734,K03079,5.1.3.22	C5_GM002623,K00128,1.2.1.3
map00061	Fatty acid biosynthesis	11	C5_GM001391,K00648,2.3.1.180	C5_GM001392,K00645,2.3.1.39	C5_GM001393,K00059,1.1.1.100	C5_GM001394,K09458,2.3.1.179	C5_GM001395,K02160,--	C5_GM001396,K02372,4.2.1.59	C5_GM001397,K01961,6.4.1.2 6.3.4.14	C5_GM001398,K01963,6.4.1.2 2.1.3.15	C5_GM001399,K01962,6.4.1.2 2.1.3.15	C5_GM002229,K00059,1.1.1.100	C5_GM002380,K00209,1.3.1.9 1.3.1.44
map00071	Fatty acid degradation	6	C5_GM000134,K00248,1.3.8.1	C5_GM000519,K13954,1.1.1.1	C5_GM002504,K00626,2.3.1.9	C5_GM002613,K00248,1.3.8.1	C5_GM002623,K00128,1.2.1.3	C5_GM002853,K04072,1.2.1.10 1.1.1.1
map00072	Synthesis and degradation of ketone bodies	1	C5_GM002504,K00626,2.3.1.9
map00120	Primary bile acid biosynthesis	3	C5_GM000782,K01442,3.5.1.24	C5_GM003008,K01442,3.5.1.24	C5_GM003033,K01442,3.5.1.24
map00121	Secondary bile acid biosynthesis	4	C5_GM000782,K01442,3.5.1.24	C5_GM001210,K22605,1.1.1.392	C5_GM003008,K01442,3.5.1.24	C5_GM003033,K01442,3.5.1.24
map00190	Oxidative phosphorylation	19	C5_GM001939,K02120,--	C5_GM001940,K02118,--	C5_GM001941,K02117,7.1.2.2 7.2.2.1	C5_GM001942,K02122,--	C5_GM001943,K02119,--	C5_GM001944,K02121,--	C5_GM001945,K02124,--	C5_GM001946,K02123,--	C5_GM001947,K02107,--	C5_GM002279,K06019,3.6.1.1	C5_GM002359,K15986,3.6.1.1	C5_GM002495,K02114,--	C5_GM002496,K02112,7.1.2.2	C5_GM002497,K02115,--	C5_GM002498,K02111,7.1.2.2	C5_GM002499,K02113,--	C5_GM002500,K02109,--	C5_GM002501,K02110,--	C5_GM002502,K02108,--
map00195	Photosynthesis	8	C5_GM002495,K02114,--	C5_GM002496,K02112,7.1.2.2	C5_GM002497,K02115,--	C5_GM002498,K02111,7.1.2.2	C5_GM002499,K02113,--	C5_GM002500,K02109,--	C5_GM002501,K02110,--	C5_GM002502,K02108,--
map00220	Arginine biosynthesis	10	C5_GM000229,K01478,3.5.3.6	C5_GM000230,K00611,2.1.3.3	C5_GM000232,K00926,2.7.2.2	C5_GM000648,K01425,3.5.1.2	C5_GM000763,K01755,4.3.2.1	C5_GM000764,K01940,6.3.4.5	C5_GM001822,K00262,1.4.1.4	C5_GM001974,K00812,2.6.1.1	C5_GM002298,K01425,3.5.1.2	C5_GM002891,K01915,6.3.1.2
map00230	Purine metabolism	59	C5_GM000002,K02338,2.7.7.7	C5_GM000055,K02343,2.7.7.7	C5_GM000232,K00926,2.7.2.2	C5_GM000405,K03816,2.4.2.22	C5_GM000429,K02337,2.7.7.7	C5_GM000431,K00873,2.7.1.40	C5_GM000458,K01839,5.4.2.7	C5_GM000469,K03783,2.4.2.1	C5_GM000718,K07816,2.7.6.5	C5_GM000752,K01952,6.3.5.3	C5_GM000753,K01588,5.4.99.18	C5_GM000754,K01923,6.3.2.6	C5_GM000755,K00764,2.4.2.14	C5_GM000756,K01933,6.3.3.1	C5_GM000757,K11175,2.1.2.2	C5_GM000758,K00602,2.1.2.3 3.5.4.10	C5_GM000759,K01945,6.3.4.13	C5_GM000991,K21636,1.1.98.6	C5_GM001346,K00873,2.7.1.40	C5_GM001469,K01129,3.1.5.1	C5_GM001572,K01486,3.5.4.2	C5_GM001601,K03816,2.4.2.22	C5_GM001662,K05873,4.6.1.1	C5_GM001706,K03784,2.4.2.1	C5_GM001709,K02342,2.7.7.7	C5_GM001853,K00948,2.7.6.1	C5_GM001966,K01524,3.6.1.11 3.6.1.40	C5_GM001972,K01756,4.3.2.2	C5_GM001984,K00962,2.7.7.8	C5_GM001995,K03763,2.7.7.7	C5_GM002051,K03060,2.7.7.6	C5_GM002052,K00942,2.7.4.8	C5_GM002115,K01515,3.6.1.13	C5_GM002177,K01835,5.4.2.2	C5_GM002240,K00951,2.7.6.5	C5_GM002241,K00759,2.4.2.7	C5_GM002263,K00760,2.4.2.8	C5_GM002274,K00940,2.7.4.6	C5_GM002297,K02335,2.7.7.7	C5_GM002313,K01129,3.1.5.1	C5_GM002347,K02340,2.7.7.7	C5_GM002454,K00873,2.7.1.40	C5_GM002467,K01119,3.1.4.16 3.1.3.6	C5_GM002563,K02428,3.6.1.66	C5_GM002585,K01951,6.3.5.2	C5_GM002586,K00088,1.1.1.205	C5_GM002674,K00526,1.17.4.1
map00240	Pyrimidine metabolism	48	C5_GM000002,K02338,2.7.7.7	C5_GM000055,K02343,2.7.7.7	C5_GM000429,K02337,2.7.7.7	C5_GM000457,K00757,2.4.2.3	C5_GM000469,K03783,2.4.2.1	C5_GM000543,K01955,6.3.5.5	C5_GM000750,K01520,3.6.1.23	C5_GM000828,K01485,3.5.4.1 3.5.4.21	C5_GM000991,K21636,1.1.98.6	C5_GM001389,K01493,3.5.4.12	C5_GM001407,K00945,2.7.4.25	C5_GM001470,K00762,2.4.2.10	C5_GM001471,K17828,1.3.1.14	C5_GM001472,K02823,--	C5_GM001473,K01591,4.1.1.23	C5_GM001474,K01465,3.5.2.3	C5_GM001476,K00609,2.1.3.2	C5_GM001657,K00876,2.7.1.48	C5_GM001706,K03784,2.4.2.1	C5_GM001709,K02342,2.7.7.7	C5_GM001774,K01520,3.6.1.23	C5_GM001785,K16328,2.7.1.83	C5_GM001984,K00962,2.7.7.8	C5_GM001995,K03763,2.7.7.7	C5_GM002002,K09903,2.7.4.22	C5_GM002051,K03060,2.7.7.6	C5_GM002074,K00876,2.7.1.48	C5_GM002112,K00756,2.4.2.2	C5_GM002153,K02825,2.4.2.9	C5_GM002274,K00940,2.7.4.6	C5_GM002297,K02335,2.7.7.7	C5_GM002320,K01489,3.5.4.5	C5_GM002347,K02340,2.7.7.7	C5_GM002467,K01119,3.1.4.16 3.1.3.6	C5_GM002506,K00761,2.4.2.9	C5_GM002513,K00857,2.7.1.21	C5_GM002517,K01937,6.3.4.2	C5_GM002674,K00526,1.17.4.1	C5_GM002675,K00525,1.17.4.1	C5_GM002690,K03040,2.7.7.6	C5_GM002726,K03046,2.7.7.6	C5_GM002727,K03043,2.7.7.6	C5_GM002738,K03465,2.1.1.148	C5_GM002761,K02341,2.7.7.7	C5_GM002814,K03783,2.4.2.1	C5_GM002826,K21636,1.1.98.6	C5_GM002894,K01955,6.3.5.5
map00250	Alanine, aspartate and glutamate metabolism	23	C5_GM000411,K09758,4.1.1.12	C5_GM000466,K00278,1.4.3.16	C5_GM000543,K01955,6.3.5.5	C5_GM000648,K01425,3.5.1.2	C5_GM000755,K00764,2.4.2.14	C5_GM000763,K01755,4.3.2.1	C5_GM000764,K01940,6.3.4.5	C5_GM001311,K09758,4.1.1.12	C5_GM001476,K00609,2.1.3.2	C5_GM001553,K00266,1.4.1.13	C5_GM001822,K00262,1.4.1.4	C5_GM001972,K01756,4.3.2.2	C5_GM001974,K00812,2.6.1.1	C5_GM002056,K01424,3.5.1.1	C5_GM002280,K01914,6.3.1.1	C5_GM002298,K01425,3.5.1.2	C5_GM002362,K01580,4.1.1.15	C5_GM002641,K00820,2.6.1.16	C5_GM002780,K00266,1.4.1.13	C5_GM002891,K01915,6.3.1.2	C5_GM002894,K01955,6.3.5.5	C5_GM002895,K01956,6.3.5.5	C5_GM002946,K01939,6.3.4.4
map00260	Glycine, serine and threonine metabolism	12	C5_GM000064,K00058,1.1.1.95 1.1.1.399	C5_GM000935,K00865,2.7.1.165	C5_GM001298,K01752,4.3.1.17	C5_GM001299,K01752,4.3.1.17	C5_GM001451,K01754,4.3.1.19	C5_GM001611,K15633,5.4.2.12	C5_GM001639,K17103,2.7.8.8	C5_GM001982,K00928,2.7.2.4	C5_GM002207,K00133,1.2.1.11	C5_GM002231,K00600,2.1.2.1	C5_GM002947,K01752,4.3.1.17	C5_GM002948,K01752,4.3.1.17
map00261	Monobactam biosynthesis	4	C5_GM001982,K00928,2.7.2.4	C5_GM002207,K00133,1.2.1.11	C5_GM002208,K01714,4.3.3.7	C5_GM002209,K00215,1.17.1.8
map00270	Cysteine and methionine metabolism	24	C5_GM000066,K01243,3.2.2.9	C5_GM000140,K00016,1.1.1.27	C5_GM000237,K01760,4.4.1.13	C5_GM000238,K01738,2.5.1.47	C5_GM000239,K07173,4.4.1.21	C5_GM000411,K09758,4.1.1.12	C5_GM000565,K00640,2.3.1.30	C5_GM000609,K01611,4.1.1.50	C5_GM000611,K00797,2.5.1.16	C5_GM001093,K00558,2.1.1.37	C5_GM001298,K01752,4.3.1.17	C5_GM001299,K01752,4.3.1.17	C5_GM001311,K09758,4.1.1.12	C5_GM001371,K01243,3.2.2.9	C5_GM001631,K00640,2.3.1.30	C5_GM001632,K01738,2.5.1.47	C5_GM001824,K00826,2.6.1.42	C5_GM001878,K01919,6.3.2.2	C5_GM001974,K00812,2.6.1.1	C5_GM001982,K00928,2.7.2.4	C5_GM002207,K00133,1.2.1.11	C5_GM002484,K00789,2.5.1.6	C5_GM002947,K01752,4.3.1.17	C5_GM002948,K01752,4.3.1.17
map00280	Valine, leucine and isoleucine degradation	5	C5_GM000134,K00248,1.3.8.1	C5_GM001824,K00826,2.6.1.42	C5_GM002504,K00626,2.3.1.9	C5_GM002613,K00248,1.3.8.1	C5_GM002623,K00128,1.2.1.3
map00290	Valine, leucine and isoleucine biosynthesis	2	C5_GM001451,K01754,4.3.1.19	C5_GM001824,K00826,2.6.1.42
map00300	Lysine biosynthesis	10	C5_GM000658,K01586,4.1.1.20	C5_GM001510,K01439,3.5.1.18	C5_GM001982,K00928,2.7.2.4	C5_GM002150,K01778,5.1.1.7	C5_GM002165,K01929,6.3.2.10	C5_GM002166,K01928,6.3.2.13	C5_GM002207,K00133,1.2.1.11	C5_GM002208,K01714,4.3.3.7	C5_GM002209,K00215,1.17.1.8	C5_GM002212,K00674,2.3.1.117
map00310	Lysine degradation	2	C5_GM002504,K00626,2.3.1.9	C5_GM002623,K00128,1.2.1.3
map00311	Penicillin and cephalosporin biosynthesis	2	C5_GM001477,K17836,3.5.2.6	C5_GM001900,K01060,3.1.1.41
map00330	Arginine and proline metabolism	10	C5_GM000609,K01611,4.1.1.50	C5_GM000611,K00797,2.5.1.16	C5_GM000612,K01480,3.5.3.11	C5_GM000828,K01485,3.5.4.1 3.5.4.21	C5_GM000829,K01470,3.5.2.10	C5_GM001974,K00812,2.6.1.1	C5_GM002623,K00128,1.2.1.3	C5_GM002901,K00147,1.2.1.41	C5_GM002902,K00931,2.7.2.11	C5_GM002957,K00286,1.5.1.2
map00332	Carbapenem biosynthesis	2	C5_GM002901,K00147,1.2.1.41	C5_GM002902,K00931,2.7.2.11
map00333	Prodigiosin biosynthesis	3	C5_GM001392,K00645,2.3.1.39	C5_GM001393,K00059,1.1.1.100	C5_GM002229,K00059,1.1.1.100
map00340	Histidine metabolism	4	C5_GM000461,K01590,4.1.1.22	C5_GM000886,K04486,3.1.3.15	C5_GM001378,K04486,3.1.3.15	C5_GM002623,K00128,1.2.1.3
map00350	Tyrosine metabolism	3	C5_GM000519,K13954,1.1.1.1	C5_GM001974,K00812,2.6.1.1	C5_GM002853,K04072,1.2.1.10 1.1.1.1
map00360	Phenylalanine metabolism	2	C5_GM001974,K00812,2.6.1.1	C5_GM002610,K00074,1.1.1.157
map00361	Chlorocyclohexane and chlorobenzene degradation	1	C5_GM000835,K01560,3.8.1.2
map00362	Benzoate degradation	2	C5_GM002504,K00626,2.3.1.9	C5_GM002610,K00074,1.1.1.157
map00380	Tryptophan metabolism	2	C5_GM002504,K00626,2.3.1.9	C5_GM002623,K00128,1.2.1.3
map00400	Phenylalanine, tyrosine and tryptophan biosynthesis	10	C5_GM000768,K03856,2.5.1.54	C5_GM000769,K01735,4.2.3.4	C5_GM000770,K00800,2.5.1.19	C5_GM000771,K01736,4.2.3.5	C5_GM000772,K04516,5.4.99.5	C5_GM000773,K00014,1.1.1.25	C5_GM000774,K00891,2.7.1.71	C5_GM000775,K03786,4.2.1.10	C5_GM001721,K06209,5.4.99.5	C5_GM001974,K00812,2.6.1.1
map00401	Novobiocin biosynthesis	1	C5_GM001974,K00812,2.6.1.1
map00410	beta-Alanine metabolism	3	C5_GM000611,K00797,2.5.1.16	C5_GM002362,K01580,4.1.1.15	C5_GM002623,K00128,1.2.1.3
map00430	Taurine and hypotaurine metabolism	4	C5_GM000287,K00925,2.7.2.1	C5_GM002027,K00925,2.7.2.1	C5_GM002028,K00625,2.3.1.8	C5_GM002362,K01580,4.1.1.15
map00440	Phosphonate and phosphinate metabolism	1	C5_GM001053,K06167,3.1.4.55
map00450	Selenocompound metabolism	8	C5_GM000237,K01760,4.4.1.13	C5_GM000865,K00384,1.8.1.9	C5_GM002423,K01042,2.9.1.1	C5_GM002424,K01008,2.7.9.3	C5_GM002668,K00384,1.8.1.9	C5_GM002752,K00384,1.8.1.9	C5_GM002842,K01874,6.1.1.10	C5_GM002843,K01874,6.1.1.10
map00460	Cyanoamino acid metabolism	3	C5_GM002056,K01424,3.5.1.1	C5_GM002231,K00600,2.1.2.1	C5_GM002280,K01914,6.3.1.1
map00471	D-Glutamine and D-glutamate metabolism	5	C5_GM000648,K01425,3.5.1.2	C5_GM002298,K01425,3.5.1.2	C5_GM002778,K01925,6.3.2.9	C5_GM002812,K01924,6.3.2.8	C5_GM002890,K01776,5.1.1.3
map00473	D-Alanine metabolism	4	C5_GM000899,K01921,6.3.2.4	C5_GM000942,K01775,5.1.1.1	C5_GM001384,K01775,5.1.1.1	C5_GM001625,K01921,6.3.2.4
map00480	Glutathione metabolism	7	C5_GM000611,K00797,2.5.1.16	C5_GM000982,K00432,1.11.1.9	C5_GM001255,K00432,1.11.1.9	C5_GM001878,K01919,6.3.2.2	C5_GM002453,K01270,3.4.13.-	C5_GM002559,K01270,3.4.13.-	C5_GM002820,K01255,3.4.11.1
map00500	Starch and sucrose metabolism	35	C5_GM000029,K02761,--	C5_GM000031,K02760,2.7.1.196 2.7.1.205	C5_GM000032,K02759,2.7.1.196 2.7.1.205	C5_GM000089,K00700,2.4.1.18	C5_GM000090,K00703,2.4.1.21	C5_GM000091,K00688,2.4.1.1	C5_GM000094,K00975,2.7.7.27	C5_GM000095,K00975,2.7.7.27	C5_GM000106,K02777,2.7.1.-	C5_GM000117,K00845,2.7.1.2	C5_GM000257,K02749,2.7.1.208 2.7.1.-	C5_GM000260,K01232,3.2.1.122	C5_GM000488,K01187,3.2.1.20	C5_GM000489,K20107,2.7.1.208	C5_GM000490,K06896,3.1.3.90	C5_GM000567,K00963,2.7.7.9	C5_GM000571,K00963,2.7.7.9	C5_GM000887,K01208,3.2.1.54 3.2.1.133 3.2.1.135	C5_GM001149,K01200,3.2.1.41	C5_GM001174,K05342,2.4.1.64	C5_GM001835,K00847,2.7.1.4	C5_GM001836,K01193,3.2.1.26	C5_GM001838,K02809,2.7.1.211	C5_GM001856,K01200,3.2.1.41	C5_GM001892,K01200,3.2.1.41	C5_GM001893,K00700,2.4.1.18	C5_GM002177,K01835,5.4.2.2	C5_GM002382,K01187,3.2.1.20	C5_GM002538,K02760,2.7.1.196 2.7.1.205	C5_GM002577,K01810,5.3.1.9	C5_GM002622,K01223,3.2.1.86	C5_GM002651,K00688,2.4.1.1	C5_GM002652,K00705,2.4.1.25	C5_GM002653,K01187,3.2.1.20	C5_GM002900,K02759,2.7.1.196 2.7.1.205
map00511	Other glycan degradation	11	C5_GM000614,K01186,3.2.1.18	C5_GM000798,K01186,3.2.1.18	C5_GM000843,K01190,3.2.1.23	C5_GM000909,K01190,3.2.1.23	C5_GM000930,K01191,3.2.1.24	C5_GM001058,K01186,3.2.1.18	C5_GM001570,K01190,3.2.1.23	C5_GM001672,K12373,3.2.1.52	C5_GM002179,K15923,3.2.1.51	C5_GM002180,K01206,3.2.1.51	C5_GM002386,K01191,3.2.1.24
map00513	Various types of N-glycan biosynthesis	1	C5_GM001672,K12373,3.2.1.52
map00520	Amino sugar and nucleotide sugar metabolism	45	C5_GM000094,K00975,2.7.7.27	C5_GM000095,K00975,2.7.7.27	C5_GM000106,K02777,2.7.1.-	C5_GM000107,K02803,2.7.1.193	C5_GM000117,K00845,2.7.1.2	C5_GM000214,K01207,3.2.1.52	C5_GM000245,K01788,5.1.3.9	C5_GM000246,K01639,4.1.3.3	C5_GM000339,K01207,3.2.1.52	C5_GM000367,K01784,5.1.3.2	C5_GM000424,K00075,1.3.1.98	C5_GM000558,K00971,2.7.7.13	C5_GM000566,K02474,1.1.1.-	C5_GM000567,K00963,2.7.7.9	C5_GM000570,K01784,5.1.3.2	C5_GM000571,K00963,2.7.7.9	C5_GM000901,K02793,2.7.1.191	C5_GM000902,K02795,--	C5_GM000903,K02796,--	C5_GM001136,K02803,2.7.1.193	C5_GM001480,K01809,5.3.1.8	C5_GM001655,K00849,2.7.1.6	C5_GM001656,K00965,2.7.7.12	C5_GM001672,K12373,3.2.1.52	C5_GM001766,K02796,--	C5_GM001767,K02795,--	C5_GM001768,K02794,2.7.1.191	C5_GM001769,K02793,2.7.1.191	C5_GM001835,K00847,2.7.1.4	C5_GM002177,K01835,5.4.2.2	C5_GM002462,K20117,2.7.1.199	C5_GM002483,K01443,3.5.1.25	C5_GM002492,K00790,2.5.1.7	C5_GM002505,K01791,5.1.3.14	C5_GM002577,K01810,5.3.1.9	C5_GM002621,K00971,2.7.7.13	C5_GM002641,K00820,2.6.1.16	C5_GM002643,K03431,5.4.2.10	C5_GM002747,K02564,3.5.99.6	C5_GM002809,K04042,2.7.7.23 2.3.1.157	C5_GM002930,K00790,2.5.1.7	C5_GM002953,K02793,2.7.1.191	C5_GM002954,K02796,--	C5_GM002955,K02795,--	C5_GM002956,K02794,2.7.1.191
map00521	Streptomycin biosynthesis	8	C5_GM000117,K00845,2.7.1.2	C5_GM000127,K00010,1.1.1.18 1.1.1.369	C5_GM000130,K00010,1.1.1.18 1.1.1.369	C5_GM000679,K00973,2.7.7.24	C5_GM000680,K01790,5.1.3.13	C5_GM000681,K00067,1.1.1.133	C5_GM000682,K01710,4.2.1.46	C5_GM002177,K01835,5.4.2.2
map00523	Polyketide sugar unit biosynthesis	4	C5_GM000679,K00973,2.7.7.24	C5_GM000680,K01790,5.1.3.13	C5_GM000681,K00067,1.1.1.133	C5_GM000682,K01710,4.2.1.46
map00524	Neomycin, kanamycin and gentamicin biosynthesis	1	C5_GM000117,K00845,2.7.1.2
map00525	Acarbose and validamycin biosynthesis	2	C5_GM000679,K00973,2.7.7.24	C5_GM000682,K01710,4.2.1.46
map00531	Glycosaminoglycan degradation	8	C5_GM000206,K01195,3.2.1.31	C5_GM000214,K01207,3.2.1.52	C5_GM000252,K01197,3.2.1.35	C5_GM000339,K01207,3.2.1.52	C5_GM000953,K01197,3.2.1.35	C5_GM001532,K01197,3.2.1.35	C5_GM001582,K01197,3.2.1.35	C5_GM001672,K12373,3.2.1.52
map00550	Peptidoglycan biosynthesis	24	C5_GM000422,K05364,--	C5_GM000424,K00075,1.3.1.98	C5_GM000621,K08384,--	C5_GM000879,K19302,3.6.1.27	C5_GM000899,K01921,6.3.2.4	C5_GM001347,K19302,3.6.1.27	C5_GM001479,K06153,3.6.1.27	C5_GM001625,K01921,6.3.2.4	C5_GM001687,K07260,3.4.17.14	C5_GM002105,K07258,3.4.16.4	C5_GM002111,K07258,3.4.16.4	C5_GM002164,K01000,2.7.8.13	C5_GM002165,K01929,6.3.2.10	C5_GM002166,K01928,6.3.2.13	C5_GM002167,K08384,--	C5_GM002184,K08384,--	C5_GM002265,K05366,2.4.1.129 3.4.16.4	C5_GM002368,K02563,2.4.1.227	C5_GM002426,K07258,3.4.16.4	C5_GM002445,K05515,3.4.16.4	C5_GM002492,K00790,2.5.1.7	C5_GM002778,K01925,6.3.2.9	C5_GM002812,K01924,6.3.2.8	C5_GM002930,K00790,2.5.1.7
map00561	Glycerolipid metabolism	17	C5_GM000136,K00005,1.1.1.6	C5_GM000137,K00863,2.7.1.28 2.7.1.29 4.6.1.15	C5_GM000444,K07407,3.2.1.22	C5_GM000573,K07407,3.2.1.22	C5_GM000787,K03429,2.4.1.315	C5_GM000935,K00865,2.7.1.165	C5_GM001230,K06120,4.2.1.30	C5_GM001231,K06121,4.2.1.30	C5_GM001232,K06122,4.2.1.30	C5_GM001237,K00086,1.1.1.202	C5_GM001629,K00655,2.3.1.51	C5_GM001724,K00655,2.3.1.51	C5_GM002024,K03621,2.3.1.15	C5_GM002321,K00901,2.7.1.107	C5_GM002515,K03429,2.4.1.315	C5_GM002623,K00128,1.2.1.3	C5_GM002874,K00864,2.7.1.30
map00562	Inositol phosphate metabolism	8	C5_GM000045,K16619,3.1.4.3	C5_GM000124,K03338,2.7.1.92	C5_GM000125,K03337,5.3.1.30	C5_GM000126,K03336,3.7.1.22	C5_GM000127,K00010,1.1.1.18 1.1.1.369	C5_GM000128,K03335,4.2.1.44	C5_GM000130,K00010,1.1.1.18 1.1.1.369	C5_GM001612,K01803,5.3.1.1
map00564	Glycerophospholipid metabolism	21	C5_GM000037,K01613,4.1.1.65	C5_GM000045,K16619,3.1.4.3	C5_GM000097,K06131,2.7.8.-	C5_GM000434,K06131,2.7.8.-	C5_GM000491,K01126,3.1.4.46	C5_GM000824,K06131,2.7.8.-	C5_GM000968,K04019,--	C5_GM000969,K03735,4.3.1.7	C5_GM000970,K03736,4.3.1.7	C5_GM001245,K01048,3.1.1.5	C5_GM001629,K00655,2.3.1.51	C5_GM001639,K17103,2.7.8.8	C5_GM001724,K00655,2.3.1.51	C5_GM001736,K06131,2.7.8.-	C5_GM001978,K00995,2.7.8.5	C5_GM001999,K00981,2.7.7.41	C5_GM002024,K03621,2.3.1.15	C5_GM002058,K00057,1.1.1.94	C5_GM002181,K01126,3.1.4.46	C5_GM002321,K00901,2.7.1.107	C5_GM002873,K00111,1.1.5.3
map00565	Ether lipid metabolism	1	C5_GM000045,K16619,3.1.4.3
map00590	Arachidonic acid metabolism	2	C5_GM000982,K00432,1.11.1.9	C5_GM001255,K00432,1.11.1.9
map00600	Sphingolipid metabolism	8	C5_GM000444,K07407,3.2.1.22	C5_GM000573,K07407,3.2.1.22	C5_GM000614,K01186,3.2.1.18	C5_GM000798,K01186,3.2.1.18	C5_GM000843,K01190,3.2.1.23	C5_GM000909,K01190,3.2.1.23	C5_GM001058,K01186,3.2.1.18	C5_GM001570,K01190,3.2.1.23
map00603	Glycosphingolipid biosynthesis - globo and isoglobo series	3	C5_GM000444,K07407,3.2.1.22	C5_GM000573,K07407,3.2.1.22	C5_GM001672,K12373,3.2.1.52
map00604	Glycosphingolipid biosynthesis - ganglio series	1	C5_GM001672,K12373,3.2.1.52
map00620	Pyruvate metabolism	24	C5_GM000133,K01026,2.8.3.1	C5_GM000140,K00016,1.1.1.27	C5_GM000287,K00925,2.7.2.1	C5_GM000431,K00873,2.7.1.40	C5_GM000517,K01759,4.4.1.5	C5_GM000592,K03778,1.1.1.28	C5_GM001346,K00873,2.7.1.40	C5_GM001395,K02160,--	C5_GM001397,K01961,6.4.1.2 6.3.4.14	C5_GM001398,K01963,6.4.1.2 2.1.3.15	C5_GM001399,K01962,6.4.1.2 2.1.3.15	C5_GM001417,K01595,4.1.1.31	C5_GM001437,K00027,1.1.1.38	C5_GM001439,K00656,2.3.1.54	C5_GM002027,K00925,2.7.2.1	C5_GM002028,K00625,2.3.1.8	C5_GM002238,K01069,3.1.2.6	C5_GM002275,K01512,3.6.1.7	C5_GM002315,K01006,2.7.9.1	C5_GM002366,K03737,1.2.7.1 1.2.7.-	C5_GM002454,K00873,2.7.1.40	C5_GM002504,K00626,2.3.1.9	C5_GM002623,K00128,1.2.1.3	C5_GM002853,K04072,1.2.1.10 1.1.1.1
map00625	Chloroalkane and chloroalkene degradation	4	C5_GM000519,K13954,1.1.1.1	C5_GM000835,K01560,3.8.1.2	C5_GM002623,K00128,1.2.1.3	C5_GM002853,K04072,1.2.1.10 1.1.1.1
map00626	Naphthalene degradation	2	C5_GM000519,K13954,1.1.1.1	C5_GM002853,K04072,1.2.1.10 1.1.1.1
map00627	Aminobenzoate degradation	1	C5_GM002275,K01512,3.6.1.7
map00630	Glyoxylate and dicarboxylate metabolism	7	C5_GM000210,K01625,4.1.2.14 4.1.3.42	C5_GM000396,K00104,1.1.3.15	C5_GM000464,K00042,1.1.1.60	C5_GM000935,K00865,2.7.1.165	C5_GM002231,K00600,2.1.2.1	C5_GM002504,K00626,2.3.1.9	C5_GM002891,K01915,6.3.1.2
map00633	Nitrotoluene degradation	1	C5_GM002100,K00196,--
map00640	Propanoate metabolism	15	C5_GM000133,K01026,2.8.3.1	C5_GM000136,K00005,1.1.1.6	C5_GM000140,K00016,1.1.1.27	C5_GM000287,K00925,2.7.2.1	C5_GM001237,K00086,1.1.1.202	C5_GM001318,K01734,4.2.3.3	C5_GM001331,K01734,4.2.3.3	C5_GM001395,K02160,--	C5_GM001397,K01961,6.4.1.2 6.3.4.14	C5_GM001398,K01963,6.4.1.2 2.1.3.15	C5_GM001399,K01962,6.4.1.2 2.1.3.15	C5_GM001439,K00656,2.3.1.54	C5_GM002027,K00925,2.7.2.1	C5_GM002028,K00625,2.3.1.8	C5_GM002504,K00626,2.3.1.9
map00643	Styrene degradation	1	C5_GM000133,K01026,2.8.3.1
map00650	Butanoate metabolism	14	C5_GM000132,K01715,4.2.1.17	C5_GM000134,K00248,1.3.8.1	C5_GM000600,K18120,1.1.1.61	C5_GM001439,K00656,2.3.1.54	C5_GM002362,K01580,4.1.1.15	C5_GM002366,K03737,1.2.7.1 1.2.7.-	C5_GM002380,K00209,1.3.1.9 1.3.1.44	C5_GM002504,K00626,2.3.1.9	C5_GM002610,K00074,1.1.1.157	C5_GM002613,K00248,1.3.8.1	C5_GM002614,K01715,4.2.1.17	C5_GM002661,K00929,2.7.2.7	C5_GM002662,K00634,2.3.1.19	C5_GM002853,K04072,1.2.1.10 1.1.1.1
map00670	One carbon pool by folate	9	C5_GM000054,K00287,1.5.1.3	C5_GM000757,K11175,2.1.2.2	C5_GM000758,K00602,2.1.2.3 3.5.4.10	C5_GM002047,K00604,2.1.2.9	C5_GM002127,K01491,1.5.1.5 3.5.4.9	C5_GM002231,K00600,2.1.2.1	C5_GM002638,K01934,6.3.3.2	C5_GM002738,K03465,2.1.1.148	C5_GM002788,K01938,6.3.4.3
map00680	Methane metabolism	16	C5_GM000064,K00058,1.1.1.95 1.1.1.399	C5_GM000123,K01624,4.1.2.13	C5_GM000137,K00863,2.7.1.28 2.7.1.29 4.6.1.15	C5_GM000287,K00925,2.7.2.1	C5_GM000430,K00850,2.7.1.11	C5_GM001417,K01595,4.1.1.31	C5_GM001478,K21071,2.7.1.11 2.7.1.90	C5_GM001608,K01689,4.2.1.11	C5_GM001611,K15633,5.4.2.12	C5_GM001660,K01624,4.1.2.13	C5_GM001770,K21071,2.7.1.11 2.7.1.90	C5_GM002027,K00925,2.7.2.1	C5_GM002028,K00625,2.3.1.8	C5_GM002100,K00196,--	C5_GM002231,K00600,2.1.2.1	C5_GM002878,K05979,3.1.3.71
map00710	Carbon fixation in photosynthetic organisms	11	C5_GM000123,K01624,4.1.2.13	C5_GM000377,K00615,2.2.1.1	C5_GM000378,K00615,2.2.1.1	C5_GM001417,K01595,4.1.1.31	C5_GM001612,K01803,5.3.1.1	C5_GM001613,K00927,2.7.2.3	C5_GM001614,K00134,1.2.1.12	C5_GM001660,K01624,4.1.2.13	C5_GM002040,K01783,5.1.3.1	C5_GM002315,K01006,2.7.9.1	C5_GM002507,K01808,5.3.1.6
map00720	Carbon fixation pathways in prokaryotes	14	C5_GM000287,K00925,2.7.2.1	C5_GM001395,K02160,--	C5_GM001397,K01961,6.4.1.2 6.3.4.14	C5_GM001398,K01963,6.4.1.2 2.1.3.15	C5_GM001399,K01962,6.4.1.2 2.1.3.15	C5_GM001417,K01595,4.1.1.31	C5_GM002027,K00925,2.7.2.1	C5_GM002028,K00625,2.3.1.8	C5_GM002100,K00196,--	C5_GM002127,K01491,1.5.1.5 3.5.4.9	C5_GM002315,K01006,2.7.9.1	C5_GM002366,K03737,1.2.7.1 1.2.7.-	C5_GM002504,K00626,2.3.1.9	C5_GM002788,K01938,6.3.4.3
map00730	Thiamine metabolism	17	C5_GM000147,K03150,4.1.99.19	C5_GM000751,K03147,4.1.99.17	C5_GM001646,K00788,2.5.1.3	C5_GM001647,K00878,2.7.1.50	C5_GM001648,K00941,2.7.1.49 2.7.4.7	C5_GM001719,K03151,2.8.1.4	C5_GM001720,K04487,2.8.1.7	C5_GM001903,K00788,2.5.1.3	C5_GM001904,K03150,4.1.99.19	C5_GM001905,K03149,2.8.1.10	C5_GM001906,K03148,2.7.7.73	C5_GM002039,K00949,2.7.6.2	C5_GM002041,K06949,3.6.1.- 3.1.3.100	C5_GM002089,K04487,2.8.1.7	C5_GM002123,K01662,2.2.1.7	C5_GM002698,K00939,2.7.4.3	C5_GM002868,K03707,3.5.99.2
map00740	Riboflavin metabolism	5	C5_GM000623,K11752,3.5.4.26 1.1.1.193	C5_GM000624,K00793,2.5.1.9	C5_GM000625,K14652,4.1.99.12 3.5.4.25	C5_GM000626,K00794,2.5.1.78	C5_GM001986,K11753,2.7.1.26 2.7.7.2
map00750	Vitamin B6 metabolism	1	C5_GM002631,K00868,2.7.1.35
map00760	Nicotinate and nicotinamide metabolism	12	C5_GM000167,K03742,3.5.1.42	C5_GM000465,K03517,2.5.1.72	C5_GM000466,K00278,1.4.3.16	C5_GM000467,K00767,2.4.2.19	C5_GM000469,K03783,2.4.2.1	C5_GM000657,K03426,3.6.1.22	C5_GM001381,K01950,6.3.5.1	C5_GM001506,K00763,6.3.4.21	C5_GM001706,K03784,2.4.2.1	C5_GM002121,K00858,2.7.1.23	C5_GM002430,K00969,2.7.7.18	C5_GM002814,K03783,2.4.2.1
map00770	Pantothenate and CoA biosynthesis	7	C5_GM000372,K00997,2.7.8.7	C5_GM000868,K00077,1.1.1.169	C5_GM001824,K00826,2.6.1.42	C5_GM002032,K00954,2.7.7.3	C5_GM002050,K13038,4.1.1.36 6.3.2.5	C5_GM002296,K00859,2.7.1.24	C5_GM002787,K03525,2.7.1.33
map00780	Biotin metabolism	8	C5_GM000745,K03524,6.3.4.15	C5_GM001393,K00059,1.1.1.100	C5_GM001394,K09458,2.3.1.179	C5_GM001396,K02372,4.2.1.59	C5_GM001847,K01935,6.3.3.3	C5_GM001848,K01012,2.8.1.6	C5_GM002229,K00059,1.1.1.100	C5_GM002779,K01012,2.8.1.6
map00790	Folate biosynthesis	14	C5_GM000054,K00287,1.5.1.3	C5_GM000625,K14652,4.1.99.12 3.5.4.25	C5_GM001225,K06897,2.5.1.105	C5_GM001337,K01664,2.6.1.85	C5_GM001338,K01665,2.6.1.85	C5_GM001339,K02619,4.1.3.38	C5_GM001340,K01495,3.5.4.16	C5_GM001342,K00796,2.5.1.15	C5_GM001343,K13940,4.1.2.25 2.7.6.3	C5_GM002094,K03639,4.1.99.22	C5_GM002096,K03752,2.7.7.77	C5_GM002097,K03750,2.10.1.1	C5_GM002221,K11754,6.3.2.12 6.3.2.17	C5_GM002389,K03637,4.6.1.17
map00860	Porphyrin and chlorophyll metabolism	29	C5_GM000206,K01195,3.2.1.31	C5_GM000284,K21480,1.14.15.20	C5_GM000975,K04032,2.5.1.17	C5_GM001308,K01885,6.1.1.17	C5_GM001355,K00768,2.4.2.21	C5_GM001356,K02231,2.7.1.156 2.7.7.62	C5_GM001357,K02233,2.7.8.26	C5_GM001359,K02226,3.1.3.73	C5_GM001360,K02227,6.3.1.10	C5_GM001366,K02232,6.3.5.10	C5_GM001516,K05895,1.3.1.54 1.3.1.106	C5_GM001517,K05934,2.1.1.131	C5_GM001519,K02189,3.7.1.12	C5_GM001520,K05936,2.1.1.133 2.1.1.271	C5_GM001521,K03394,2.1.1.130 2.1.1.151	C5_GM001522,K02191,2.1.1.196	C5_GM001523,K03399,2.1.1.289	C5_GM001524,K02188,2.1.1.195	C5_GM001525,K06042,5.4.99.61 5.4.99.60	C5_GM001526,K02190,4.99.1.3	C5_GM001681,K04720,4.1.1.81	C5_GM001738,K01845,5.4.3.8	C5_GM001739,K01698,4.2.1.24	C5_GM001740,K13542,2.1.1.107 4.2.1.75	C5_GM001741,K01749,2.5.1.61	C5_GM001742,K02304,1.3.1.76 4.99.1.4	C5_GM001743,K02492,1.2.1.70	C5_GM001948,K04034,1.21.98.3	C5_GM002211,K19221,2.5.1.17
map00900	Terpenoid backbone biosynthesis	13	C5_GM001408,K03527,1.17.7.4	C5_GM001862,K00806,2.5.1.31	C5_GM001996,K03526,1.17.7.1 1.17.7.3	C5_GM001998,K00099,1.1.1.267	C5_GM002000,K00806,2.5.1.31	C5_GM002123,K01662,2.2.1.7	C5_GM002124,K13789,2.5.1.1 2.5.1.10 2.5.1.29	C5_GM002410,K00805,2.5.1.30	C5_GM002504,K00626,2.3.1.9	C5_GM002521,K00919,2.7.1.148	C5_GM002533,K00805,2.5.1.30	C5_GM002629,K01770,4.6.1.12	C5_GM002742,K00991,2.7.7.60
map00903	Limonene and pinene degradation	1	C5_GM002623,K00128,1.2.1.3
map00908	Zeatin biosynthesis	1	C5_GM001443,K00791,2.5.1.75
map00910	Nitrogen metabolism	10	C5_GM000232,K00926,2.7.2.2	C5_GM000483,K01673,4.2.1.1	C5_GM000608,K00366,1.7.7.1	C5_GM001553,K00266,1.4.1.13	C5_GM001822,K00262,1.4.1.4	C5_GM002101,K00372,1.7.99.-	C5_GM002584,K02575,--	C5_GM002780,K00266,1.4.1.13	C5_GM002891,K01915,6.3.1.2	C5_GM002907,K05601,1.7.99.1
map00920	Sulfur metabolism	11	C5_GM000238,K01738,2.5.1.47	C5_GM000565,K00640,2.3.1.30	C5_GM001631,K00640,2.3.1.30	C5_GM001632,K01738,2.5.1.47	C5_GM001744,K00385,--	C5_GM001745,K16951,--	C5_GM001746,K16950,--	C5_GM001840,K00385,--	C5_GM001841,K16951,--	C5_GM001842,K16950,--	C5_GM001988,K06881,3.1.3.7 3.1.13.3
map00944	Flavone and flavonol biosynthesis	1	C5_GM000206,K01195,3.2.1.31
map00950	Isoquinoline alkaloid biosynthesis	1	C5_GM001974,K00812,2.6.1.1
map00960	Tropane, piperidine and pyridine alkaloid biosynthesis	1	C5_GM001974,K00812,2.6.1.1
map00970	Aminoacyl-tRNA biosynthesis	26	C5_GM000018,K01875,6.1.1.11	C5_GM000697,K01867,6.1.1.2	C5_GM000709,K01886,6.1.1.18	C5_GM000716,K01866,6.1.1.1	C5_GM000741,K01869,6.1.1.4	C5_GM000791,K01872,6.1.1.7	C5_GM000848,K09759,6.1.1.23	C5_GM001308,K01885,6.1.1.17	C5_GM001965,K01887,6.1.1.19	C5_GM002047,K00604,2.1.2.9	C5_GM002084,K01872,6.1.1.7	C5_GM002190,K01890,6.1.1.20	C5_GM002191,K01889,6.1.1.20	C5_GM002222,K01873,6.1.1.9	C5_GM002235,K01876,6.1.1.12	C5_GM002236,K01892,6.1.1.21	C5_GM002423,K01042,2.9.1.1	C5_GM002636,K01868,6.1.1.3	C5_GM002740,K01883,6.1.1.16	C5_GM002741,K01881,6.1.1.15	C5_GM002783,K01880,6.1.1.14	C5_GM002784,K04567,6.1.1.6	C5_GM002819,K01893,6.1.1.22	C5_GM002842,K01874,6.1.1.10	C5_GM002843,K01874,6.1.1.10	C5_GM002863,K01870,6.1.1.5
map00981	Insect hormone biosynthesis	1	C5_GM002623,K00128,1.2.1.3
map00983	Drug metabolism - other enzymes	13	C5_GM000206,K01195,3.2.1.31	C5_GM000457,K00757,2.4.2.3	C5_GM000750,K01520,3.6.1.23	C5_GM001657,K00876,2.7.1.48	C5_GM001774,K01520,3.6.1.23	C5_GM002074,K00876,2.7.1.48	C5_GM002263,K00760,2.4.2.8	C5_GM002274,K00940,2.7.4.6	C5_GM002320,K01489,3.5.4.5	C5_GM002513,K00857,2.7.1.21	C5_GM002585,K01951,6.3.5.2	C5_GM002586,K00088,1.1.1.205	C5_GM002790,K00760,2.4.2.8
map00999	Biosynthesis of secondary metabolites - unclassified	1	C5_GM002023,K02078,--
map01040	Biosynthesis of unsaturated fatty acids	2	C5_GM001393,K00059,1.1.1.100	C5_GM002229,K00059,1.1.1.100
map01051	Biosynthesis of ansamycins	2	C5_GM000377,K00615,2.2.1.1	C5_GM000378,K00615,2.2.1.1
map01055	Biosynthesis of vancomycin group antibiotics	1	C5_GM000682,K01710,4.2.1.46
map01100	Metabolic pathways	418	C5_GM000002,K02338,2.7.7.7	C5_GM000037,K01613,4.1.1.65	C5_GM000045,K16619,3.1.4.3	C5_GM000054,K00287,1.5.1.3	C5_GM000055,K02343,2.7.7.7	C5_GM000064,K00058,1.1.1.95 1.1.1.399	C5_GM000066,K01243,3.2.2.9	C5_GM000089,K00700,2.4.1.18	C5_GM000090,K00703,2.4.1.21	C5_GM000091,K00688,2.4.1.1	C5_GM000094,K00975,2.7.7.27	C5_GM000095,K00975,2.7.7.27	C5_GM000097,K06131,2.7.8.-	C5_GM000117,K00845,2.7.1.2	C5_GM000123,K01624,4.1.2.13	C5_GM000124,K03338,2.7.1.92	C5_GM000125,K03337,5.3.1.30	C5_GM000126,K03336,3.7.1.22	C5_GM000127,K00010,1.1.1.18 1.1.1.369	C5_GM000128,K03335,4.2.1.44	C5_GM000130,K00010,1.1.1.18 1.1.1.369	C5_GM000133,K01026,2.8.3.1	C5_GM000134,K00248,1.3.8.1	C5_GM000136,K00005,1.1.1.6	C5_GM000137,K00863,2.7.1.28 2.7.1.29 4.6.1.15	C5_GM000140,K00016,1.1.1.27	C5_GM000147,K03150,4.1.99.19	C5_GM000205,K00874,2.7.1.45	C5_GM000206,K01195,3.2.1.31	C5_GM000210,K01625,4.1.2.14 4.1.3.42	C5_GM000211,K01686,4.2.1.8	C5_GM000212,K01812,5.3.1.12	C5_GM000214,K01207,3.2.1.52	C5_GM000229,K01478,3.5.3.6	C5_GM000230,K00611,2.1.3.3	C5_GM000232,K00926,2.7.2.2	C5_GM000237,K01760,4.4.1.13	C5_GM000238,K01738,2.5.1.47	C5_GM000239,K07173,4.4.1.21	C5_GM000252,K01197,3.2.1.35	C5_GM000284,K21480,1.14.15.20	C5_GM000287,K00925,2.7.2.1	C5_GM000339,K01207,3.2.1.52	C5_GM000367,K01784,5.1.3.2	C5_GM000377,K00615,2.2.1.1	C5_GM000378,K00615,2.2.1.1	C5_GM000396,K00104,1.1.3.15
map01110	Biosynthesis of secondary metabolites	152	C5_GM000037,K01613,4.1.1.65	C5_GM000045,K16619,3.1.4.3	C5_GM000089,K00700,2.4.1.18	C5_GM000090,K00703,2.4.1.21	C5_GM000091,K00688,2.4.1.1	C5_GM000094,K00975,2.7.7.27	C5_GM000095,K00975,2.7.7.27	C5_GM000117,K00845,2.7.1.2	C5_GM000123,K01624,4.1.2.13	C5_GM000134,K00248,1.3.8.1	C5_GM000140,K00016,1.1.1.27	C5_GM000206,K01195,3.2.1.31	C5_GM000229,K01478,3.5.3.6	C5_GM000230,K00611,2.1.3.3	C5_GM000237,K01760,4.4.1.13	C5_GM000238,K01738,2.5.1.47	C5_GM000284,K21480,1.14.15.20	C5_GM000377,K00615,2.2.1.1	C5_GM000378,K00615,2.2.1.1	C5_GM000396,K00104,1.1.3.15	C5_GM000405,K03816,2.4.2.22	C5_GM000430,K00850,2.7.1.11	C5_GM000431,K00873,2.7.1.40	C5_GM000461,K01590,4.1.1.22	C5_GM000469,K03783,2.4.2.1	C5_GM000519,K13954,1.1.1.1	C5_GM000558,K00971,2.7.7.13	C5_GM000565,K00640,2.3.1.30	C5_GM000623,K11752,3.5.4.26 1.1.1.193	C5_GM000624,K00793,2.5.1.9	C5_GM000625,K14652,4.1.99.12 3.5.4.25	C5_GM000626,K00794,2.5.1.78	C5_GM000658,K01586,4.1.1.20	C5_GM000752,K01952,6.3.5.3	C5_GM000753,K01588,5.4.99.18	C5_GM000754,K01923,6.3.2.6	C5_GM000755,K00764,2.4.2.14	C5_GM000756,K01933,6.3.3.1	C5_GM000757,K11175,2.1.2.2	C5_GM000758,K00602,2.1.2.3 3.5.4.10	C5_GM000759,K01945,6.3.4.13	C5_GM000763,K01755,4.3.2.1	C5_GM000764,K01940,6.3.4.5	C5_GM000765,K00616,2.2.1.2	C5_GM000768,K03856,2.5.1.54	C5_GM000769,K01735,4.2.3.4	C5_GM000770,K00800,2.5.1.19
map01120	Microbial metabolism in diverse environments	111	C5_GM000064,K00058,1.1.1.95 1.1.1.399	C5_GM000117,K00845,2.7.1.2	C5_GM000123,K01624,4.1.2.13	C5_GM000124,K03338,2.7.1.92	C5_GM000125,K03337,5.3.1.30	C5_GM000126,K03336,3.7.1.22	C5_GM000127,K00010,1.1.1.18 1.1.1.369	C5_GM000128,K03335,4.2.1.44	C5_GM000130,K00010,1.1.1.18 1.1.1.369	C5_GM000133,K01026,2.8.3.1	C5_GM000134,K00248,1.3.8.1	C5_GM000137,K00863,2.7.1.28 2.7.1.29 4.6.1.15	C5_GM000140,K00016,1.1.1.27	C5_GM000205,K00874,2.7.1.45	C5_GM000210,K01625,4.1.2.14 4.1.3.42	C5_GM000232,K00926,2.7.2.2	C5_GM000238,K01738,2.5.1.47	C5_GM000287,K00925,2.7.2.1	C5_GM000377,K00615,2.2.1.1	C5_GM000378,K00615,2.2.1.1	C5_GM000396,K00104,1.1.3.15	C5_GM000430,K00850,2.7.1.11	C5_GM000431,K00873,2.7.1.40	C5_GM000519,K13954,1.1.1.1	C5_GM000565,K00640,2.3.1.30	C5_GM000583,K02821,2.7.1.194	C5_GM000584,K02822,2.7.1.194	C5_GM000585,K03475,--	C5_GM000592,K03778,1.1.1.28	C5_GM000608,K00366,1.7.7.1	C5_GM000641,K02768,2.7.1.202	C5_GM000658,K01586,4.1.1.20	C5_GM000728,K03476,3.1.1.-	C5_GM000730,K03475,--	C5_GM000731,K02822,2.7.1.194	C5_GM000733,K03077,5.1.3.4	C5_GM000734,K03079,5.1.3.22	C5_GM000765,K00616,2.2.1.2	C5_GM000835,K01560,3.8.1.2	C5_GM000935,K00865,2.7.1.165	C5_GM001308,K01885,6.1.1.17	C5_GM001318,K01734,4.2.3.3	C5_GM001331,K01734,4.2.3.3	C5_GM001346,K00873,2.7.1.40	C5_GM001395,K02160,--	C5_GM001397,K01961,6.4.1.2 6.3.4.14	C5_GM001398,K01963,6.4.1.2 2.1.3.15
map01130	Biosynthesis of antibiotics	109	C5_GM000064,K00058,1.1.1.95 1.1.1.399	C5_GM000117,K00845,2.7.1.2	C5_GM000123,K01624,4.1.2.13	C5_GM000127,K00010,1.1.1.18 1.1.1.369	C5_GM000130,K00010,1.1.1.18 1.1.1.369	C5_GM000140,K00016,1.1.1.27	C5_GM000229,K01478,3.5.3.6	C5_GM000230,K00611,2.1.3.3	C5_GM000238,K01738,2.5.1.47	C5_GM000377,K00615,2.2.1.1	C5_GM000378,K00615,2.2.1.1	C5_GM000396,K00104,1.1.3.15	C5_GM000430,K00850,2.7.1.11	C5_GM000431,K00873,2.7.1.40	C5_GM000519,K13954,1.1.1.1	C5_GM000567,K00963,2.7.7.9	C5_GM000571,K00963,2.7.7.9	C5_GM000658,K01586,4.1.1.20	C5_GM000679,K00973,2.7.7.24	C5_GM000680,K01790,5.1.3.13	C5_GM000681,K00067,1.1.1.133	C5_GM000682,K01710,4.2.1.46	C5_GM000752,K01952,6.3.5.3	C5_GM000753,K01588,5.4.99.18	C5_GM000754,K01923,6.3.2.6	C5_GM000755,K00764,2.4.2.14	C5_GM000756,K01933,6.3.3.1	C5_GM000757,K11175,2.1.2.2	C5_GM000758,K00602,2.1.2.3 3.5.4.10	C5_GM000759,K01945,6.3.4.13	C5_GM000763,K01755,4.3.2.1	C5_GM000764,K01940,6.3.4.5	C5_GM000765,K00616,2.2.1.2	C5_GM000768,K03856,2.5.1.54	C5_GM000769,K01735,4.2.3.4	C5_GM000770,K00800,2.5.1.19	C5_GM000771,K01736,4.2.3.5	C5_GM000772,K04516,5.4.99.5	C5_GM000773,K00014,1.1.1.25	C5_GM000774,K00891,2.7.1.71	C5_GM000775,K03786,4.2.1.10	C5_GM000935,K00865,2.7.1.165	C5_GM001298,K01752,4.3.1.17	C5_GM001299,K01752,4.3.1.17	C5_GM001346,K00873,2.7.1.40	C5_GM001392,K00645,2.3.1.39	C5_GM001393,K00059,1.1.1.100
map01200	Carbon metabolism	57	C5_GM000064,K00058,1.1.1.95 1.1.1.399	C5_GM000117,K00845,2.7.1.2	C5_GM000123,K01624,4.1.2.13	C5_GM000132,K01715,4.2.1.17	C5_GM000134,K00248,1.3.8.1	C5_GM000137,K00863,2.7.1.28 2.7.1.29 4.6.1.15	C5_GM000205,K00874,2.7.1.45	C5_GM000210,K01625,4.1.2.14 4.1.3.42	C5_GM000232,K00926,2.7.2.2	C5_GM000238,K01738,2.5.1.47	C5_GM000287,K00925,2.7.2.1	C5_GM000377,K00615,2.2.1.1	C5_GM000378,K00615,2.2.1.1	C5_GM000430,K00850,2.7.1.11	C5_GM000431,K00873,2.7.1.40	C5_GM000565,K00640,2.3.1.30	C5_GM000600,K18120,1.1.1.61	C5_GM000765,K00616,2.2.1.2	C5_GM001298,K01752,4.3.1.17	C5_GM001299,K01752,4.3.1.17	C5_GM001346,K00873,2.7.1.40	C5_GM001395,K02160,--	C5_GM001397,K01961,6.4.1.2 6.3.4.14	C5_GM001398,K01963,6.4.1.2 2.1.3.15	C5_GM001399,K01962,6.4.1.2 2.1.3.15	C5_GM001417,K01595,4.1.1.31	C5_GM001437,K00027,1.1.1.38	C5_GM001451,K01754,4.3.1.19	C5_GM001608,K01689,4.2.1.11	C5_GM001611,K15633,5.4.2.12	C5_GM001612,K01803,5.3.1.1	C5_GM001613,K00927,2.7.2.3	C5_GM001614,K00134,1.2.1.12	C5_GM001631,K00640,2.3.1.30	C5_GM001632,K01738,2.5.1.47	C5_GM001660,K01624,4.1.2.13	C5_GM001853,K00948,2.7.6.1	C5_GM002027,K00925,2.7.2.1	C5_GM002028,K00625,2.3.1.8	C5_GM002040,K01783,5.1.3.1	C5_GM002100,K00196,--	C5_GM002127,K01491,1.5.1.5 3.5.4.9	C5_GM002231,K00600,2.1.2.1	C5_GM002315,K01006,2.7.9.1	C5_GM002366,K03737,1.2.7.1 1.2.7.-	C5_GM002380,K00209,1.3.1.9 1.3.1.44	C5_GM002454,K00873,2.7.1.40
map01210	2-Oxocarboxylic acid metabolism	4	C5_GM001824,K00826,2.6.1.42	C5_GM001974,K00812,2.6.1.1	C5_GM001982,K00928,2.7.2.4	C5_GM002207,K00133,1.2.1.11
map01212	Fatty acid metabolism	14	C5_GM000134,K00248,1.3.8.1	C5_GM001391,K00648,2.3.1.180	C5_GM001392,K00645,2.3.1.39	C5_GM001393,K00059,1.1.1.100	C5_GM001394,K09458,2.3.1.179	C5_GM001395,K02160,--	C5_GM001396,K02372,4.2.1.59	C5_GM001397,K01961,6.4.1.2 6.3.4.14	C5_GM001398,K01963,6.4.1.2 2.1.3.15	C5_GM001399,K01962,6.4.1.2 2.1.3.15	C5_GM002229,K00059,1.1.1.100	C5_GM002380,K00209,1.3.1.9 1.3.1.44	C5_GM002504,K00626,2.3.1.9	C5_GM002613,K00248,1.3.8.1
map01220	Degradation of aromatic compounds	2	C5_GM000519,K13954,1.1.1.1	C5_GM002853,K04072,1.2.1.10 1.1.1.1
map01230	Biosynthesis of amino acids	67	C5_GM000064,K00058,1.1.1.95 1.1.1.399	C5_GM000066,K01243,3.2.2.9	C5_GM000123,K01624,4.1.2.13	C5_GM000230,K00611,2.1.3.3	C5_GM000237,K01760,4.4.1.13	C5_GM000238,K01738,2.5.1.47	C5_GM000239,K07173,4.4.1.21	C5_GM000377,K00615,2.2.1.1	C5_GM000378,K00615,2.2.1.1	C5_GM000411,K09758,4.1.1.12	C5_GM000430,K00850,2.7.1.11	C5_GM000431,K00873,2.7.1.40	C5_GM000565,K00640,2.3.1.30	C5_GM000658,K01586,4.1.1.20	C5_GM000763,K01755,4.3.2.1	C5_GM000764,K01940,6.3.4.5	C5_GM000765,K00616,2.2.1.2	C5_GM000768,K03856,2.5.1.54	C5_GM000769,K01735,4.2.3.4	C5_GM000770,K00800,2.5.1.19	C5_GM000771,K01736,4.2.3.5	C5_GM000772,K04516,5.4.99.5	C5_GM000773,K00014,1.1.1.25	C5_GM000774,K00891,2.7.1.71	C5_GM000775,K03786,4.2.1.10	C5_GM000886,K04486,3.1.3.15	C5_GM001298,K01752,4.3.1.17	C5_GM001299,K01752,4.3.1.17	C5_GM001311,K09758,4.1.1.12	C5_GM001346,K00873,2.7.1.40	C5_GM001371,K01243,3.2.2.9	C5_GM001378,K04486,3.1.3.15	C5_GM001451,K01754,4.3.1.19	C5_GM001510,K01439,3.5.1.18	C5_GM001553,K00266,1.4.1.13	C5_GM001608,K01689,4.2.1.11	C5_GM001611,K15633,5.4.2.12	C5_GM001612,K01803,5.3.1.1	C5_GM001613,K00927,2.7.2.3	C5_GM001614,K00134,1.2.1.12	C5_GM001631,K00640,2.3.1.30	C5_GM001632,K01738,2.5.1.47	C5_GM001660,K01624,4.1.2.13	C5_GM001721,K06209,5.4.99.5	C5_GM001824,K00826,2.6.1.42	C5_GM001853,K00948,2.7.6.1	C5_GM001974,K00812,2.6.1.1
map01501	beta-Lactam resistance	5	C5_GM000214,K01207,3.2.1.52	C5_GM000339,K01207,3.2.1.52	C5_GM001477,K17836,3.5.2.6	C5_GM002265,K05366,2.4.1.129 3.4.16.4	C5_GM002445,K05515,3.4.16.4
map01502	Vancomycin resistance	8	C5_GM000899,K01921,6.3.2.4	C5_GM000942,K01775,5.1.1.1	C5_GM001384,K01775,5.1.1.1	C5_GM001625,K01921,6.3.2.4	C5_GM001687,K07260,3.4.17.14	C5_GM002164,K01000,2.7.8.13	C5_GM002165,K01929,6.3.2.10	C5_GM002368,K02563,2.4.1.227
map01503	Cationic antimicrobial peptide (CAMP) resistance	8	C5_GM000152,K01448,3.5.1.28	C5_GM001546,K14205,2.3.2.3	C5_GM001713,K01448,3.5.1.28	C5_GM001804,K01448,3.5.1.28	C5_GM002539,K04771,3.4.21.107	C5_GM002680,K01448,3.5.1.28	C5_GM002996,K01448,3.5.1.28	C5_GM003036,K01448,3.5.1.28
map01523	Antifolate resistance	3	C5_GM000054,K00287,1.5.1.3	C5_GM000758,K00602,2.1.2.3 3.5.4.10	C5_GM002231,K00600,2.1.2.1
map01524	Platinum drug resistance	1	C5_GM000616,K17686,3.6.3.54
map02010	ABC transporters	80	C5_GM000077,K02012,--	C5_GM000253,K02007,--	C5_GM000254,K02009,--	C5_GM000255,K02008,--	C5_GM000256,K02006,--	C5_GM000292,K02016,--	C5_GM000293,K02015,--	C5_GM000294,K02013,3.6.3.34	C5_GM000302,K02012,--	C5_GM000348,K09692,--	C5_GM000349,K09693,3.6.3.40	C5_GM000352,K09693,3.6.3.40	C5_GM000381,K09812,--	C5_GM000382,K09811,--	C5_GM000449,K18887,--	C5_GM000450,K18888,--	C5_GM000508,K02012,--	C5_GM000509,K02011,--	C5_GM000510,K02010,3.6.3.30	C5_GM000620,K05845,--	C5_GM000633,K10200,--	C5_GM000634,K10201,--	C5_GM000635,K10202,--	C5_GM000700,K02040,--	C5_GM000701,K02040,--	C5_GM000702,K02037,--	C5_GM000703,K02038,--	C5_GM000704,K02036,7.3.2.1	C5_GM000866,K18231,--	C5_GM000874,K02016,--	C5_GM000875,K02015,--	C5_GM000876,K02015,--	C5_GM000877,K02013,3.6.3.34	C5_GM000892,K02016,--	C5_GM000893,K02015,--	C5_GM000894,K02015,--	C5_GM000895,K02013,3.6.3.34	C5_GM001170,K10117,--	C5_GM001171,K10118,--	C5_GM001172,K10119,--	C5_GM001348,K17318,--	C5_GM001351,K17318,--	C5_GM001362,K02016,--	C5_GM001363,K02015,--	C5_GM001364,K02013,3.6.3.34	C5_GM001513,K02013,3.6.3.34	C5_GM001514,K02015,--
map02020	Two-component system	34	C5_GM000001,K02313,--	C5_GM000631,K07718,2.7.13.3	C5_GM000700,K02040,--	C5_GM000701,K02040,--	C5_GM000706,K07658,--	C5_GM000944,K07706,2.7.13.3	C5_GM000946,K07813,--	C5_GM001263,K01546,3.6.3.12	C5_GM001264,K01547,3.6.3.12	C5_GM001265,K01548,3.6.3.12	C5_GM001266,K07646,2.7.13.3	C5_GM001267,K07667,--	C5_GM001431,K05966,2.4.2.52	C5_GM001432,K01910,6.2.1.22	C5_GM001433,K01646,--	C5_GM001434,K01644,4.1.3.34	C5_GM001435,K01643,2.8.3.10	C5_GM001436,K05964,2.7.7.61	C5_GM001437,K00027,1.1.1.38	C5_GM001546,K14205,2.3.2.3	C5_GM001616,K03092,--	C5_GM001687,K07260,3.4.17.14	C5_GM001865,K07800,--	C5_GM001866,K07813,--	C5_GM002061,K07636,2.7.13.3	C5_GM002117,K07699,--	C5_GM002393,K07720,--	C5_GM002504,K00626,2.3.1.9	C5_GM002539,K04771,3.4.21.107	C5_GM002594,K02650,--	C5_GM002595,K02650,--	C5_GM002596,K02650,--	C5_GM002600,K02650,--	C5_GM002891,K01915,6.3.1.2
map02024	Quorum sensing	37	C5_GM000045,K16619,3.1.4.3	C5_GM000225,K11031,--	C5_GM000239,K07173,4.4.1.21	C5_GM000398,K03100,3.4.21.89	C5_GM000499,K03100,3.4.21.89	C5_GM000623,K11752,3.5.4.26 1.1.1.193	C5_GM000660,K03100,3.4.21.89	C5_GM000944,K07706,2.7.13.3	C5_GM000946,K07813,--	C5_GM001267,K07667,--	C5_GM001444,K03666,--	C5_GM001573,K02055,--	C5_GM001574,K02052,--	C5_GM001575,K02053,--	C5_GM001576,K02054,--	C5_GM001606,K03075,--	C5_GM001857,K03100,3.4.21.89	C5_GM001865,K07800,--	C5_GM001866,K07813,--	C5_GM001997,K11749,3.4.24.-	C5_GM002017,K03106,3.6.5.4	C5_GM002019,K03110,--	C5_GM002117,K07699,--	C5_GM002247,K03210,--	C5_GM002362,K01580,4.1.1.15	C5_GM002365,K20265,--	C5_GM002477,K03070,--	C5_GM002579,K02032,--	C5_GM002580,K02031,--	C5_GM002581,K02034,--	C5_GM002582,K02033,--	C5_GM002583,K02035,--	C5_GM002699,K03076,--	C5_GM002733,K03073,--	C5_GM002933,K09936,--	C5_GM002952,K03210,--	C5_GM002983,K03217,--
map02025	Biofilm formation - Pseudomonas aeruginosa	1	C5_GM001454,K21011,--
map02026	Biofilm formation - Escherichia coli	7	C5_GM000090,K00703,2.4.1.21	C5_GM000091,K00688,2.4.1.1	C5_GM000094,K00975,2.7.7.27	C5_GM000095,K00975,2.7.7.27	C5_GM000106,K02777,2.7.1.-	C5_GM000239,K07173,4.4.1.21	C5_GM002651,K00688,2.4.1.1
map02030	Bacterial chemotaxis	2	C5_GM001651,K10540,--	C5_GM001931,K10439,--
map02060	Phosphotransferase system (PTS)	30	C5_GM000029,K02761,--	C5_GM000031,K02760,2.7.1.196 2.7.1.205	C5_GM000032,K02759,2.7.1.196 2.7.1.205	C5_GM000106,K02777,2.7.1.-	C5_GM000107,K02803,2.7.1.193	C5_GM000257,K02749,2.7.1.208 2.7.1.-	C5_GM000489,K20107,2.7.1.208	C5_GM000583,K02821,2.7.1.194	C5_GM000584,K02822,2.7.1.194	C5_GM000585,K03475,--	C5_GM000641,K02768,2.7.1.202	C5_GM000730,K03475,--	C5_GM000731,K02822,2.7.1.194	C5_GM000901,K02793,2.7.1.191	C5_GM000902,K02795,--	C5_GM000903,K02796,--	C5_GM001136,K02803,2.7.1.193	C5_GM001766,K02796,--	C5_GM001767,K02795,--	C5_GM001768,K02794,2.7.1.191	C5_GM001769,K02793,2.7.1.191	C5_GM001838,K02809,2.7.1.211	C5_GM002462,K20117,2.7.1.199	C5_GM002538,K02760,2.7.1.196 2.7.1.205	C5_GM002671,K08483,2.7.3.9	C5_GM002900,K02759,2.7.1.196 2.7.1.205	C5_GM002953,K02793,2.7.1.191	C5_GM002954,K02796,--	C5_GM002955,K02795,--	C5_GM002956,K02794,2.7.1.191
map03008	Ribosome biogenesis in eukaryotes	1	C5_GM002022,K03685,3.1.26.3
map03010	Ribosome	55	C5_GM001985,K02956,--	C5_GM002004,K02967,--	C5_GM002012,K02884,--	C5_GM002016,K02959,--	C5_GM002025,K02911,--	C5_GM002037,K02902,--	C5_GM002178,K02897,--	C5_GM002195,K02887,--	C5_GM002196,K02916,--	C5_GM002327,K02970,--	C5_GM002346,K02968,--	C5_GM002433,K02899,--	C5_GM002435,K02888,--	C5_GM002455,K02945,--	C5_GM002514,K02909,--	C5_GM002673,K02986,--	C5_GM002683,K02996,--	C5_GM002684,K02871,--	C5_GM002689,K02879,--	C5_GM002691,K02986,--	C5_GM002692,K02948,--	C5_GM002693,K02952,--	C5_GM002694,K02919,--	C5_GM002700,K02876,--	C5_GM002701,K02907,--	C5_GM002702,K02988,--	C5_GM002703,K02881,--	C5_GM002704,K02933,--	C5_GM002705,K02994,--	C5_GM002706,K02954,--	C5_GM002707,K02931,--	C5_GM002708,K02895,--	C5_GM002709,K02874,--	C5_GM002710,K02961,--	C5_GM002711,K02904,--	C5_GM002712,K02878,--	C5_GM002713,K02982,--	C5_GM002714,K02890,--	C5_GM002715,K02965,--	C5_GM002716,K02886,--	C5_GM002717,K02892,--	C5_GM002718,K02926,--	C5_GM002719,K02906,--	C5_GM002720,K02946,--	C5_GM002723,K02992,--	C5_GM002724,K02950,--	C5_GM002725,K07590,--
map03013	RNA transport	2	C5_GM000026,K00974,2.7.7.72 3.1.3.- 3.1.4.-	C5_GM001671,K00784,3.1.26.11
map03018	RNA degradation	14	C5_GM000413,K03654,3.6.4.12	C5_GM000430,K00850,2.7.1.11	C5_GM000936,K05592,3.6.4.13	C5_GM001444,K03666,--	C5_GM001605,K12573,3.1.-.-	C5_GM001608,K01689,4.2.1.11	C5_GM001645,K03654,3.6.4.12	C5_GM001704,K05592,3.6.4.13	C5_GM001976,K18682,3.1.-.-	C5_GM001984,K00962,2.7.7.8	C5_GM002079,K12574,3.1.-.-	C5_GM002337,K04043,--	C5_GM002516,K03628,--	C5_GM002601,K04077,--
map03020	RNA polymerase	4	C5_GM002051,K03060,2.7.7.6	C5_GM002690,K03040,2.7.7.6	C5_GM002726,K03046,2.7.7.6	C5_GM002727,K03043,2.7.7.6
map03030	DNA replication	16	C5_GM000002,K02338,2.7.7.7	C5_GM000055,K02343,2.7.7.7	C5_GM000368,K03111,--	C5_GM000429,K02337,2.7.7.7	C5_GM001709,K02342,2.7.7.7	C5_GM001971,K03111,--	C5_GM001995,K03763,2.7.7.7	C5_GM002010,K03470,3.1.26.4	C5_GM002297,K02335,2.7.7.7	C5_GM002312,K02316,2.7.7.-	C5_GM002347,K02340,2.7.7.7	C5_GM002569,K01972,6.5.1.2	C5_GM002761,K02341,2.7.7.7	C5_GM002958,K02314,3.6.4.12	C5_GM002966,K03111,--	C5_GM003097,K03469,3.1.26.4
map03060	Protein export	18	C5_GM000079,K03101,3.4.23.36	C5_GM000398,K03100,3.4.21.89	C5_GM000499,K03100,3.4.21.89	C5_GM000575,K13280,3.4.21.89	C5_GM000660,K03100,3.4.21.89	C5_GM001606,K03075,--	C5_GM001857,K03100,3.4.21.89	C5_GM002017,K03106,3.6.5.4	C5_GM002019,K03110,--	C5_GM002243,K03074,--	C5_GM002244,K03072,--	C5_GM002247,K03210,--	C5_GM002477,K03070,--	C5_GM002607,K13280,3.4.21.89	C5_GM002699,K03076,--	C5_GM002733,K03073,--	C5_GM002952,K03210,--	C5_GM002983,K03217,--
map03070	Bacterial secretion system	12	C5_GM001606,K03075,--	C5_GM002017,K03106,3.6.5.4	C5_GM002019,K03110,--	C5_GM002243,K03074,--	C5_GM002244,K03072,--	C5_GM002247,K03210,--	C5_GM002477,K03070,--	C5_GM002699,K03076,--	C5_GM002733,K03073,--	C5_GM002952,K03210,--	C5_GM002983,K03217,--	C5_GM003053,K03205,--
map03320	PPAR signaling pathway	1	C5_GM002874,K00864,2.7.1.30
map03410	Base excision repair	9	C5_GM000338,K03648,3.2.2.27	C5_GM001402,K01151,3.1.21.2	C5_GM001466,K01142,3.1.11.2	C5_GM001628,K10773,4.2.99.18	C5_GM002297,K02335,2.7.7.7	C5_GM002370,K07462,3.1.-.-	C5_GM002569,K01972,6.5.1.2	C5_GM002605,K03660,3.2.2.- 4.2.99.18	C5_GM002899,K03652,3.2.2.21
map03420	Nucleotide excision repair	10	C5_GM000385,K03702,--	C5_GM000419,K03701,--	C5_GM000423,K03703,--	C5_GM000493,K03657,3.6.4.12	C5_GM001505,K03657,3.6.4.12	C5_GM001923,K03657,3.6.4.12	C5_GM002297,K02335,2.7.7.7	C5_GM002569,K01972,6.5.1.2	C5_GM002570,K03657,3.6.4.12	C5_GM002803,K03723,3.6.4.-
map03430	Mismatch repair	22	C5_GM000002,K02338,2.7.7.7	C5_GM000055,K02343,2.7.7.7	C5_GM000368,K03111,--	C5_GM000429,K02337,2.7.7.7	C5_GM000493,K03657,3.6.4.12	C5_GM001046,K06223,2.1.1.72	C5_GM001441,K03555,--	C5_GM001442,K03572,--	C5_GM001505,K03657,3.6.4.12	C5_GM001709,K02342,2.7.7.7	C5_GM001923,K03657,3.6.4.12	C5_GM001971,K03111,--	C5_GM001995,K03763,2.7.7.7	C5_GM002125,K03602,3.1.11.6	C5_GM002126,K03601,3.1.11.6	C5_GM002185,K07456,--	C5_GM002347,K02340,2.7.7.7	C5_GM002370,K07462,3.1.-.-	C5_GM002569,K01972,6.5.1.2	C5_GM002570,K03657,3.6.4.12	C5_GM002761,K02341,2.7.7.7	C5_GM002966,K03111,--
map03440	Homologous recombination	21	C5_GM000002,K02338,2.7.7.7	C5_GM000004,K03629,--	C5_GM000055,K02343,2.7.7.7	C5_GM000057,K06187,--	C5_GM000368,K03111,--	C5_GM000429,K02337,2.7.7.7	C5_GM001709,K02342,2.7.7.7	C5_GM001971,K03111,--	C5_GM001977,K03553,--	C5_GM001995,K03763,2.7.7.7	C5_GM002034,K03655,3.6.4.12	C5_GM002049,K04066,3.6.4.-	C5_GM002250,K03551,3.6.4.12	C5_GM002251,K03550,3.6.4.12	C5_GM002297,K02335,2.7.7.7	C5_GM002318,K03584,--	C5_GM002347,K02340,2.7.7.7	C5_GM002370,K07462,3.1.-.-	C5_GM002482,K03581,3.1.11.5	C5_GM002761,K02341,2.7.7.7	C5_GM002966,K03111,--
map04013	MAPK signaling pathway - fly	1	C5_GM001535,K04564,1.15.1.1
map04016	MAPK signaling pathway - plant	2	C5_GM000616,K17686,3.6.3.54	C5_GM002274,K00940,2.7.4.6
map04066	HIF-1 signaling pathway	2	C5_GM001608,K01689,4.2.1.11	C5_GM001614,K00134,1.2.1.12
map04068	FoxO signaling pathway	1	C5_GM001535,K04564,1.15.1.1
map04070	Phosphatidylinositol signaling system	2	C5_GM001999,K00981,2.7.7.41	C5_GM002321,K00901,2.7.1.107
map04072	Phospholipase D signaling pathway	1	C5_GM002321,K00901,2.7.1.107
map04080	Neuroactive ligand-receptor interaction	1	C5_GM002288,K05770,--
map04112	Cell cycle - Caulobacter	12	C5_GM000001,K02313,--	C5_GM001698,K01338,3.4.21.53	C5_GM001700,K03544,--	C5_GM001701,K01358,3.4.21.92	C5_GM001997,K11749,3.4.24.-	C5_GM002069,K03531,--	C5_GM002070,K03590,--	C5_GM002162,K03589,--	C5_GM002163,K03588,--	C5_GM002368,K02563,2.4.1.227	C5_GM002958,K02314,3.6.4.12	C5_GM002960,K01338,3.4.21.53
map04122	Sulfur relay system	9	C5_GM001374,K21028,2.8.1.11	C5_GM001719,K03151,2.8.1.4	C5_GM001720,K04487,2.8.1.7	C5_GM001906,K03148,2.7.7.73	C5_GM001907,K03154,--	C5_GM002087,K00566,2.8.1.13	C5_GM002089,K04487,2.8.1.7	C5_GM002094,K03639,4.1.99.22	C5_GM002389,K03637,4.6.1.17
map04141	Protein processing in endoplasmic reticulum	1	C5_GM000486,K04079,--
map04142	Lysosome	5	C5_GM000206,K01195,3.2.1.31	C5_GM000614,K01186,3.2.1.18	C5_GM000798,K01186,3.2.1.18	C5_GM001058,K01186,3.2.1.18	C5_GM001672,K12373,3.2.1.52
map04146	Peroxisome	2	C5_GM000657,K03426,3.6.1.22	C5_GM001535,K04564,1.15.1.1
map04151	PI3K-Akt signaling pathway	1	C5_GM000486,K04079,--
map04152	AMPK signaling pathway	1	C5_GM000430,K00850,2.7.1.11
map04211	Longevity regulating pathway	1	C5_GM001535,K04564,1.15.1.1
map04212	Longevity regulating pathway - worm	4	C5_GM001535,K04564,1.15.1.1	C5_GM001701,K01358,3.4.21.92	C5_GM002337,K04043,--	C5_GM002601,K04077,--
map04213	Longevity regulating pathway - multiple species	2	C5_GM001535,K04564,1.15.1.1	C5_GM001734,K03695,--
map04214	Apoptosis - fly	2	C5_GM000864,K03386,1.11.1.15	C5_GM002288,K05770,--
map04217	Necroptosis	4	C5_GM000091,K00688,2.4.1.1	C5_GM000486,K04079,--	C5_GM002651,K00688,2.4.1.1	C5_GM002891,K01915,6.3.1.2
map04612	Antigen processing and presentation	1	C5_GM000486,K04079,--
map04621	NOD-like receptor signaling pathway	3	C5_GM000486,K04079,--	C5_GM000810,K03671,--	C5_GM002669,K03671,--
map04622	RIG-I-like receptor signaling pathway	1	C5_GM000137,K00863,2.7.1.28 2.7.1.29 4.6.1.15
map04626	Plant-pathogen interaction	2	C5_GM000486,K04079,--	C5_GM002874,K00864,2.7.1.30
map04657	IL-17 signaling pathway	1	C5_GM000486,K04079,--
map04659	Th17 cell differentiation	1	C5_GM000486,K04079,--
map04724	Glutamatergic synapse	3	C5_GM000648,K01425,3.5.1.2	C5_GM002298,K01425,3.5.1.2	C5_GM002891,K01915,6.3.1.2
map04727	GABAergic synapse	4	C5_GM000648,K01425,3.5.1.2	C5_GM002298,K01425,3.5.1.2	C5_GM002362,K01580,4.1.1.15	C5_GM002891,K01915,6.3.1.2
map04910	Insulin signaling pathway	2	C5_GM000091,K00688,2.4.1.1	C5_GM002651,K00688,2.4.1.1
map04914	Progesterone-mediated oocyte maturation	1	C5_GM000486,K04079,--
map04915	Estrogen signaling pathway	1	C5_GM000486,K04079,--
map04917	Prolactin signaling pathway	1	C5_GM001656,K00965,2.7.7.12
map04918	Thyroid hormone synthesis	2	C5_GM000982,K00432,1.11.1.9	C5_GM001255,K00432,1.11.1.9
map04922	Glucagon signaling pathway	6	C5_GM000091,K00688,2.4.1.1	C5_GM000140,K00016,1.1.1.27	C5_GM000431,K00873,2.7.1.40	C5_GM001346,K00873,2.7.1.40	C5_GM002454,K00873,2.7.1.40	C5_GM002651,K00688,2.4.1.1
map04930	Type II diabetes mellitus	3	C5_GM000431,K00873,2.7.1.40	C5_GM001346,K00873,2.7.1.40	C5_GM002454,K00873,2.7.1.40
map04931	Insulin resistance	3	C5_GM000091,K00688,2.4.1.1	C5_GM002641,K00820,2.6.1.16	C5_GM002651,K00688,2.4.1.1
map04940	Type I diabetes mellitus	2	C5_GM002362,K01580,4.1.1.15	C5_GM002601,K04077,--
map04964	Proximal tubule bicarbonate reclamation	2	C5_GM000648,K01425,3.5.1.2	C5_GM002298,K01425,3.5.1.2
map04979	Cholesterol metabolism	1	C5_GM002288,K05770,--
map05010	Alzheimer disease	1	C5_GM001614,K00134,1.2.1.12
map05016	Huntington disease	1	C5_GM001535,K04564,1.15.1.1
map05111	Biofilm formation - Vibrio cholerae	8	C5_GM000106,K02777,2.7.1.-	C5_GM000239,K07173,4.4.1.21	C5_GM000565,K00640,2.3.1.30	C5_GM001444,K03666,--	C5_GM001616,K03092,--	C5_GM001631,K00640,2.3.1.30	C5_GM002175,K05946,2.4.1.187	C5_GM002505,K01791,5.1.3.14
map05120	Epithelial cell signaling in Helicobacter pylori infection	2	C5_GM002075,K08303,3.4.-.-	C5_GM002186,K08303,3.4.-.-
map05134	Legionellosis	2	C5_GM002342,K03596,--	C5_GM002601,K04077,--
map05150	Staphylococcus aureus infection	1	C5_GM001546,K14205,2.3.2.3
map05152	Tuberculosis	4	C5_GM000700,K02040,--	C5_GM000701,K02040,--	C5_GM002337,K04043,--	C5_GM002601,K04077,--
map05165	Human papillomavirus infection	3	C5_GM000431,K00873,2.7.1.40	C5_GM001346,K00873,2.7.1.40	C5_GM002454,K00873,2.7.1.40
map05166	Human T-cell leukemia virus 1 infection	1	C5_GM002288,K05770,--
map05200	Pathways in cancer	1	C5_GM000486,K04079,--
map05203	Viral carcinogenesis	3	C5_GM000431,K00873,2.7.1.40	C5_GM001346,K00873,2.7.1.40	C5_GM002454,K00873,2.7.1.40
map05205	Proteoglycans in cancer	1	C5_GM002022,K03685,3.1.26.3
map05206	MicroRNAs in cancer	3	C5_GM000648,K01425,3.5.1.2	C5_GM001093,K00558,2.1.1.37	C5_GM002298,K01425,3.5.1.2
map05215	Prostate cancer	1	C5_GM000486,K04079,--
map05230	Central carbon metabolism in cancer	6	C5_GM000430,K00850,2.7.1.11	C5_GM000431,K00873,2.7.1.40	C5_GM000648,K01425,3.5.1.2	C5_GM001346,K00873,2.7.1.40	C5_GM002298,K01425,3.5.1.2	C5_GM002454,K00873,2.7.1.40
map05231	Choline metabolism in cancer	1	C5_GM002321,K00901,2.7.1.107
map05340	Primary immunodeficiency	2	C5_GM000338,K03648,3.2.2.27	C5_GM002825,K01488,3.5.4.4
map05418	Fluid shear stress and atherosclerosis	4	C5_GM000486,K04079,--	C5_GM000764,K01940,6.3.4.5	C5_GM000810,K03671,--	C5_GM002669,K03671,--
[truncated: 371 more columns]

## Sheet: JLFS-3
map_number	map_name	gene_number	geneID,KOID,ECID
map00010	Glycolysis / Gluconeogenesis	27	DF_GM000125,K00873,2.7.1.40	DF_GM000257,K21071,2.7.1.11,2.7.1.90	DF_GM000387,K01689,4.2.1.11	DF_GM000390,K15633,5.4.2.12	DF_GM000391,K01803,5.3.1.1	DF_GM000392,K00927,2.7.2.3	DF_GM000393,K00134,1.2.1.12	DF_GM000433,K01785,5.1.3.3	DF_GM000439,K01624,4.1.2.13	DF_GM000549,K21071,2.7.1.11,2.7.1.90	DF_GM000956,K01835,5.4.2.2	DF_GM001094,K01006,2.7.9.1	DF_GM001273,K13954,1.1.1.1	DF_GM001361,K00873,2.7.1.40	DF_GM001362,K00850,2.7.1.11	DF_GM001946,K04072,1.2.1.10,1.1.1.1	DF_GM002111,K01810,5.3.1.9	DF_GM002156,K01223,3.2.1.86	DF_GM002157,K00128,1.2.1.3	DF_GM002391,K00016,1.1.1.27	DF_GM002408,K01624,4.1.2.13	DF_GM002578,K20118,2.7.1.199	DF_GM002586,K00873,2.7.1.40	DF_GM002923,K00131,1.2.1.9	DF_GM002950,K03737,1.2.7.1,1.2.7.-	DF_GM002991,K25026,2.7.1.2	DF_GM003003,K02777,2.7.1.-
map00020	Citrate cycle (TCA cycle)	1	DF_GM002950,K03737,1.2.7.1,1.2.7.-
map00030	Pentose phosphate pathway	21	DF_GM000064,K07404,3.1.1.31	DF_GM000257,K21071,2.7.1.11,2.7.1.90	DF_GM000439,K01624,4.1.2.13	DF_GM000549,K21071,2.7.1.11,2.7.1.90	DF_GM000632,K00948,2.7.6.1	DF_GM000714,K00852,2.7.1.15	DF_GM000819,K01783,5.1.3.1	DF_GM000956,K01835,5.4.2.2	DF_GM001135,K01619,4.1.2.4	DF_GM001334,K01839,5.4.2.7	DF_GM001362,K00850,2.7.1.11	DF_GM001414,K00615,2.2.1.1	DF_GM001415,K00615,2.2.1.1	DF_GM001523,K00616,2.2.1.2	DF_GM001901,K00948,2.7.6.1	DF_GM002111,K01810,5.3.1.9	DF_GM002322,K01625,4.1.2.14,4.1.3.42	DF_GM002326,K00874,2.7.1.45	DF_GM002408,K01624,4.1.2.13	DF_GM002839,K01808,5.3.1.6	DF_GM002923,K00131,1.2.1.9
map00040	Pentose and glucuronate interconversions	8	DF_GM000819,K01783,5.1.3.1	DF_GM001221,K00963,2.7.7.9	DF_GM001225,K00963,2.7.7.9	DF_GM001554,K03079,5.1.3.22	DF_GM001555,K03077,5.1.3.4	DF_GM002320,K01812,5.3.1.12	DF_GM002321,K01686,4.2.1.8	DF_GM002325,K01195,3.2.1.31
map00051	Fructose and mannose metabolism	22	DF_GM000257,K21071,2.7.1.11,2.7.1.90	DF_GM000259,K01809,5.3.1.8	DF_GM000391,K01803,5.3.1.1	DF_GM000439,K01624,4.1.2.13	DF_GM000545,K02796,--	DF_GM000546,K02795,--	DF_GM000548,K02793,2.7.1.191	DF_GM000549,K21071,2.7.1.11,2.7.1.90	DF_GM000614,K00847,2.7.1.4	DF_GM001150,K00882,2.7.1.56	DF_GM001151,K02770,2.7.1.202	DF_GM001234,K00971,2.7.7.13	DF_GM001362,K00850,2.7.1.11	DF_GM002046,K02793,2.7.1.191	DF_GM002048,K02795,--	DF_GM002155,K00971,2.7.7.13	DF_GM002394,K00863,2.7.1.28,2.7.1.29,4.6.1.15	DF_GM002408,K01624,4.1.2.13	DF_GM002497,K02796,--	DF_GM002498,K02795,--	DF_GM002499,K02794,2.7.1.191	DF_GM002839,K01808,5.3.1.6
map00052	Galactose metabolism	24	DF_GM000257,K21071,2.7.1.11,2.7.1.90	DF_GM000349,K01190,3.2.1.23	DF_GM000433,K01785,5.1.3.3	DF_GM000434,K00849,2.7.1.6	DF_GM000435,K00965,2.7.7.12	DF_GM000549,K21071,2.7.1.11,2.7.1.90	DF_GM000615,K01193,3.2.1.26	DF_GM000956,K01835,5.4.2.2	DF_GM001219,K07407,3.2.1.22	DF_GM001221,K00963,2.7.7.9	DF_GM001222,K01784,5.1.3.2	DF_GM001225,K00963,2.7.7.9	DF_GM001304,K01187,3.2.1.20	DF_GM001348,K07407,3.2.1.22	DF_GM001362,K00850,2.7.1.11	DF_GM001425,K01784,5.1.3.2	DF_GM001445,K01190,3.2.1.23	DF_GM002042,K02082,3.5.99.-	DF_GM002043,K08302,4.1.2.40	DF_GM002187,K01187,3.2.1.20	DF_GM002304,K12308,3.2.1.23	DF_GM002491,K01190,3.2.1.23	DF_GM002659,K01187,3.2.1.20	DF_GM002991,K25026,2.7.1.2
map00053	Ascorbate and aldarate metabolism	11	DF_GM001207,K03475,--	DF_GM001208,K02822,2.7.1.194	DF_GM001209,K02821,2.7.1.194	DF_GM001554,K03079,5.1.3.22	DF_GM001555,K03077,5.1.3.4	DF_GM001557,K02822,2.7.1.194	DF_GM001558,K03475,--	DF_GM001559,K02821,2.7.1.194	DF_GM001560,K03476,3.1.1.-	DF_GM002157,K00128,1.2.1.3	DF_GM002325,K01195,3.2.1.31
map00061	Fatty acid biosynthesis	12	DF_GM000170,K00648,2.3.1.180	DF_GM000171,K00645,2.3.1.39	DF_GM000172,K00059,1.1.1.100	DF_GM000173,K09458,2.3.1.179	DF_GM000174,K02160,--	DF_GM000175,K02372,4.2.1.59	DF_GM000176,K01961,6.4.1.2,6.3.4.14	DF_GM000177,K01963,6.4.1.2,2.1.3.15	DF_GM000178,K01962,6.4.1.2,2.1.3.15	DF_GM000802,K02078,--	DF_GM001008,K00059,1.1.1.100	DF_GM002662,K00209,1.3.1.9,1.3.1.44
map00071	Fatty acid degradation	6	DF_GM001273,K13954,1.1.1.1	DF_GM001946,K04072,1.2.1.10,1.1.1.1	DF_GM002147,K00248,1.3.8.1	DF_GM002157,K00128,1.2.1.3	DF_GM002397,K00248,1.3.8.1	DF_GM002842,K00626,2.3.1.9
map00120	Primary bile acid biosynthesis	2	DF_GM001506,K01442,3.5.1.24	DF_GM002888,K01442,3.5.1.24
map00121	Secondary bile acid biosynthesis	3	DF_GM001506,K01442,3.5.1.24	DF_GM001647,K22605,1.1.1.392	DF_GM002888,K01442,3.5.1.24
map00190	Oxidative phosphorylation	19	DF_GM000718,K02120,--	DF_GM000719,K02118,--	DF_GM000720,K02117,7.1.2.2,7.2.2.1	DF_GM000721,K02122,--	DF_GM000722,K02119,--	DF_GM000723,K02121,--	DF_GM000724,K02124,--	DF_GM000725,K02123,--	DF_GM000726,K02107,--	DF_GM001058,K06019,3.6.1.1	DF_GM001138,K15986,3.6.1.1	DF_GM002844,K02108,--	DF_GM002845,K02110,--	DF_GM002846,K02109,--	DF_GM002847,K02113,--	DF_GM002848,K02111,7.1.2.2,7.2.2.1	DF_GM002849,K02115,--	DF_GM002850,K02112,7.1.2.2,7.2.2.1	DF_GM002851,K02114,--
map00195	Photosynthesis	8	DF_GM002844,K02108,--	DF_GM002845,K02110,--	DF_GM002846,K02109,--	DF_GM002847,K02113,--	DF_GM002848,K02111,7.1.2.2,7.2.2.1	DF_GM002849,K02115,--	DF_GM002850,K02112,7.1.2.2,7.2.2.1	DF_GM002851,K02114,--
map00220	Arginine biosynthesis	10	DF_GM000601,K00262,1.4.1.4	DF_GM000753,K00812,2.6.1.1	DF_GM001077,K01425,3.5.1.2	DF_GM001144,K01425,3.5.1.2	DF_GM001524,K01940,6.3.4.5	DF_GM001525,K01755,4.3.2.1	DF_GM001984,K01915,6.3.1.2	DF_GM002300,K00926,2.7.2.2	DF_GM002302,K00611,2.1.3.3	DF_GM002303,K01478,3.5.3.6
map00230	Purine metabolism	46	DF_GM000351,K01486,3.5.4.2	DF_GM000380,K03816,2.4.2.22	DF_GM000441,K05873,4.6.1.1	DF_GM000485,K03784,2.4.2.1	DF_GM000632,K00948,2.7.6.1	DF_GM000745,K01524,3.6.1.11,3.6.1.40	DF_GM000751,K01756,4.3.2.2	DF_GM000831,K00942,2.7.4.8	DF_GM000841,K05810,2.4.2.1,2.4.2.28,3.5.4.4	DF_GM000894,K01515,3.6.1.13,3.6.1.-	DF_GM000956,K01835,5.4.2.2	DF_GM000980,K01515,3.6.1.13,3.6.1.-	DF_GM001019,K01139,2.7.6.5,3.1.7.2	DF_GM001020,K00759,2.4.2.7	DF_GM001032,K08693,3.1.4.16,3.1.3.6,3.1.3.5	DF_GM001033,K08693,3.1.4.16,3.1.3.6,3.1.3.5	DF_GM001042,K00760,2.4.2.8	DF_GM001053,K00940,2.7.4.6	DF_GM001092,K01129,3.1.5.1	DF_GM001323,K03783,2.4.2.1	DF_GM001334,K01839,5.4.2.7	DF_GM001387,K03816,2.4.2.22	DF_GM001529,K01945,6.3.4.13	DF_GM001530,K00602,2.1.2.3,3.5.4.10	DF_GM001531,K11175,2.1.2.2	DF_GM001532,K01933,6.3.3.1	DF_GM001533,K00764,2.4.2.14	DF_GM001534,K01923,6.3.2.6	DF_GM001535,K01588,5.4.99.18	DF_GM001536,K01952,6.3.5.3	DF_GM001570,K07816,2.7.6.5	DF_GM001867,K21636,1.1.98.6	DF_GM001883,K00760,2.4.2.8	DF_GM001901,K00948,2.7.6.1	DF_GM001907,K03783,2.4.2.1	DF_GM001918,K01488,3.5.4.4	DF_GM001919,K21636,1.1.98.6	DF_GM002039,K01939,6.3.4.4	DF_GM002097,K01519,3.6.1.66	DF_GM002119,K01951,6.3.5.2	DF_GM002120,K00088,1.1.1.205	DF_GM002208,K00526,1.17.4.1	DF_GM002209,K00525,1.17.4.1	DF_GM002232,K00939,2.7.4.3	DF_GM002300,K00926,2.7.2.2	DF_GM002573,K01119,3.1.4.16,3.1.3.6
map00240	Pyrimidine metabolism	33	DF_GM000168,K01493,3.5.4.12	DF_GM000186,K00945,2.7.4.25	DF_GM000249,K00762,2.4.2.10	DF_GM000250,K17828,1.3.1.14	DF_GM000251,K02823,--	DF_GM000252,K01591,4.1.1.23	DF_GM000253,K01465,3.5.2.3	DF_GM000255,K00609,2.1.3.2	DF_GM000436,K00876,2.7.1.48	DF_GM000553,K01520,3.6.1.23	DF_GM000781,K09903,2.7.4.22	DF_GM000853,K00876,2.7.1.48	DF_GM000891,K00756,2.4.2.2	DF_GM000932,K02825,2.4.2.9	DF_GM001032,K08693,3.1.4.16,3.1.3.6,3.1.3.5	DF_GM001033,K08693,3.1.4.16,3.1.3.6,3.1.3.5	DF_GM001053,K00940,2.7.4.6	DF_GM001099,K01489,3.5.4.5	DF_GM001335,K00757,2.4.2.3	DF_GM001460,K01485,3.5.4.1,3.5.4.21	DF_GM001538,K01520,3.6.1.23	DF_GM001867,K21636,1.1.98.6	DF_GM001919,K21636,1.1.98.6	DF_GM001987,K01955,6.3.5.5	DF_GM001988,K01956,6.3.5.5	DF_GM002208,K00526,1.17.4.1	DF_GM002209,K00525,1.17.4.1	DF_GM002573,K01119,3.1.4.16,3.1.3.6	DF_GM002590,K06287,3.6.1.-	DF_GM002829,K01937,6.3.4.2	DF_GM002833,K00857,2.7.1.21	DF_GM002840,K00761,2.4.2.9	DF_GM002911,K03465,2.1.1.148
map00250	Alanine, aspartate and glutamate metabolism	22	DF_GM000090,K09758,4.1.1.12	DF_GM000255,K00609,2.1.3.2	DF_GM000332,K00266,1.4.1.13	DF_GM000601,K00262,1.4.1.4	DF_GM000751,K01756,4.3.2.2	DF_GM000753,K00812,2.6.1.1	DF_GM000835,K01424,3.5.1.1	DF_GM001059,K01914,6.3.1.1	DF_GM001077,K01425,3.5.1.2	DF_GM001141,K01580,4.1.1.15	DF_GM001144,K01425,3.5.1.2	DF_GM001326,K00278,1.4.3.16	DF_GM001381,K09758,4.1.1.12	DF_GM001524,K01940,6.3.4.5	DF_GM001525,K01755,4.3.2.1	DF_GM001533,K00764,2.4.2.14	DF_GM001873,K00266,1.4.1.13	DF_GM001984,K01915,6.3.1.2	DF_GM001987,K01955,6.3.5.5	DF_GM001988,K01956,6.3.5.5	DF_GM002039,K01939,6.3.4.4	DF_GM002175,K00820,2.6.1.16
map00260	Glycine, serine and threonine metabolism	12	DF_GM000077,K01752,4.3.1.17	DF_GM000078,K01752,4.3.1.17	DF_GM000230,K01754,4.3.1.19	DF_GM000390,K15633,5.4.2.12	DF_GM000418,K17103,2.7.8.8	DF_GM000761,K00928,2.7.2.4	DF_GM000986,K00133,1.2.1.11	DF_GM001010,K00600,2.1.2.1	DF_GM002040,K01752,4.3.1.17	DF_GM002041,K01752,4.3.1.17	DF_GM002465,K00865,2.7.1.165	DF_GM002744,K00058,1.1.1.95,1.1.1.399
map00261	Monobactam biosynthesis	5	DF_GM000761,K00928,2.7.2.4	DF_GM000961,K16422,1.1.3.46	DF_GM000986,K00133,1.2.1.11	DF_GM000987,K01714,4.3.3.7	DF_GM000988,K00215,1.17.1.8
map00270	Cysteine and methionine metabolism	29	DF_GM000077,K01752,4.3.1.17	DF_GM000078,K01752,4.3.1.17	DF_GM000090,K09758,4.1.1.12	DF_GM000150,K01243,3.2.2.9	DF_GM000350,K12960,3.5.4.31,3.5.4.28	DF_GM000410,K00640,2.3.1.30	DF_GM000411,K01738,2.5.1.47	DF_GM000502,K00548,2.1.1.13	DF_GM000603,K00826,2.6.1.42	DF_GM000657,K01919,6.3.2.2	DF_GM000753,K00812,2.6.1.1	DF_GM000761,K00928,2.7.2.4	DF_GM000841,K05810,2.4.2.1,2.4.2.28,3.5.4.4	DF_GM000986,K00133,1.2.1.11	DF_GM001181,K00797,2.5.1.16	DF_GM001183,K01611,4.1.1.50	DF_GM001227,K00640,2.3.1.30	DF_GM001381,K09758,4.1.1.12	DF_GM001766,K00558,2.1.1.37	DF_GM001809,K01243,3.2.2.9	DF_GM002040,K01752,4.3.1.17	DF_GM002041,K01752,4.3.1.17	DF_GM002293,K07173,4.4.1.21	DF_GM002294,K01738,2.5.1.47	DF_GM002295,K01760,4.4.1.13	DF_GM002391,K00016,1.1.1.27	DF_GM002556,K00789,2.5.1.6	DF_GM002742,K01243,3.2.2.9	DF_GM002744,K00058,1.1.1.95,1.1.1.399
map00280	Valine, leucine and isoleucine degradation	6	DF_GM000603,K00826,2.6.1.42	DF_GM001328,K00020,1.1.1.31	DF_GM002147,K00248,1.3.8.1	DF_GM002157,K00128,1.2.1.3	DF_GM002397,K00248,1.3.8.1	DF_GM002842,K00626,2.3.1.9
map00290	Valine, leucine and isoleucine biosynthesis	2	DF_GM000230,K01754,4.3.1.19	DF_GM000603,K00826,2.6.1.42
map00300	Lysine biosynthesis	10	DF_GM000289,K01439,3.5.1.18	DF_GM000761,K00928,2.7.2.4	DF_GM000929,K01778,5.1.1.7	DF_GM000944,K01929,6.3.2.10	DF_GM000945,K01928,6.3.2.13	DF_GM000986,K00133,1.2.1.11	DF_GM000987,K01714,4.3.3.7	DF_GM000988,K00215,1.17.1.8	DF_GM000991,K00674,2.3.1.117	DF_GM001630,K01586,4.1.1.20
map00310	Lysine degradation	2	DF_GM002157,K00128,1.2.1.3	DF_GM002842,K00626,2.3.1.9
map00311	Penicillin and cephalosporin biosynthesis	2	DF_GM000256,K17836,3.5.2.6	DF_GM000679,K01060,3.1.1.41
map00330	Arginine and proline metabolism	10	DF_GM000753,K00812,2.6.1.1	DF_GM001180,K01480,3.5.3.11	DF_GM001181,K00797,2.5.1.16	DF_GM001183,K01611,4.1.1.50	DF_GM001459,K01470,3.5.2.10	DF_GM001460,K01485,3.5.4.1,3.5.4.21	DF_GM001994,K00147,1.2.1.41	DF_GM001995,K00931,2.7.2.11	DF_GM002050,K00286,1.5.1.2	DF_GM002157,K00128,1.2.1.3
map00332	Carbapenem biosynthesis	2	DF_GM001994,K00147,1.2.1.41	DF_GM001995,K00931,2.7.2.11
map00333	Prodigiosin biosynthesis	3	DF_GM000171,K00645,2.3.1.39	DF_GM000172,K00059,1.1.1.100	DF_GM001008,K00059,1.1.1.100
map00340	Histidine metabolism	5	DF_GM000157,K04486,3.1.3.15	DF_GM000967,K04486,3.1.3.15	DF_GM001331,K01590,4.1.1.22	DF_GM002157,K00128,1.2.1.3	DF_GM002514,K04486,3.1.3.15
map00350	Tyrosine metabolism	3	DF_GM000753,K00812,2.6.1.1	DF_GM001273,K13954,1.1.1.1	DF_GM001946,K04072,1.2.1.10,1.1.1.1
map00360	Phenylalanine metabolism	3	DF_GM000753,K00812,2.6.1.1	DF_GM002144,K00074,1.1.1.157	DF_GM002504,K03825,2.3.1.53,2.3.1.-
map00361	Chlorocyclohexane and chlorobenzene degradation	1	DF_GM001453,K01560,3.8.1.2
map00362	Benzoate degradation	2	DF_GM002144,K00074,1.1.1.157	DF_GM002842,K00626,2.3.1.9
map00380	Tryptophan metabolism	2	DF_GM002157,K00128,1.2.1.3	DF_GM002842,K00626,2.3.1.9
map00400	Phenylalanine, tyrosine and tryptophan biosynthesis	9	DF_GM000500,K06209,5.4.99.5	DF_GM000753,K00812,2.6.1.1	DF_GM001513,K03786,4.2.1.10	DF_GM001514,K00891,2.7.1.71	DF_GM001516,K04516,5.4.99.5	DF_GM001517,K01736,4.2.3.5	DF_GM001518,K00800,2.5.1.19	DF_GM001519,K01735,4.2.3.4	DF_GM001520,K03856,2.5.1.54
map00401	Novobiocin biosynthesis	1	DF_GM000753,K00812,2.6.1.1
map00410	beta-Alanine metabolism	4	DF_GM001141,K01580,4.1.1.15	DF_GM002147,K00248,1.3.8.1	DF_GM002157,K00128,1.2.1.3	DF_GM002397,K00248,1.3.8.1
map00430	Taurine and hypotaurine metabolism	4	DF_GM000806,K00925,2.7.2.1	DF_GM000807,K00625,2.3.1.8	DF_GM001141,K01580,4.1.1.15	DF_GM002719,K00925,2.7.2.1
map00440	Phosphonate and phosphinate metabolism	1	DF_GM001806,K06167,3.1.4.55
map00450	Selenocompound metabolism	9	DF_GM000502,K00548,2.1.1.13	DF_GM001935,K01874,6.1.1.10	DF_GM001936,K01874,6.1.1.10	DF_GM002202,K00384,1.8.1.9	DF_GM002295,K01760,4.4.1.13	DF_GM002535,K00384,1.8.1.9	DF_GM002616,K01008,2.7.9.3	DF_GM002617,K01042,2.9.1.1	DF_GM002925,K00384,1.8.1.9
map00460	Cyanoamino acid metabolism	3	DF_GM000835,K01424,3.5.1.1	DF_GM001010,K00600,2.1.2.1	DF_GM001059,K01914,6.3.1.1
map00470	D-Amino acid metabolism	10	DF_GM000163,K01775,5.1.1.1	DF_GM000404,K01921,6.3.2.4	DF_GM000929,K01778,5.1.1.7	DF_GM001077,K01425,3.5.1.2	DF_GM001144,K01425,3.5.1.2	DF_GM001630,K01586,4.1.1.20	DF_GM001871,K01925,6.3.2.9	DF_GM001983,K01776,5.1.1.3	DF_GM002458,K01775,5.1.1.1	DF_GM002501,K01921,6.3.2.4
map00480	Glutathione metabolism	7	DF_GM000034,K00432,1.11.1.9	DF_GM000657,K01919,6.3.2.2	DF_GM001181,K00797,2.5.1.16	DF_GM001913,K01255,3.4.11.1	DF_GM002093,K01270,3.4.13.-	DF_GM002418,K00432,1.11.1.9	DF_GM002587,K01270,3.4.13.-
map00500	Starch and sucrose metabolism	36	DF_GM000614,K00847,2.7.1.4	DF_GM000615,K01193,3.2.1.26	DF_GM000617,K02810,2.7.1.211	DF_GM000635,K01200,3.2.1.41	DF_GM000671,K01200,3.2.1.41	DF_GM000672,K00700,2.4.1.18	DF_GM000956,K01835,5.4.2.2	DF_GM001221,K00963,2.7.7.9	DF_GM001225,K00963,2.7.7.9	DF_GM001302,K06896,3.1.3.90	DF_GM001303,K20108,2.7.1.208	DF_GM001304,K01187,3.2.1.20	DF_GM001684,K05342,2.4.1.64	DF_GM001709,K01200,3.2.1.41	DF_GM001993,K02759,2.7.1.196,2.7.1.205	DF_GM002111,K01810,5.3.1.9	DF_GM002156,K01223,3.2.1.86	DF_GM002185,K00688,2.4.1.1	DF_GM002186,K00705,2.4.1.25	DF_GM002187,K01187,3.2.1.20	DF_GM002272,K01232,3.2.1.122	DF_GM002275,K02750,2.7.1.208,2.7.1.-	DF_GM002513,K01208,3.2.1.54,3.2.1.133,3.2.1.135	DF_GM002659,K01187,3.2.1.20	DF_GM002776,K02759,2.7.1.196,2.7.1.205	DF_GM002777,K02760,2.7.1.196,2.7.1.205	DF_GM002779,K02761,--	DF_GM002808,K02760,2.7.1.196,2.7.1.205	DF_GM002963,K00700,2.4.1.18	DF_GM002964,K00703,2.4.1.21	DF_GM002965,K00688,2.4.1.1	DF_GM002966,K01208,3.2.1.54,3.2.1.133,3.2.1.135	DF_GM002968,K00975,2.7.7.27	DF_GM002969,K00975,2.7.7.27	DF_GM002991,K25026,2.7.1.2	DF_GM003003,K02777,2.7.1.-
map00511	Other glycan degradation	12	DF_GM000349,K01190,3.2.1.23	DF_GM000451,K12373,3.2.1.52	DF_GM000958,K15923,3.2.1.51	DF_GM000959,K01206,3.2.1.51	DF_GM001178,K01186,3.2.1.18	DF_GM001445,K01190,3.2.1.23	DF_GM001490,K01186,3.2.1.18	DF_GM001698,K12373,3.2.1.52	DF_GM001801,K01186,3.2.1.18	DF_GM002470,K01191,3.2.1.24	DF_GM002491,K01190,3.2.1.23	DF_GM002654,K01191,3.2.1.24
map00513	Various types of N-glycan biosynthesis	2	DF_GM000451,K12373,3.2.1.52	DF_GM001698,K12373,3.2.1.52
map00520	Amino sugar and nucleotide sugar metabolism	43	DF_GM000259,K01809,5.3.1.8	DF_GM000434,K00849,2.7.1.6	DF_GM000435,K00965,2.7.7.12	DF_GM000451,K12373,3.2.1.52	DF_GM000545,K02796,--	DF_GM000546,K02795,--	DF_GM000548,K02793,2.7.1.191	DF_GM000614,K00847,2.7.1.4	DF_GM000956,K01835,5.4.2.2	DF_GM001221,K00963,2.7.7.9	DF_GM001222,K01784,5.1.3.2	DF_GM001225,K00963,2.7.7.9	DF_GM001226,K02474,1.1.1.136,1.1.1.-	DF_GM001234,K00971,2.7.7.13	DF_GM001368,K00075,1.3.1.98	DF_GM001425,K01784,5.1.3.2	DF_GM001698,K12373,3.2.1.52	DF_GM001722,K02804,2.7.1.193	DF_GM001902,K04042,2.7.7.23,2.3.1.157	DF_GM002023,K00790,2.5.1.7	DF_GM002046,K02793,2.7.1.191	DF_GM002048,K02795,--	DF_GM002111,K01810,5.3.1.9	DF_GM002155,K00971,2.7.7.13	DF_GM002175,K00820,2.6.1.16	DF_GM002177,K03431,5.4.2.10	DF_GM002286,K01639,4.1.3.3	DF_GM002287,K01788,5.1.3.9	DF_GM002318,K01207,3.2.1.52	DF_GM002497,K02796,--	DF_GM002498,K02795,--	DF_GM002499,K02794,2.7.1.191	DF_GM002549,K00790,2.5.1.7	DF_GM002557,K01443,3.5.1.25	DF_GM002578,K20118,2.7.1.199	DF_GM002667,K01207,3.2.1.52	DF_GM002841,K01791,5.1.3.14	DF_GM002920,K02564,3.5.99.6	DF_GM002968,K00975,2.7.7.27	DF_GM002969,K00975,2.7.7.27	DF_GM002991,K25026,2.7.1.2	DF_GM003003,K02777,2.7.1.-	DF_GM003004,K02804,2.7.1.193
map00521	Streptomycin biosynthesis	8	DF_GM000956,K01835,5.4.2.2	DF_GM001606,K01710,4.2.1.46	DF_GM001607,K00067,1.1.1.133	DF_GM001608,K01790,5.1.3.13	DF_GM001609,K00973,2.7.7.24	DF_GM002401,K00010,1.1.1.18,1.1.1.369	DF_GM002404,K00010,1.1.1.18,1.1.1.369	DF_GM002991,K25026,2.7.1.2
map00523	Polyketide sugar unit biosynthesis	4	DF_GM001606,K01710,4.2.1.46	DF_GM001607,K00067,1.1.1.133	DF_GM001608,K01790,5.1.3.13	DF_GM001609,K00973,2.7.7.24
map00524	Neomycin, kanamycin and gentamicin biosynthesis	1	DF_GM002991,K25026,2.7.1.2
map00525	Acarbose and validamycin biosynthesis	2	DF_GM001606,K01710,4.2.1.46	DF_GM001609,K00973,2.7.7.24
map00531	Glycosaminoglycan degradation	9	DF_GM000311,K01197,3.2.1.35	DF_GM000361,K01197,3.2.1.35	DF_GM000451,K12373,3.2.1.52	DF_GM001698,K12373,3.2.1.52	DF_GM002280,K01197,3.2.1.35	DF_GM002318,K01207,3.2.1.52	DF_GM002325,K01195,3.2.1.31	DF_GM002447,K01197,3.2.1.35	DF_GM002667,K01207,3.2.1.52
map00541	O-Antigen nucleotide sugar biosynthesis	14	DF_GM000259,K01809,5.3.1.8	DF_GM001221,K00963,2.7.7.9	DF_GM001222,K01784,5.1.3.2	DF_GM001225,K00963,2.7.7.9	DF_GM001226,K02474,1.1.1.136,1.1.1.-	DF_GM001234,K00971,2.7.7.13	DF_GM001425,K01784,5.1.3.2	DF_GM001606,K01710,4.2.1.46	DF_GM001607,K00067,1.1.1.133	DF_GM001608,K01790,5.1.3.13	DF_GM001609,K00973,2.7.7.24	DF_GM001902,K04042,2.7.7.23,2.3.1.157	DF_GM002155,K00971,2.7.7.13	DF_GM002841,K01791,5.1.3.14
map00542	O-Antigen repeat unit biosynthesis	1	DF_GM000716,K02851,2.7.8.33,2.7.8.35
map00543	Exopolysaccharide biosynthesis	4	DF_GM000410,K00640,2.3.1.30	DF_GM000597,K19294,--	DF_GM000716,K02851,2.7.8.33,2.7.8.35	DF_GM001227,K00640,2.3.1.30
map00550	Peptidoglycan biosynthesis	29	DF_GM000126,K19302,3.6.1.27	DF_GM000258,K06153,3.6.1.27	DF_GM000260,K23393,6.3.5.13	DF_GM000261,K07009,6.3.5.13	DF_GM000404,K01921,6.3.2.4	DF_GM000466,K07260,3.4.17.14	DF_GM000641,K00806,2.5.1.31	DF_GM000779,K00806,2.5.1.31	DF_GM000884,K07258,3.4.16.4	DF_GM000890,K07258,3.4.16.4	DF_GM000943,K01000,2.7.8.13	DF_GM000944,K01929,6.3.2.10	DF_GM000945,K01928,6.3.2.13	DF_GM000946,K08384,--	DF_GM000963,K08384,--	DF_GM001044,K05366,2.4.1.129,3.4.16.4	DF_GM001057,K07258,3.4.16.4	DF_GM001171,K08384,--	DF_GM001368,K00075,1.3.1.98	DF_GM001370,K05364,--	DF_GM001871,K01925,6.3.2.9	DF_GM001905,K01924,6.3.2.8	DF_GM002023,K00790,2.5.1.7	DF_GM002501,K01921,6.3.2.4	DF_GM002521,K19302,3.6.1.27	DF_GM002549,K00790,2.5.1.7	DF_GM002595,K05515,3.4.16.4	DF_GM002614,K07258,3.4.16.4	DF_GM002952,K02563,2.4.1.227
map00552	Teichoic acid biosynthesis	12	DF_GM000126,K19302,3.6.1.27	DF_GM000258,K06153,3.6.1.27	DF_GM000716,K02851,2.7.8.33,2.7.8.35	DF_GM000954,K05946,2.4.1.187	DF_GM000996,K01005,2.7.8.-	DF_GM001427,K01005,2.7.8.-	DF_GM001501,K03429,2.4.1.315	DF_GM001593,K01005,2.7.8.-	DF_GM002521,K19302,3.6.1.27	DF_GM002612,K01005,2.7.8.-	DF_GM002800,K19005,2.7.8.20	DF_GM002831,K03429,2.4.1.315
map00561	Glycerolipid metabolism	18	DF_GM000009,K06120,4.2.1.30	DF_GM000010,K06121,4.2.1.30	DF_GM000011,K06122,4.2.1.30	DF_GM000016,K00086,1.1.1.202	DF_GM000408,K00655,2.3.1.51	DF_GM000503,K00655,2.3.1.51	DF_GM000803,K03621,2.3.1.274	DF_GM001100,K00901,2.7.1.107	DF_GM001219,K07407,3.2.1.22	DF_GM001348,K07407,3.2.1.22	DF_GM001501,K03429,2.4.1.315	DF_GM001967,K00864,2.7.1.30	DF_GM002157,K00128,1.2.1.3	DF_GM002394,K00863,2.7.1.28,2.7.1.29,4.6.1.15	DF_GM002395,K00005,1.1.1.6	DF_GM002465,K00865,2.7.1.165	DF_GM002800,K19005,2.7.8.20	DF_GM002831,K03429,2.4.1.315
map00562	Inositol phosphate metabolism	8	DF_GM000391,K01803,5.3.1.1	DF_GM002401,K00010,1.1.1.18,1.1.1.369	DF_GM002403,K03335,4.2.1.44	DF_GM002404,K00010,1.1.1.18,1.1.1.369	DF_GM002405,K03336,3.7.1.22	DF_GM002406,K03337,5.3.1.30	DF_GM002407,K03338,2.7.1.92	DF_GM002763,K16619,3.1.4.3
map00564	Glycerophospholipid metabolism	21	DF_GM000024,K01048,3.1.1.5	DF_GM000408,K00655,2.3.1.51	DF_GM000418,K17103,2.7.8.8	DF_GM000503,K00655,2.3.1.51	DF_GM000515,K06131,2.7.8.-	DF_GM000757,K00995,2.7.8.5	DF_GM000778,K00981,2.7.7.41	DF_GM000837,K00057,1.1.1.94	DF_GM000960,K01126,3.1.4.46	DF_GM001100,K00901,2.7.1.107	DF_GM001301,K01126,3.1.4.46	DF_GM001312,K00111,1.1.5.3	DF_GM001358,K06131,2.7.8.-	DF_GM001464,K06131,2.7.8.-	DF_GM001966,K00111,1.1.5.3	DF_GM002430,K03736,4.3.1.7	DF_GM002431,K03735,4.3.1.7	DF_GM002432,K04019,--	DF_GM002763,K16619,3.1.4.3	DF_GM002771,K01613,4.1.1.65	DF_GM002971,K06131,2.7.8.-
map00565	Ether lipid metabolism	1	DF_GM002763,K16619,3.1.4.3
map00572	Arabinogalactan biosynthesis - Mycobacterium	1	DF_GM000716,K02851,2.7.8.33,2.7.8.35
map00600	Sphingolipid metabolism	11	DF_GM000349,K01190,3.2.1.23	DF_GM000451,K12373,3.2.1.52	DF_GM001178,K01186,3.2.1.18	DF_GM001219,K07407,3.2.1.22	DF_GM001348,K07407,3.2.1.22	DF_GM001445,K01190,3.2.1.23	DF_GM001490,K01186,3.2.1.18	DF_GM001698,K12373,3.2.1.52	DF_GM001801,K01186,3.2.1.18	DF_GM002491,K01190,3.2.1.23	DF_GM002706,K01130,3.1.6.1
map00603	Glycosphingolipid biosynthesis - globo and isoglobo series	4	DF_GM000451,K12373,3.2.1.52	DF_GM001219,K07407,3.2.1.22	DF_GM001348,K07407,3.2.1.22	DF_GM001698,K12373,3.2.1.52
map00604	Glycosphingolipid biosynthesis - ganglio series	2	DF_GM000451,K12373,3.2.1.52	DF_GM001698,K12373,3.2.1.52
map00620	Pyruvate metabolism	28	DF_GM000125,K00873,2.7.1.40	DF_GM000174,K02160,--	DF_GM000176,K01961,6.4.1.2,6.3.4.14	DF_GM000177,K01963,6.4.1.2,2.1.3.15	DF_GM000178,K01962,6.4.1.2,2.1.3.15	DF_GM000196,K01595,4.1.1.31	DF_GM000216,K00027,1.1.1.38	DF_GM000218,K00656,2.3.1.54	DF_GM000806,K00925,2.7.2.1	DF_GM000807,K00625,2.3.1.8	DF_GM001017,K01069,3.1.2.6	DF_GM001054,K01512,3.6.1.7	DF_GM001094,K01006,2.7.9.1	DF_GM001273,K13954,1.1.1.1	DF_GM001275,K01759,4.4.1.5	DF_GM001361,K00873,2.7.1.40	DF_GM001396,K26113,1.1.1.436	DF_GM001397,K26114,--	DF_GM001398,K26115,--	DF_GM001946,K04072,1.2.1.10,1.1.1.1	DF_GM002157,K00128,1.2.1.3	DF_GM002391,K00016,1.1.1.27	DF_GM002398,K01026,2.8.3.1	DF_GM002427,K00132,1.2.1.10	DF_GM002586,K00873,2.7.1.40	DF_GM002719,K00925,2.7.2.1	DF_GM002842,K00626,2.3.1.9	DF_GM002950,K03737,1.2.7.1,1.2.7.-
map00625	Chloroalkane and chloroalkene degradation	4	DF_GM001273,K13954,1.1.1.1	DF_GM001453,K01560,3.8.1.2	DF_GM001946,K04072,1.2.1.10,1.1.1.1	DF_GM002157,K00128,1.2.1.3
map00626	Naphthalene degradation	2	DF_GM001273,K13954,1.1.1.1	DF_GM001946,K04072,1.2.1.10,1.1.1.1
map00627	Aminobenzoate degradation	1	DF_GM001054,K01512,3.6.1.7
map00630	Glyoxylate and dicarboxylate metabolism	5	DF_GM001010,K00600,2.1.2.1	DF_GM001984,K01915,6.3.1.2	DF_GM002322,K01625,4.1.2.14,4.1.3.42	DF_GM002465,K00865,2.7.1.165	DF_GM002842,K00626,2.3.1.9
map00633	Nitrotoluene degradation	1	DF_GM000879,K00196,--
map00640	Propanoate metabolism	16	DF_GM000016,K00086,1.1.1.202	DF_GM000097,K01734,4.2.3.3	DF_GM000110,K01734,4.2.3.3	DF_GM000174,K02160,--	DF_GM000176,K01961,6.4.1.2,6.3.4.14	DF_GM000177,K01963,6.4.1.2,2.1.3.15	DF_GM000178,K01962,6.4.1.2,2.1.3.15	DF_GM000218,K00656,2.3.1.54	DF_GM000806,K00925,2.7.2.1	DF_GM000807,K00625,2.3.1.8	DF_GM002147,K00248,1.3.8.1	DF_GM002391,K00016,1.1.1.27	DF_GM002395,K00005,1.1.1.6	DF_GM002397,K00248,1.3.8.1	DF_GM002398,K01026,2.8.3.1	DF_GM002719,K00925,2.7.2.1
map00643	Styrene degradation	1	DF_GM002398,K01026,2.8.3.1
map00650	Butanoate metabolism	15	DF_GM000218,K00656,2.3.1.54	DF_GM001141,K01580,4.1.1.15	DF_GM001192,K18120,1.1.1.61	DF_GM001946,K04072,1.2.1.10,1.1.1.1	DF_GM002144,K00074,1.1.1.157	DF_GM002147,K00248,1.3.8.1	DF_GM002148,K01715,4.2.1.17	DF_GM002195,K00929,2.7.2.7	DF_GM002196,K00634,2.3.1.19	DF_GM002397,K00248,1.3.8.1	DF_GM002399,K01715,4.2.1.17	DF_GM002427,K00132,1.2.1.10	DF_GM002662,K00209,1.3.1.9,1.3.1.44	DF_GM002842,K00626,2.3.1.9	DF_GM002950,K03737,1.2.7.1,1.2.7.-
map00670	One carbon pool by folate	11	DF_GM000502,K00548,2.1.1.13	DF_GM000826,K00604,2.1.2.9	DF_GM000906,K01491,1.5.1.5,3.5.4.9	DF_GM000952,K01500,3.5.4.9	DF_GM001010,K00600,2.1.2.1	DF_GM001530,K00602,2.1.2.3,3.5.4.10	DF_GM001531,K11175,2.1.2.2	DF_GM001881,K01938,6.3.4.3	DF_GM002172,K01934,6.3.3.2	DF_GM002754,K00287,1.5.1.3	DF_GM002911,K03465,2.1.1.148
map00680	Methane metabolism	16	DF_GM000196,K01595,4.1.1.31	DF_GM000257,K21071,2.7.1.11,2.7.1.90	DF_GM000387,K01689,4.2.1.11	DF_GM000390,K15633,5.4.2.12	DF_GM000439,K01624,4.1.2.13	DF_GM000549,K21071,2.7.1.11,2.7.1.90	DF_GM000806,K00925,2.7.2.1	DF_GM000807,K00625,2.3.1.8	DF_GM000879,K00196,--	DF_GM001010,K00600,2.1.2.1	DF_GM001362,K00850,2.7.1.11	DF_GM001971,K05979,3.1.3.71	DF_GM002394,K00863,2.7.1.28,2.7.1.29,4.6.1.15	DF_GM002408,K01624,4.1.2.13	DF_GM002719,K00925,2.7.2.1	DF_GM002744,K00058,1.1.1.95,1.1.1.399
map00710	Carbon fixation in photosynthetic organisms	11	DF_GM000196,K01595,4.1.1.31	DF_GM000391,K01803,5.3.1.1	DF_GM000392,K00927,2.7.2.3	DF_GM000393,K00134,1.2.1.12	DF_GM000439,K01624,4.1.2.13	DF_GM000819,K01783,5.1.3.1	DF_GM001094,K01006,2.7.9.1	DF_GM001414,K00615,2.2.1.1	DF_GM001415,K00615,2.2.1.1	DF_GM002408,K01624,4.1.2.13	DF_GM002839,K01808,5.3.1.6
map00720	Carbon fixation pathways in prokaryotes	15	DF_GM000174,K02160,--	DF_GM000176,K01961,6.4.1.2,6.3.4.14	DF_GM000177,K01963,6.4.1.2,2.1.3.15	DF_GM000178,K01962,6.4.1.2,2.1.3.15	DF_GM000196,K01595,4.1.1.31	DF_GM000806,K00925,2.7.2.1	DF_GM000807,K00625,2.3.1.8	DF_GM000879,K00196,--	DF_GM000906,K01491,1.5.1.5,3.5.4.9	DF_GM000952,K01500,3.5.4.9	DF_GM001094,K01006,2.7.9.1	DF_GM001881,K01938,6.3.4.3	DF_GM002719,K00925,2.7.2.1	DF_GM002842,K00626,2.3.1.9	DF_GM002950,K03737,1.2.7.1,1.2.7.-
map00730	Thiamine metabolism	17	DF_GM000425,K00788,2.5.1.3	DF_GM000426,K00878,2.7.1.50	DF_GM000427,K00941,2.7.1.49,2.7.4.7	DF_GM000498,K03151,2.8.1.4	DF_GM000499,K04487,2.8.1.7	DF_GM000682,K00788,2.5.1.3	DF_GM000683,K03150,4.1.99.19	DF_GM000684,K03149,2.8.1.10	DF_GM000685,K03148,2.7.7.73	DF_GM000818,K00949,2.7.6.2	DF_GM000820,K06949,3.6.1.-,3.1.3.100	DF_GM000868,K04487,2.8.1.7	DF_GM000902,K01662,2.2.1.7	DF_GM001537,K03147,4.1.99.17	DF_GM001961,K03707,3.5.99.2	DF_GM002232,K00939,2.7.4.3	DF_GM002384,K03150,4.1.99.19
map00740	Riboflavin metabolism	8	DF_GM000426,K00878,2.7.1.50	DF_GM000765,K11753,2.7.1.26,2.7.7.2	DF_GM000894,K01515,3.6.1.13,3.6.1.-	DF_GM000980,K01515,3.6.1.13,3.6.1.-	DF_GM001166,K00794,2.5.1.78	DF_GM001167,K14652,4.1.99.12,3.5.4.25	DF_GM001168,K00793,2.5.1.9	DF_GM001169,K11752,3.5.4.26,1.1.1.193
map00750	Vitamin B6 metabolism	1	DF_GM002165,K00868,2.7.1.35
map00760	Nicotinate and nicotinamide metabolism	16	DF_GM000160,K01950,6.3.5.1	DF_GM000285,K00763,6.3.4.21	DF_GM000485,K03784,2.4.2.1	DF_GM000900,K00858,2.7.1.23	DF_GM001032,K08693,3.1.4.16,3.1.3.6,3.1.3.5	DF_GM001033,K08693,3.1.4.16,3.1.3.6,3.1.3.5	DF_GM001323,K03783,2.4.2.1	DF_GM001325,K00767,2.4.2.19	DF_GM001326,K00278,1.4.3.16	DF_GM001327,K03517,2.5.1.72	DF_GM001461,K03426,3.6.1.22	DF_GM001631,K03426,3.6.1.22	DF_GM001907,K03783,2.4.2.1	DF_GM002364,K03742,3.5.1.42	DF_GM002610,K00969,2.7.7.18	DF_GM002677,K12410,2.3.1.286
map00770	Pantothenate and CoA biosynthesis	8	DF_GM000603,K00826,2.6.1.42	DF_GM000811,K00954,2.7.7.3	DF_GM000829,K13038,4.1.1.36,6.3.2.5	DF_GM001075,K00859,2.7.1.24	DF_GM001420,K00997,2.7.8.7	DF_GM001880,K03525,2.7.1.33	DF_GM002157,K00128,1.2.1.3	DF_GM002532,K00077,1.1.1.169
map00780	Biotin metabolism	8	DF_GM000172,K00059,1.1.1.100	DF_GM000173,K09458,2.3.1.179	DF_GM000175,K02372,4.2.1.59	DF_GM000626,K01935,6.3.3.3	DF_GM000627,K01012,2.8.1.6	DF_GM001008,K00059,1.1.1.100	DF_GM001543,K03524,6.3.4.15	DF_GM001872,K01012,2.8.1.6
map00790	Folate biosynthesis	15	DF_GM000004,K06897,2.5.1.105	DF_GM000116,K01664,2.6.1.85	DF_GM000117,K01665,2.6.1.85	DF_GM000118,K02619,4.1.3.38	DF_GM000119,K01495,3.5.4.16	DF_GM000121,K00796,2.5.1.15	DF_GM000122,K13940,4.1.2.25,2.7.6.3	DF_GM000873,K03639,4.1.99.22	DF_GM000875,K03752,2.7.7.77	DF_GM000876,K03750,2.10.1.1	DF_GM001000,K11754,6.3.2.12,6.3.2.17	DF_GM001167,K14652,4.1.99.12,3.5.4.25	DF_GM002648,K03831,2.7.7.75	DF_GM002651,K03637,4.6.1.17	DF_GM002754,K00287,1.5.1.3
map00860	Porphyrin metabolism	29	DF_GM000014,K00798,2.5.1.17	DF_GM000087,K01885,6.1.1.17	DF_GM000134,K00768,2.4.2.21	DF_GM000135,K02231,2.7.1.156,2.7.7.62	DF_GM000136,K02233,2.7.8.26	DF_GM000138,K02226,3.1.3.73	DF_GM000139,K02227,6.3.1.10	DF_GM000145,K02232,6.3.5.10	DF_GM000295,K05895,1.3.1.54,1.3.1.106	DF_GM000296,K05934,2.1.1.131,2.1.1.272	DF_GM000298,K02189,3.7.1.12	DF_GM000299,K05936,2.1.1.133,2.1.1.271	DF_GM000300,K03394,2.1.1.130,2.1.1.151	DF_GM000301,K02191,2.1.1.196	DF_GM000302,K03399,2.1.1.289	DF_GM000303,K02188,2.1.1.195	DF_GM000304,K06042,5.4.99.61,5.4.99.60	DF_GM000305,K02190,4.99.1.3	DF_GM000460,K04720,4.1.1.81	DF_GM000517,K01845,5.4.3.8	DF_GM000518,K01698,4.2.1.24	DF_GM000519,K13542,2.1.1.107,4.2.1.75	DF_GM000520,K01749,2.5.1.61	DF_GM000521,K24866,1.3.1.76	DF_GM000522,K02492,1.2.1.70	DF_GM000990,K19221,2.5.1.17	DF_GM002325,K01195,3.2.1.31	DF_GM002425,K04032,2.5.1.154	DF_GM002722,K21480,1.14.15.20
map00900	Terpenoid backbone biosynthesis	11	DF_GM000187,K03527,1.17.7.4	DF_GM000641,K00806,2.5.1.31	DF_GM000775,K03526,1.17.7.1,1.17.7.3	DF_GM000777,K00099,1.1.1.267	DF_GM000779,K00806,2.5.1.31	DF_GM000902,K01662,2.2.1.7	DF_GM000903,K13789,2.5.1.1,2.5.1.10,2.5.1.29	DF_GM002163,K01770,4.6.1.12	DF_GM002825,K00919,2.7.1.148	DF_GM002842,K00626,2.3.1.9	DF_GM002915,K00991,2.7.7.60
map00903	Limonene and pinene degradation	1	DF_GM002157,K00128,1.2.1.3
map00908	Zeatin biosynthesis	1	DF_GM000222,K00791,2.5.1.75
map00910	Nitrogen metabolism	10	DF_GM000081,K00459,1.13.12.16	DF_GM000332,K00266,1.4.1.13	DF_GM000601,K00262,1.4.1.4	DF_GM001184,K00366,1.7.7.1	DF_GM001309,K01673,4.2.1.1	DF_GM001873,K00266,1.4.1.13	DF_GM001984,K01915,6.3.1.2	DF_GM002000,K05601,1.7.99.1	DF_GM002118,K02575,--	DF_GM002300,K00926,2.7.2.2
map00920	Sulfur metabolism	11	DF_GM000410,K00640,2.3.1.30	DF_GM000411,K01738,2.5.1.47	DF_GM000523,K00385,--	DF_GM000524,K16951,--	DF_GM000525,K16950,--	DF_GM000619,K00385,--	DF_GM000620,K16951,--	DF_GM000621,K16950,--	DF_GM000767,K06881,3.1.3.7,3.1.13.3	DF_GM001227,K00640,2.3.1.30	DF_GM002294,K01738,2.5.1.47
map00944	Flavone and flavonol biosynthesis	1	DF_GM002325,K01195,3.2.1.31
map00950	Isoquinoline alkaloid biosynthesis	1	DF_GM000753,K00812,2.6.1.1
map00960	Tropane, piperidine and pyridine alkaloid biosynthesis	1	DF_GM000753,K00812,2.6.1.1
map00966	Glucosinolate biosynthesis	1	DF_GM000603,K00826,2.6.1.42
map00970	Aminoacyl-tRNA biosynthesis	26	DF_GM000087,K01885,6.1.1.17	DF_GM000744,K01887,6.1.1.19	DF_GM000826,K00604,2.1.2.9	DF_GM000863,K01872,6.1.1.7	DF_GM000969,K01890,6.1.1.20	DF_GM000970,K01889,6.1.1.20	DF_GM001001,K01873,6.1.1.9	DF_GM001014,K01876,6.1.1.12	DF_GM001015,K01892,6.1.1.21	DF_GM001440,K09759,6.1.1.23	DF_GM001497,K01872,6.1.1.7	DF_GM001547,K01869,6.1.1.4	DF_GM001572,K01866,6.1.1.1	DF_GM001579,K01886,6.1.1.18	DF_GM001591,K01867,6.1.1.2	DF_GM001876,K01880,6.1.1.14	DF_GM001877,K04567,6.1.1.6	DF_GM001912,K01893,6.1.1.22	DF_GM001935,K01874,6.1.1.10	DF_GM001936,K01874,6.1.1.10	DF_GM001956,K01870,6.1.1.5	DF_GM002170,K01868,6.1.1.3	DF_GM002617,K01042,2.9.1.1	DF_GM002790,K01875,6.1.1.11	DF_GM002913,K01883,6.1.1.16	DF_GM002914,K01881,6.1.1.15
map00981	Insect hormone biosynthesis	1	DF_GM002157,K00128,1.2.1.3
map00983	Drug metabolism - other enzymes	14	DF_GM000436,K00876,2.7.1.48	DF_GM000553,K01520,3.6.1.23	DF_GM000853,K00876,2.7.1.48	DF_GM001042,K00760,2.4.2.8	DF_GM001053,K00940,2.7.4.6	DF_GM001099,K01489,3.5.4.5	DF_GM001335,K00757,2.4.2.3	DF_GM001538,K01520,3.6.1.23	DF_GM001883,K00760,2.4.2.8	DF_GM002097,K01519,3.6.1.66	DF_GM002119,K01951,6.3.5.2	DF_GM002120,K00088,1.1.1.205	DF_GM002325,K01195,3.2.1.31	DF_GM002833,K00857,2.7.1.21
map00998	Biosynthesis of various antibiotics	1	DF_GM000802,K02078,--
map00999	Biosynthesis of various plant secondary metabolites	1	DF_GM002556,K00789,2.5.1.6
map01040	Biosynthesis of unsaturated fatty acids	1	DF_GM002803,K10804,3.1.2.-,3.1.2.2,3.1.1.2,3.1.1.5
map01051	Biosynthesis of ansamycins	2	DF_GM001414,K00615,2.2.1.1	DF_GM001415,K00615,2.2.1.1
map01055	Biosynthesis of vancomycin group antibiotics	2	DF_GM000961,K16422,1.1.3.46	DF_GM001606,K01710,4.2.1.46
map01501	beta-Lactam resistance	6	DF_GM000256,K17836,3.5.2.6	DF_GM001044,K05366,2.4.1.129,3.4.16.4	DF_GM002100,K15580,--	DF_GM002318,K01207,3.2.1.52	DF_GM002595,K05515,3.4.16.4	DF_GM002667,K01207,3.2.1.52
map01502	Vancomycin resistance	9	DF_GM000163,K01775,5.1.1.1	DF_GM000404,K01921,6.3.2.4	DF_GM000466,K07260,3.4.17.14	DF_GM000943,K01000,2.7.8.13	DF_GM000944,K01929,6.3.2.10	DF_GM001007,K18345,2.7.13.3	DF_GM002458,K01775,5.1.1.1	DF_GM002501,K01921,6.3.2.4	DF_GM002952,K02563,2.4.1.227
map01503	Cationic antimicrobial peptide (CAMP) resistance	9	DF_GM000325,K14205,2.3.2.3	DF_GM000492,K01448,3.5.1.28	DF_GM000583,K01448,3.5.1.28	DF_GM000677,K14205,2.3.2.3	DF_GM002214,K01448,3.5.1.28	DF_GM002379,K01448,3.5.1.28	DF_GM002807,K04771,3.4.21.107	DF_GM002891,K01448,3.5.1.28	DF_GM002903,K01448,3.5.1.28
map01523	Antifolate resistance	3	DF_GM001010,K00600,2.1.2.1	DF_GM001530,K00602,2.1.2.3,3.5.4.10	DF_GM002754,K00287,1.5.1.3
map01524	Platinum drug resistance	1	DF_GM001176,K17686,7.2.2.8
map02010	ABC transporters	77	DF_GM000127,K17318,--	DF_GM000130,K17318,--	DF_GM000335,K17318,--	DF_GM000398,K07335,--	DF_GM000430,K10540,--	DF_GM000431,K10542,7.5.2.11	DF_GM000432,K10541,--	DF_GM000540,K09817,7.2.2.20	DF_GM000541,K09816,--	DF_GM000607,K18890,--	DF_GM000608,K18889,--	DF_GM000628,K03523,--	DF_GM000661,K23536,--	DF_GM000662,K23535,--	DF_GM000663,K23537,--	DF_GM000664,K07335,--	DF_GM000666,K16785,--	DF_GM000710,K10439,--	DF_GM000711,K10440,--	DF_GM000712,K10441,7.5.2.7	DF_GM000713,K06726,5.4.99.62	DF_GM001049,K11072,7.6.2.11	DF_GM001050,K11071,--	DF_GM001051,K11070,--	DF_GM001052,K11069,--	DF_GM001157,K10202,--	DF_GM001158,K10201,--	DF_GM001159,K10200,--	DF_GM001172,K05845,--	DF_GM001173,K05847,7.6.2.9	DF_GM001203,K18888,--	DF_GM001204,K18887,--	DF_GM001282,K02010,7.2.2.7	DF_GM001283,K02011,--	DF_GM001284,K02012,--	DF_GM001342,K18888,--	DF_GM001343,K18887,--	DF_GM001410,K09811,--	DF_GM001411,K09812,--	DF_GM001584,K02036,7.3.2.1	DF_GM001585,K02038,--	DF_GM001586,K02037,--	DF_GM001587,K02040,--	DF_GM001588,K02040,--	DF_GM001623,K23060,7.4.2.1	DF_GM001624,K17077,--	DF_GM001625,K23059,--
map02020	Two-component system	46	DF_GM000042,K01546,--	DF_GM000043,K01547,7.2.2.6	DF_GM000044,K01548,--	DF_GM000045,K07646,2.7.13.3	DF_GM000046,K07667,--	DF_GM000210,K05966,2.4.2.52	DF_GM000211,K01910,6.2.1.22	DF_GM000212,K01646,--	DF_GM000213,K01644,4.1.3.34	DF_GM000214,K01643,2.8.3.10	DF_GM000215,K05964,2.7.7.61	DF_GM000216,K00027,1.1.1.38	DF_GM000325,K14205,2.3.2.3	DF_GM000395,K03092,--	DF_GM000466,K07260,3.4.17.14	DF_GM000644,K07800,--	DF_GM000645,K07813,--	DF_GM000677,K14205,2.3.2.3	DF_GM000840,K07636,2.7.13.3	DF_GM000896,K07699,--	DF_GM001007,K18345,2.7.13.3	DF_GM001077,K01425,3.5.1.2	DF_GM001144,K01425,3.5.1.2	DF_GM001161,K07718,2.7.13.3	DF_GM001582,K07658,--	DF_GM001587,K02040,--	DF_GM001588,K02040,--	DF_GM001662,K14982,2.7.13.3	DF_GM001663,K14983,--	DF_GM001689,K07718,2.7.13.3	DF_GM001690,K07720,--	DF_GM001900,K07775,--	DF_GM001984,K01915,6.3.1.2	DF_GM002080,K02313,--	DF_GM002128,K02650,--	DF_GM002129,K02650,--	DF_GM002130,K02650,--	DF_GM002134,K02650,--	DF_GM002454,K07813,--	DF_GM002456,K07706,2.7.13.3	DF_GM002646,K07718,2.7.13.3	DF_GM002647,K07720,--	DF_GM002797,K07658,--	DF_GM002807,K04771,3.4.21.107	DF_GM002841,K01791,5.1.3.14	DF_GM002842,K00626,2.3.1.9
map02024	Quorum sensing	34	DF_GM000046,K07667,--	DF_GM000223,K03666,--	DF_GM000352,K02055,--	DF_GM000353,K02052,--	DF_GM000354,K02053,--	DF_GM000355,K02054,--	DF_GM000385,K03075,--	DF_GM000644,K07800,--	DF_GM000645,K07813,--	DF_GM000796,K03106,3.6.5.4	DF_GM000798,K03110,--	DF_GM000896,K07699,--	DF_GM001026,K03210,--	DF_GM001141,K01580,4.1.1.15	DF_GM001169,K11752,3.5.4.26,1.1.1.193	DF_GM001662,K14982,2.7.13.3	DF_GM001663,K14983,--	DF_GM002026,K09936,--	DF_GM002076,K03217,--	DF_GM002100,K15580,--	DF_GM002113,K02032,--	DF_GM002114,K02031,--	DF_GM002115,K02034,--	DF_GM002116,K02033,--	DF_GM002117,K02035,--	DF_GM002233,K03076,--	DF_GM002267,K03073,--	DF_GM002293,K07173,4.4.1.21	DF_GM002307,K11031,--	DF_GM002454,K07813,--	DF_GM002456,K07706,2.7.13.3	DF_GM002563,K03070,7.4.2.8	DF_GM002763,K16619,3.1.4.3	DF_GM002949,K20265,--
map02025	Biofilm formation - Pseudomonas aeruginosa	1	DF_GM000233,K21011,--
map02026	Biofilm formation - Escherichia coli	7	DF_GM002185,K00688,2.4.1.1	DF_GM002293,K07173,4.4.1.21	DF_GM002964,K00703,2.4.1.21	DF_GM002965,K00688,2.4.1.1	DF_GM002968,K00975,2.7.7.27	DF_GM002969,K00975,2.7.7.27	DF_GM003003,K02777,2.7.1.-
map02030	Bacterial chemotaxis	2	DF_GM000430,K10540,--	DF_GM000710,K10439,--
map02040	Flagellar assembly	2	DF_GM000395,K03092,--	DF_GM001090,K03086,--
map02060	Phosphotransferase system (PTS)	31	DF_GM000545,K02796,--	DF_GM000546,K02795,--	DF_GM000547,K19507,2.7.1.-	DF_GM000548,K02793,2.7.1.191	DF_GM000617,K02810,2.7.1.211	DF_GM000752,K02784,--	DF_GM001150,K00882,2.7.1.56	DF_GM001151,K02770,2.7.1.202	DF_GM001207,K03475,--	DF_GM001208,K02822,2.7.1.194	DF_GM001209,K02821,2.7.1.194	DF_GM001303,K20108,2.7.1.208	DF_GM001557,K02822,2.7.1.194	DF_GM001558,K03475,--	DF_GM001559,K02821,2.7.1.194	DF_GM001722,K02804,2.7.1.193	DF_GM001993,K02759,2.7.1.196,2.7.1.205	DF_GM002046,K02793,2.7.1.191	DF_GM002048,K02795,--	DF_GM002205,K08483,2.7.3.9	DF_GM002275,K02750,2.7.1.208,2.7.1.-	DF_GM002497,K02796,--	DF_GM002498,K02795,--	DF_GM002499,K02794,2.7.1.191	DF_GM002578,K20118,2.7.1.199	DF_GM002776,K02759,2.7.1.196,2.7.1.205	DF_GM002777,K02760,2.7.1.196,2.7.1.205	DF_GM002779,K02761,--	DF_GM002808,K02760,2.7.1.196,2.7.1.205	DF_GM003003,K02777,2.7.1.-	DF_GM003004,K02804,2.7.1.193
map03008	Ribosome biogenesis in eukaryotes	1	DF_GM000801,K03685,3.1.26.3
map03010	Ribosome	55	DF_GM000764,K02956,--	DF_GM000783,K02967,--	DF_GM000791,K02884,--	DF_GM000795,K02959,--	DF_GM000804,K02911,--	DF_GM000816,K02902,--	DF_GM000957,K02897,--	DF_GM000974,K02887,--	DF_GM000975,K02916,--	DF_GM001106,K02970,--	DF_GM001125,K02968,--	DF_GM002054,K02939,--	DF_GM002058,K02963,--	DF_GM002060,K02990,--	DF_GM002079,K02914,--	DF_GM002207,K02986,--	DF_GM002217,K02996,--	DF_GM002218,K02871,--	DF_GM002223,K02879,--	DF_GM002225,K02986,--	DF_GM002226,K02948,--	DF_GM002227,K02952,--	DF_GM002228,K02919,--	DF_GM002234,K02876,--	DF_GM002235,K02907,--	DF_GM002236,K02988,--	DF_GM002237,K02881,--	DF_GM002238,K02933,--	DF_GM002239,K02994,--	DF_GM002240,K02954,--	DF_GM002241,K02931,--	DF_GM002242,K02895,--	DF_GM002243,K02874,--	DF_GM002244,K02961,--	DF_GM002245,K02904,--	DF_GM002246,K02878,--	DF_GM002247,K02982,--	DF_GM002248,K02890,--	DF_GM002249,K02965,--	DF_GM002250,K02886,--	DF_GM002251,K02892,--	DF_GM002252,K02926,--	DF_GM002253,K02906,--	DF_GM002254,K02946,--	DF_GM002257,K02992,--	DF_GM002258,K02950,--	DF_GM002259,K07590,--
map03018	RNA degradation	15	DF_GM000223,K03666,--	DF_GM000384,K12573,3.1.13.1	DF_GM000387,K01689,4.2.1.11	DF_GM000424,K03654,5.6.2.4	DF_GM000483,K05592,3.6.4.13	DF_GM000599,K05592,3.6.4.13	DF_GM000755,K18682,3.1.-.-	DF_GM000763,K00962,2.7.7.8	DF_GM000858,K12574,3.1.-.-	DF_GM001116,K04043,--	DF_GM001362,K00850,2.7.1.11	DF_GM001379,K03654,5.6.2.4	DF_GM002135,K04077,5.6.1.7	DF_GM002464,K05592,3.6.4.13	DF_GM002830,K03628,--
map03020	RNA polymerase	4	DF_GM000830,K03060,2.7.7.6	DF_GM002224,K03040,2.7.7.6	DF_GM002260,K03046,2.7.7.6	DF_GM002261,K03043,2.7.7.6
map03022	Basal transcription factors	1	DF_GM000276,K10844,5.6.2.3
map03030	DNA replication	16	DF_GM000488,K02342,2.7.7.7	DF_GM000749,K02342,2.7.7.7	DF_GM000750,K03111,--	DF_GM000774,K03763,2.7.7.7	DF_GM000789,K03470,3.1.26.4	DF_GM001076,K02335,2.7.7.7	DF_GM001091,K02316,2.7.7.101	DF_GM001126,K02340,2.7.7.7	DF_GM001363,K02337,2.7.7.7	DF_GM001424,K03111,--	DF_GM002051,K02314,5.6.2.3	DF_GM002059,K03111,--	DF_GM002081,K02338,2.7.7.7	DF_GM002103,K01972,6.5.1.2	DF_GM002753,K02343,2.7.7.7	DF_GM002934,K02341,2.7.7.7
map03060	Protein export	17	DF_GM000385,K03075,--	DF_GM000636,K03100,3.4.21.89	DF_GM000796,K03106,3.6.5.4	DF_GM000798,K03110,--	DF_GM001022,K03074,--	DF_GM001023,K03072,--	DF_GM001026,K03210,--	DF_GM001217,K13280,3.4.21.89	DF_GM001293,K03100,3.4.21.89	DF_GM001394,K03100,3.4.21.89	DF_GM001628,K03100,3.4.21.89	DF_GM002076,K03217,--	DF_GM002141,K13280,3.4.21.89	DF_GM002233,K03076,--	DF_GM002267,K03073,--	DF_GM002563,K03070,7.4.2.8	DF_GM002998,K03101,3.4.23.36
map03070	Bacterial secretion system	10	DF_GM000385,K03075,--	DF_GM000796,K03106,3.6.5.4	DF_GM000798,K03110,--	DF_GM001022,K03074,--	DF_GM001023,K03072,--	DF_GM001026,K03210,--	DF_GM002076,K03217,--	DF_GM002233,K03076,--	DF_GM002267,K03073,--	DF_GM002563,K03070,7.4.2.8
map03320	PPAR signaling pathway	1	DF_GM001967,K00864,2.7.1.30
map03410	Base excision repair	9	DF_GM000181,K01151,3.1.21.2	DF_GM000245,K01142,3.1.11.2	DF_GM000407,K10773,4.2.99.18	DF_GM001076,K02335,2.7.7.7	DF_GM001992,K03652,3.2.2.21	DF_GM002103,K01972,6.5.1.2	DF_GM002139,K03660,3.2.2.-,4.2.99.18	DF_GM002668,K03648,3.2.2.27	DF_GM002954,K07462,3.1.-.-
map03420	Nucleotide excision repair	12	DF_GM000276,K10844,5.6.2.3	DF_GM000284,K03657,5.6.2.4	DF_GM000702,K03657,5.6.2.4	DF_GM001076,K02335,2.7.7.7	DF_GM001299,K03657,5.6.2.4	DF_GM001369,K03703,--	DF_GM001373,K03701,--	DF_GM001407,K03702,--	DF_GM001626,K03657,5.6.2.4	DF_GM001896,K03723,5.6.2.4	DF_GM002103,K01972,6.5.1.2	DF_GM002104,K03657,5.6.2.4
map03430	Mismatch repair	24	DF_GM000220,K03555,--	DF_GM000221,K03572,--	DF_GM000284,K03657,5.6.2.4	DF_GM000488,K02342,2.7.7.7	DF_GM000702,K03657,5.6.2.4	DF_GM000749,K02342,2.7.7.7	DF_GM000750,K03111,--	DF_GM000774,K03763,2.7.7.7	DF_GM000904,K03602,3.1.11.6	DF_GM000905,K03601,3.1.11.6	DF_GM000964,K07456,--	DF_GM001126,K02340,2.7.7.7	DF_GM001299,K03657,5.6.2.4	DF_GM001363,K02337,2.7.7.7	DF_GM001424,K03111,--	DF_GM001626,K03657,5.6.2.4	DF_GM001813,K06223,2.1.1.72	DF_GM002059,K03111,--	DF_GM002081,K02338,2.7.7.7	DF_GM002103,K01972,6.5.1.2	DF_GM002104,K03657,5.6.2.4	DF_GM002753,K02343,2.7.7.7	DF_GM002934,K02341,2.7.7.7	DF_GM002954,K07462,3.1.-.-
map03440	Homologous recombination	22	DF_GM000488,K02342,2.7.7.7	DF_GM000749,K02342,2.7.7.7	DF_GM000750,K03111,--	DF_GM000756,K03553,--	DF_GM000774,K03763,2.7.7.7	DF_GM000813,K03655,5.6.2.4	DF_GM000828,K04066,5.6.2.4	DF_GM001029,K03551,5.6.2.4	DF_GM001030,K03550,5.6.2.4	DF_GM001076,K02335,2.7.7.7	DF_GM001097,K03584,--	DF_GM001126,K02340,2.7.7.7	DF_GM001363,K02337,2.7.7.7	DF_GM001424,K03111,--	DF_GM002059,K03111,--	DF_GM002081,K02338,2.7.7.7	DF_GM002083,K03629,--	DF_GM002558,K03581,3.1.11.5	DF_GM002751,K06187,--	DF_GM002753,K02343,2.7.7.7	DF_GM002934,K02341,2.7.7.7	DF_GM002954,K07462,3.1.-.-
map04013	MAPK signaling pathway - fly	1	DF_GM000314,K04564,1.15.1.1
map04016	MAPK signaling pathway - plant	2	DF_GM001053,K00940,2.7.4.6	DF_GM001176,K17686,7.2.2.8
map04066	HIF-1 signaling pathway	5	DF_GM000387,K01689,4.2.1.11	DF_GM000392,K00927,2.7.2.3	DF_GM000393,K00134,1.2.1.12	DF_GM001362,K00850,2.7.1.11	DF_GM002391,K00016,1.1.1.27
map04068	FoxO signaling pathway	1	DF_GM000314,K04564,1.15.1.1
map04070	Phosphatidylinositol signaling system	2	DF_GM000778,K00981,2.7.7.41	DF_GM001100,K00901,2.7.1.107
map04072	Phospholipase D signaling pathway	1	DF_GM001100,K00901,2.7.1.107
map04080	Neuroactive ligand-receptor interaction	1	DF_GM001067,K05770,--
map04112	Cell cycle - Caulobacter	12	DF_GM000477,K01338,3.4.21.53	DF_GM000479,K03544,--	DF_GM000480,K01358,3.4.21.92	DF_GM000776,K11749,3.4.24.-	DF_GM000848,K03531,--	DF_GM000849,K03590,--	DF_GM000941,K03589,--	DF_GM000942,K03588,--	DF_GM002051,K02314,5.6.2.3	DF_GM002053,K01338,3.4.21.53	DF_GM002080,K02313,--	DF_GM002952,K02563,2.4.1.227
map04122	Sulfur relay system	11	DF_GM000153,K21028,2.8.1.11	DF_GM000498,K03151,2.8.1.4	DF_GM000499,K04487,2.8.1.7	DF_GM000685,K03148,2.7.7.73	DF_GM000686,K03154,--	DF_GM000866,K00566,2.8.1.13	DF_GM000868,K04487,2.8.1.7	DF_GM000873,K03639,4.1.99.22	DF_GM002648,K03831,2.7.7.75	DF_GM002651,K03637,4.6.1.17	DF_GM002827,K00566,2.8.1.13
map04141	Protein processing in endoplasmic reticulum	1	DF_GM001306,K04079,--
map04142	Lysosome	11	DF_GM000311,K01197,3.2.1.35	DF_GM000361,K01197,3.2.1.35	DF_GM000451,K12373,3.2.1.52	DF_GM000959,K01206,3.2.1.51	DF_GM001178,K01186,3.2.1.18	DF_GM001490,K01186,3.2.1.18	DF_GM001698,K12373,3.2.1.52	DF_GM001801,K01186,3.2.1.18	DF_GM002280,K01197,3.2.1.35	DF_GM002325,K01195,3.2.1.31	DF_GM002447,K01197,3.2.1.35
map04146	Peroxisome	3	DF_GM000314,K04564,1.15.1.1	DF_GM001461,K03426,3.6.1.22	DF_GM001631,K03426,3.6.1.22
map04151	PI3K-Akt signaling pathway	1	DF_GM001306,K04079,--
map04152	AMPK signaling pathway	1	DF_GM001362,K00850,2.7.1.11
map04211	Longevity regulating pathway	1	DF_GM000314,K04564,1.15.1.1
map04212	Longevity regulating pathway - worm	4	DF_GM000314,K04564,1.15.1.1	DF_GM000480,K01358,3.4.21.92	DF_GM001116,K04043,--	DF_GM002135,K04077,5.6.1.7
map04213	Longevity regulating pathway - multiple species	2	DF_GM000314,K04564,1.15.1.1	DF_GM000513,K03695,--
map04214	Apoptosis - fly	1	DF_GM001067,K05770,--
map04217	Necroptosis	4	DF_GM001306,K04079,--	DF_GM001984,K01915,6.3.1.2	DF_GM002185,K00688,2.4.1.1	DF_GM002965,K00688,2.4.1.1
map04361	Axon regeneration	1	DF_GM001100,K00901,2.7.1.107
map04612	Antigen processing and presentation	1	DF_GM001306,K04079,--
map04621	NOD-like receptor signaling pathway	3	DF_GM001306,K04079,--	DF_GM001478,K03671,--	DF_GM002203,K03671,--
map04622	RIG-I-like receptor signaling pathway	1	DF_GM002394,K00863,2.7.1.28,2.7.1.29,4.6.1.15
map04626	Plant-pathogen interaction	3	DF_GM001306,K04079,--	DF_GM001967,K00864,2.7.1.30	DF_GM002255,K02358,--
map04657	IL-17 signaling pathway	1	DF_GM001306,K04079,--
map04659	Th17 cell differentiation	1	DF_GM001306,K04079,--
map04724	Glutamatergic synapse	3	DF_GM001077,K01425,3.5.1.2	DF_GM001144,K01425,3.5.1.2	DF_GM001984,K01915,6.3.1.2
map04727	GABAergic synapse	4	DF_GM001077,K01425,3.5.1.2	DF_GM001141,K01580,4.1.1.15	DF_GM001144,K01425,3.5.1.2	DF_GM001984,K01915,6.3.1.2
map04910	Insulin signaling pathway	2	DF_GM002185,K00688,2.4.1.1	DF_GM002965,K00688,2.4.1.1
map04914	Progesterone-mediated oocyte maturation	1	DF_GM001306,K04079,--
map04915	Estrogen signaling pathway	1	DF_GM001306,K04079,--
map04917	Prolactin signaling pathway	1	DF_GM000435,K00965,2.7.7.12
map04918	Thyroid hormone synthesis	2	DF_GM000034,K00432,1.11.1.9	DF_GM002418,K00432,1.11.1.9
map04919	Thyroid hormone signaling pathway	1	DF_GM001362,K00850,2.7.1.11
map04922	Glucagon signaling pathway	7	DF_GM000125,K00873,2.7.1.40	DF_GM001361,K00873,2.7.1.40	DF_GM001362,K00850,2.7.1.11	DF_GM002185,K00688,2.4.1.1	DF_GM002391,K00016,1.1.1.27	DF_GM002586,K00873,2.7.1.40	DF_GM002965,K00688,2.4.1.1
map04930	Type II diabetes mellitus	3	DF_GM000125,K00873,2.7.1.40	DF_GM001361,K00873,2.7.1.40	DF_GM002586,K00873,2.7.1.40
map04931	Insulin resistance	3	DF_GM002175,K00820,2.6.1.16	DF_GM002185,K00688,2.4.1.1	DF_GM002965,K00688,2.4.1.1
map04936	Alcoholic liver disease	1	DF_GM002157,K00128,1.2.1.3
map04940	Type I diabetes mellitus	2	DF_GM001141,K01580,4.1.1.15	DF_GM002135,K04077,5.6.1.7
map04964	Proximal tubule bicarbonate reclamation	2	DF_GM001077,K01425,3.5.1.2	DF_GM001144,K01425,3.5.1.2
map04975	Fat digestion and absorption	1	DF_GM002842,K00626,2.3.1.9
map04978	Mineral absorption	2	DF_GM001176,K17686,7.2.2.8	DF_GM002584,K07213,--
map04979	Cholesterol metabolism	1	DF_GM001067,K05770,--
map05010	Alzheimer disease	1	DF_GM000393,K00134,1.2.1.12
map05012	Parkinson disease	2	DF_GM001478,K03671,--	DF_GM002203,K03671,--
map05014	Amyotrophic lateral sclerosis	2	DF_GM000034,K00432,1.11.1.9	DF_GM002418,K00432,1.11.1.9
map05016	Huntington disease	3	DF_GM000034,K00432,1.11.1.9	DF_GM000314,K04564,1.15.1.1	DF_GM002418,K00432,1.11.1.9
map05022	Pathways of neurodegeneration - multiple diseases	2	DF_GM000034,K00432,1.11.1.9	DF_GM002418,K00432,1.11.1.9
map05111	Biofilm formation - Vibrio cholerae	7	DF_GM000223,K03666,--	DF_GM000395,K03092,--	DF_GM000410,K00640,2.3.1.30	DF_GM001227,K00640,2.3.1.30	DF_GM002293,K07173,4.4.1.21	DF_GM002841,K01791,5.1.3.14	DF_GM003003,K02777,2.7.1.-
map05120	Epithelial cell signaling in Helicobacter pylori infection	2	DF_GM000854,K08303,3.4.-.-	DF_GM000965,K08303,3.4.-.-
map05130	Pathogenic Escherichia coli infection	1	DF_GM000393,K00134,1.2.1.12
map05132	Salmonella infection	4	DF_GM000393,K00134,1.2.1.12	DF_GM001306,K04079,--	DF_GM001478,K03671,--	DF_GM002203,K03671,--
map05134	Legionellosis	2	DF_GM001121,K03596,--	DF_GM002135,K04077,5.6.1.7
map05146	Amoebiasis	1	DF_GM001946,K04072,1.2.1.10,1.1.1.1
map05150	Staphylococcus aureus infection	3	DF_GM000325,K14205,2.3.2.3	DF_GM000677,K14205,2.3.2.3	DF_GM002368,K11041,--
map05152	Tuberculosis	4	DF_GM001116,K04043,--	DF_GM001587,K02040,--	DF_GM001588,K02040,--	DF_GM002135,K04077,5.6.1.7
map05165	Human papillomavirus infection	3	DF_GM000125,K00873,2.7.1.40	DF_GM001361,K00873,2.7.1.40	DF_GM002586,K00873,2.7.1.40
map05166	Human T-cell leukemia virus 1 infection	1	DF_GM001067,K05770,--
map05200	Pathways in cancer	1	DF_GM001306,K04079,--
map05203	Viral carcinogenesis	3	DF_GM000125,K00873,2.7.1.40	DF_GM001361,K00873,2.7.1.40	DF_GM002586,K00873,2.7.1.40
map05205	Proteoglycans in cancer	1	DF_GM000801,K03685,3.1.26.3
map05206	MicroRNAs in cancer	3	DF_GM001077,K01425,3.5.1.2	DF_GM001144,K01425,3.5.1.2	DF_GM001766,K00558,2.1.1.37
map05207	Chemical carcinogenesis - receptor activation	1	DF_GM001306,K04079,--
map05208	Chemical carcinogenesis - reactive oxygen species	1	DF_GM000314,K04564,1.15.1.1
map05215	Prostate cancer	1	DF_GM001306,K04079,--
map05230	Central carbon metabolism in cancer	7	DF_GM000125,K00873,2.7.1.40	DF_GM001077,K01425,3.5.1.2	DF_GM001144,K01425,3.5.1.2	DF_GM001361,K00873,2.7.1.40	DF_GM001362,K00850,2.7.1.11	DF_GM002391,K00016,1.1.1.27	DF_GM002586,K00873,2.7.1.40
map05231	Choline metabolism in cancer	1	DF_GM001100,K00901,2.7.1.107
map05340	Primary immunodeficiency	2	DF_GM001918,K01488,3.5.4.4	DF_GM002668,K03648,3.2.2.27
map05415	Diabetic cardiomyopathy	2	DF_GM000393,K00134,1.2.1.12	DF_GM002175,K00820,2.6.1.16
map05417	Lipid and atherosclerosis	3	DF_GM000314,K04564,1.15.1.1	DF_GM001306,K04079,--	DF_GM002135,K04077,5.6.1.7
map05418	Fluid shear stress and atherosclerosis	4	DF_GM001306,K04079,--	DF_GM001478,K03671,--	DF_GM001524,K01940,6.3.4.5	DF_GM002203,K03671,--
[truncated: 30 more columns]

## Sheet: JLFS-4
map_number	map_name	gene_number	geneID,KOID,ECID
map00010	Glycolysis / Gluconeogenesis	26	G7_GM000094,K00873,2.7.1.40	G7_GM000216,K21071,2.7.1.11,2.7.1.90	G7_GM000386,K01689,4.2.1.11	G7_GM000389,K15633,5.4.2.12	G7_GM000390,K01803,5.3.1.1	G7_GM000391,K00927,2.7.2.3	G7_GM000392,K00134,1.2.1.12	G7_GM000433,K01785,5.1.3.3	G7_GM000439,K01624,4.1.2.13	G7_GM000554,K21071,2.7.1.11,2.7.1.90	G7_GM000962,K01835,5.4.2.2	G7_GM001149,K00850,2.7.1.11	G7_GM001150,K00873,2.7.1.40	G7_GM001250,K13954,1.1.1.1	G7_GM002081,K20118,2.7.1.199	G7_GM002089,K00873,2.7.1.40	G7_GM002176,K03737,1.2.7.1,1.2.7.-	G7_GM002226,K01006,2.7.9.1	G7_GM002343,K01810,5.3.1.9	G7_GM002418,K01223,3.2.1.86	G7_GM002419,K00128,1.2.1.3	G7_GM002607,K04072,1.2.1.10,1.1.1.1	G7_GM002746,K25026,2.7.1.2	G7_GM002752,K01624,4.1.2.13	G7_GM002769,K00016,1.1.1.27	G7_GM003242,K00131,1.2.1.9
map00020	Citrate cycle (TCA cycle)	1	G7_GM002176,K03737,1.2.7.1,1.2.7.-
map00030	Pentose phosphate pathway	21	G7_GM000017,K07404,3.1.1.31	G7_GM000216,K21071,2.7.1.11,2.7.1.90	G7_GM000439,K01624,4.1.2.13	G7_GM000554,K21071,2.7.1.11,2.7.1.90	G7_GM000636,K00948,2.7.6.1	G7_GM000719,K00852,2.7.1.15	G7_GM000825,K01783,5.1.3.1	G7_GM000962,K01835,5.4.2.2	G7_GM001087,K00615,2.2.1.1	G7_GM001088,K00615,2.2.1.1	G7_GM001149,K00850,2.7.1.11	G7_GM001173,K01839,5.4.2.7	G7_GM001958,K00616,2.2.1.2	G7_GM002037,K01808,5.3.1.6	G7_GM002185,K01619,4.1.2.4	G7_GM002343,K01810,5.3.1.9	G7_GM002561,K00948,2.7.6.1	G7_GM002752,K01624,4.1.2.13	G7_GM002817,K00874,2.7.1.45	G7_GM002822,K01625,4.1.2.14,4.1.3.42	G7_GM003242,K00131,1.2.1.9
map00040	Pentose and glucuronate interconversions	11	G7_GM000825,K01783,5.1.3.1	G7_GM001281,K00963,2.7.7.9	G7_GM001285,K00963,2.7.7.9	G7_GM001615,K01628,4.1.2.17	G7_GM001617,K00848,2.7.1.5	G7_GM001618,K01818,5.3.1.25,5.3.1.3	G7_GM001989,K03079,5.1.3.22	G7_GM001990,K03077,5.1.3.4	G7_GM002818,K01195,3.2.1.31	G7_GM002823,K01686,4.2.1.8	G7_GM002824,K01812,5.3.1.12
map00051	Fructose and mannose metabolism	25	G7_GM000216,K21071,2.7.1.11,2.7.1.90	G7_GM000218,K01809,5.3.1.8	G7_GM000390,K01803,5.3.1.1	G7_GM000439,K01624,4.1.2.13	G7_GM000550,K02796,--	G7_GM000551,K02795,--	G7_GM000553,K02793,2.7.1.191	G7_GM000554,K21071,2.7.1.11,2.7.1.90	G7_GM000618,K00847,2.7.1.4	G7_GM001149,K00850,2.7.1.11	G7_GM001365,K02770,2.7.1.202	G7_GM001366,K00882,2.7.1.56	G7_GM001615,K01628,4.1.2.17	G7_GM001617,K00848,2.7.1.5	G7_GM001618,K01818,5.3.1.25,5.3.1.3	G7_GM001633,K00847,2.7.1.4	G7_GM001818,K02796,--	G7_GM001819,K02795,--	G7_GM001820,K02794,2.7.1.191	G7_GM002037,K01808,5.3.1.6	G7_GM002417,K00971,2.7.7.13	G7_GM002704,K02793,2.7.1.191	G7_GM002706,K02795,--	G7_GM002752,K01624,4.1.2.13	G7_GM002766,K00863,2.7.1.28,2.7.1.29,4.6.1.15
map00052	Galactose metabolism	24	G7_GM000216,K21071,2.7.1.11,2.7.1.90	G7_GM000347,K01190,3.2.1.23	G7_GM000433,K01785,5.1.3.3	G7_GM000434,K00849,2.7.1.6	G7_GM000435,K00965,2.7.7.12	G7_GM000554,K21071,2.7.1.11,2.7.1.90	G7_GM000619,K01193,3.2.1.26	G7_GM000962,K01835,5.4.2.2	G7_GM001077,K01784,5.1.3.2	G7_GM001149,K00850,2.7.1.11	G7_GM001207,K01187,3.2.1.20	G7_GM001281,K00963,2.7.7.9	G7_GM001284,K01784,5.1.3.2	G7_GM001285,K00963,2.7.7.9	G7_GM001290,K07407,3.2.1.22	G7_GM001634,K01193,3.2.1.26	G7_GM001812,K01190,3.2.1.23	G7_GM001882,K01190,3.2.1.23	G7_GM002160,K01187,3.2.1.20	G7_GM002450,K01187,3.2.1.20	G7_GM002700,K02082,3.5.99.-	G7_GM002701,K08302,4.1.2.40	G7_GM002746,K25026,2.7.1.2	G7_GM002839,K12308,3.2.1.23
map00053	Ascorbate and aldarate metabolism	11	G7_GM001300,K02821,2.7.1.194	G7_GM001301,K02822,2.7.1.194	G7_GM001302,K03475,--	G7_GM001989,K03079,5.1.3.22	G7_GM001990,K03077,5.1.3.4	G7_GM001992,K02822,2.7.1.194	G7_GM001993,K03475,--	G7_GM001994,K02821,2.7.1.194	G7_GM001995,K03476,3.1.1.-	G7_GM002419,K00128,1.2.1.3	G7_GM002818,K01195,3.2.1.31
map00061	Fatty acid biosynthesis	12	G7_GM000140,K00648,2.3.1.180	G7_GM000141,K00645,2.3.1.39	G7_GM000142,K00059,1.1.1.100	G7_GM000143,K09458,2.3.1.179	G7_GM000144,K02160,--	G7_GM000145,K02372,4.2.1.59	G7_GM000146,K01961,6.4.1.2,6.3.4.14	G7_GM000147,K01963,6.4.1.2,2.1.3.15	G7_GM000148,K01962,6.4.1.2,2.1.3.15	G7_GM000808,K02078,--	G7_GM001013,K00059,1.1.1.100	G7_GM002163,K00209,1.3.1.9,1.3.1.44
map00071	Fatty acid degradation	6	G7_GM001250,K13954,1.1.1.1	G7_GM002040,K00626,2.3.1.9	G7_GM002391,K00248,1.3.8.1	G7_GM002419,K00128,1.2.1.3	G7_GM002607,K04072,1.2.1.10,1.1.1.1	G7_GM002763,K00248,1.3.8.1
map00120	Primary bile acid biosynthesis	2	G7_GM001941,K01442,3.5.1.24	G7_GM003056,K01442,3.5.1.24
map00121	Secondary bile acid biosynthesis	3	G7_GM001513,K22605,1.1.1.392	G7_GM001941,K01442,3.5.1.24	G7_GM003056,K01442,3.5.1.24
map00190	Oxidative phosphorylation	19	G7_GM000723,K02120,--	G7_GM000724,K02118,--	G7_GM000725,K02117,7.1.2.2,7.2.2.1	G7_GM000726,K02122,--	G7_GM000727,K02119,--	G7_GM000728,K02121,--	G7_GM000729,K02124,--	G7_GM000730,K02123,--	G7_GM000731,K02107,--	G7_GM002042,K02108,--	G7_GM002043,K02110,--	G7_GM002044,K02109,--	G7_GM002045,K02113,--	G7_GM002046,K02111,7.1.2.2,7.2.2.1	G7_GM002047,K02115,--	G7_GM002048,K02112,7.1.2.2,7.2.2.1	G7_GM002049,K02114,--	G7_GM002182,K15986,3.6.1.1	G7_GM002261,K06019,3.6.1.1
map00195	Photosynthesis	8	G7_GM002042,K02108,--	G7_GM002043,K02110,--	G7_GM002044,K02109,--	G7_GM002045,K02113,--	G7_GM002046,K02111,7.1.2.2,7.2.2.1	G7_GM002047,K02115,--	G7_GM002048,K02112,7.1.2.2,7.2.2.1	G7_GM002049,K02114,--
map00220	Arginine biosynthesis	13	G7_GM000606,K00262,1.4.1.4	G7_GM000759,K00812,2.6.1.1	G7_GM001372,K01425,3.5.1.2	G7_GM001959,K01940,6.3.4.5	G7_GM001960,K01755,4.3.2.1	G7_GM002243,K01425,3.5.1.2	G7_GM002645,K01915,6.3.1.2	G7_GM003187,K00926,2.7.2.2	G7_GM003189,K00611,2.1.3.3	G7_GM003190,K01478,3.5.3.6	G7_GM003379,K01428,3.5.1.5	G7_GM003380,K01429,3.5.1.5	G7_GM003381,K01430,3.5.1.5
map00230	Purine metabolism	49	G7_GM000349,K01486,3.5.4.2	G7_GM000379,K03816,2.4.2.22	G7_GM000441,K05873,4.6.1.1	G7_GM000489,K03784,2.4.2.1	G7_GM000636,K00948,2.7.6.1	G7_GM000751,K01524,3.6.1.11,3.6.1.40	G7_GM000757,K01756,4.3.2.2	G7_GM000837,K00942,2.7.4.8	G7_GM000847,K05810,2.4.2.1,2.4.2.28,3.5.4.4	G7_GM000900,K01515,3.6.1.13,3.6.1.-	G7_GM000962,K01835,5.4.2.2	G7_GM000985,K01515,3.6.1.13,3.6.1.-	G7_GM001024,K01139,2.7.6.5,3.1.7.2	G7_GM001025,K00759,2.4.2.7	G7_GM001037,K08693,3.1.4.16,3.1.3.6,3.1.3.5	G7_GM001038,K08693,3.1.4.16,3.1.3.6,3.1.3.5	G7_GM001114,K03816,2.4.2.22	G7_GM001173,K01839,5.4.2.7	G7_GM001186,K03783,2.4.2.1	G7_GM001705,K21636,1.1.98.6	G7_GM001964,K01945,6.3.4.13	G7_GM001965,K00602,2.1.2.3,3.5.4.10	G7_GM001966,K11175,2.1.2.2	G7_GM001967,K01933,6.3.3.1	G7_GM001968,K00764,2.4.2.14	G7_GM001969,K01923,6.3.2.6	G7_GM001970,K01588,5.4.99.18	G7_GM001971,K01952,6.3.5.3	G7_GM002003,K07816,2.7.6.5	G7_GM002076,K01119,3.1.4.16,3.1.3.6	G7_GM002228,K01129,3.1.5.1	G7_GM002266,K00940,2.7.4.6	G7_GM002277,K00760,2.4.2.8	G7_GM002328,K01519,3.6.1.66	G7_GM002363,K01951,6.3.5.2	G7_GM002364,K00088,1.1.1.205	G7_GM002471,K00526,1.17.4.1	G7_GM002472,K00525,1.17.4.1	G7_GM002495,K00939,2.7.4.3	G7_GM002543,K00760,2.4.2.8	G7_GM002561,K00948,2.7.6.1	G7_GM002567,K03783,2.4.2.1	G7_GM002579,K01488,3.5.4.4	G7_GM002580,K21636,1.1.98.6	G7_GM002697,K01939,6.3.4.4	G7_GM003187,K00926,2.7.2.2	G7_GM003379,K01428,3.5.1.5
map00240	Pyrimidine metabolism	33	G7_GM000138,K01493,3.5.4.12	G7_GM000156,K00945,2.7.4.25	G7_GM000208,K00762,2.4.2.10	G7_GM000209,K17828,1.3.1.14	G7_GM000210,K02823,--	G7_GM000211,K01591,4.1.1.23	G7_GM000212,K01465,3.5.2.3	G7_GM000214,K00609,2.1.3.2	G7_GM000436,K00876,2.7.1.48	G7_GM000558,K01520,3.6.1.23	G7_GM000787,K09903,2.7.4.22	G7_GM000859,K00876,2.7.1.48	G7_GM000897,K00756,2.4.2.2	G7_GM000938,K02825,2.4.2.9	G7_GM001037,K08693,3.1.4.16,3.1.3.6,3.1.3.5	G7_GM001038,K08693,3.1.4.16,3.1.3.6,3.1.3.5	G7_GM001172,K00757,2.4.2.3	G7_GM001705,K21636,1.1.98.6	G7_GM001898,K01485,3.5.4.1,3.5.4.21	G7_GM001973,K01520,3.6.1.23	G7_GM002031,K00857,2.7.1.21	G7_GM002038,K00761,2.4.2.9	G7_GM002076,K01119,3.1.4.16,3.1.3.6	G7_GM002093,K06287,3.6.1.-	G7_GM002221,K01489,3.5.4.5	G7_GM002266,K00940,2.7.4.6	G7_GM002471,K00526,1.17.4.1	G7_GM002472,K00525,1.17.4.1	G7_GM002580,K21636,1.1.98.6	G7_GM002648,K01955,6.3.5.5	G7_GM002649,K01956,6.3.5.5	G7_GM003193,K01937,6.3.4.2	G7_GM003230,K03465,2.1.1.148
map00250	Alanine, aspartate and glutamate metabolism	22	G7_GM000070,K09758,4.1.1.12	G7_GM000214,K00609,2.1.3.2	G7_GM000337,K00266,1.4.1.13	G7_GM000606,K00262,1.4.1.4	G7_GM000757,K01756,4.3.2.2	G7_GM000759,K00812,2.6.1.1	G7_GM000841,K01424,3.5.1.1	G7_GM001120,K09758,4.1.1.12	G7_GM001183,K00278,1.4.3.16	G7_GM001372,K01425,3.5.1.2	G7_GM001959,K01940,6.3.4.5	G7_GM001960,K01755,4.3.2.1	G7_GM001968,K00764,2.4.2.14	G7_GM002179,K01580,4.1.1.15	G7_GM002243,K01425,3.5.1.2	G7_GM002260,K01914,6.3.1.1	G7_GM002438,K00820,2.6.1.16	G7_GM002533,K00266,1.4.1.13	G7_GM002645,K01915,6.3.1.2	G7_GM002648,K01955,6.3.5.5	G7_GM002649,K01956,6.3.5.5	G7_GM002697,K01939,6.3.4.4
map00260	Glycine, serine and threonine metabolism	12	G7_GM000031,K01752,4.3.1.17	G7_GM000032,K01752,4.3.1.17	G7_GM000195,K01754,4.3.1.19	G7_GM000389,K15633,5.4.2.12	G7_GM000417,K17103,2.7.8.8	G7_GM000767,K00928,2.7.2.4	G7_GM000991,K00133,1.2.1.11	G7_GM001015,K00600,2.1.2.1	G7_GM001761,K00865,2.7.1.165	G7_GM002698,K01752,4.3.1.17	G7_GM002699,K01752,4.3.1.17	G7_GM003070,K00058,1.1.1.95,1.1.1.399
map00261	Monobactam biosynthesis	5	G7_GM000767,K00928,2.7.2.4	G7_GM000967,K16422,1.1.3.46	G7_GM000991,K00133,1.2.1.11	G7_GM000992,K01714,4.3.3.7	G7_GM000993,K00215,1.17.1.8
map00270	Cysteine and methionine metabolism	29	G7_GM000031,K01752,4.3.1.17	G7_GM000032,K01752,4.3.1.17	G7_GM000070,K09758,4.1.1.12	G7_GM000120,K01243,3.2.2.9	G7_GM000348,K12960,3.5.4.31,3.5.4.28	G7_GM000409,K00640,2.3.1.30	G7_GM000410,K01738,2.5.1.47	G7_GM000507,K00548,2.1.1.13	G7_GM000608,K00826,2.6.1.42	G7_GM000661,K01919,6.3.2.2	G7_GM000759,K00812,2.6.1.1	G7_GM000767,K00928,2.7.2.4	G7_GM000847,K05810,2.4.2.1,2.4.2.28,3.5.4.4	G7_GM000991,K00133,1.2.1.11	G7_GM001120,K09758,4.1.1.12	G7_GM001328,K01611,4.1.1.50	G7_GM001330,K00797,2.5.1.16	G7_GM001658,K00558,2.1.1.37	G7_GM001699,K01243,3.2.2.9	G7_GM002058,K00789,2.5.1.6	G7_GM002698,K01752,4.3.1.17	G7_GM002699,K01752,4.3.1.17	G7_GM002769,K00016,1.1.1.27	G7_GM002937,K00558,2.1.1.37	G7_GM003068,K01243,3.2.2.9	G7_GM003070,K00058,1.1.1.95,1.1.1.399	G7_GM003180,K07173,4.4.1.21	G7_GM003181,K01738,2.5.1.47	G7_GM003182,K01760,4.4.1.13
map00280	Valine, leucine and isoleucine degradation	6	G7_GM000608,K00826,2.6.1.42	G7_GM001180,K00020,1.1.1.31	G7_GM002040,K00626,2.3.1.9	G7_GM002391,K00248,1.3.8.1	G7_GM002419,K00128,1.2.1.3	G7_GM002763,K00248,1.3.8.1
map00290	Valine, leucine and isoleucine biosynthesis	2	G7_GM000195,K01754,4.3.1.19	G7_GM000608,K00826,2.6.1.42
map00300	Lysine biosynthesis	10	G7_GM000248,K01439,3.5.1.18	G7_GM000767,K00928,2.7.2.4	G7_GM000935,K01778,5.1.1.7	G7_GM000950,K01929,6.3.2.10	G7_GM000951,K01928,6.3.2.13	G7_GM000991,K00133,1.2.1.11	G7_GM000992,K01714,4.3.3.7	G7_GM000993,K00215,1.17.1.8	G7_GM000996,K00674,2.3.1.117	G7_GM003151,K01586,4.1.1.20
map00310	Lysine degradation	2	G7_GM002040,K00626,2.3.1.9	G7_GM002419,K00128,1.2.1.3
map00311	Penicillin and cephalosporin biosynthesis	2	G7_GM000215,K17836,3.5.2.6	G7_GM000684,K01060,3.1.1.41
map00330	Arginine and proline metabolism	10	G7_GM000759,K00812,2.6.1.1	G7_GM001328,K01611,4.1.1.50	G7_GM001330,K00797,2.5.1.16	G7_GM001331,K01480,3.5.3.11	G7_GM001897,K01470,3.5.2.10	G7_GM001898,K01485,3.5.4.1,3.5.4.21	G7_GM002419,K00128,1.2.1.3	G7_GM002655,K00147,1.2.1.41	G7_GM002656,K00931,2.7.2.11	G7_GM002708,K00286,1.5.1.2
map00332	Carbapenem biosynthesis	2	G7_GM002655,K00147,1.2.1.41	G7_GM002656,K00931,2.7.2.11
map00333	Prodigiosin biosynthesis	3	G7_GM000141,K00645,2.3.1.39	G7_GM000142,K00059,1.1.1.100	G7_GM001013,K00059,1.1.1.100
map00340	Histidine metabolism	5	G7_GM000016,K04486,3.1.3.15	G7_GM000127,K04486,3.1.3.15	G7_GM000972,K04486,3.1.3.15	G7_GM001176,K01590,4.1.1.22	G7_GM002419,K00128,1.2.1.3
map00350	Tyrosine metabolism	3	G7_GM000759,K00812,2.6.1.1	G7_GM001250,K13954,1.1.1.1	G7_GM002607,K04072,1.2.1.10,1.1.1.1
map00360	Phenylalanine metabolism	3	G7_GM000759,K00812,2.6.1.1	G7_GM001827,K03825,2.3.1.53,2.3.1.-	G7_GM002388,K00074,1.1.1.157
map00361	Chlorocyclohexane and chlorobenzene degradation	1	G7_GM001891,K01560,3.8.1.2
map00362	Benzoate degradation	2	G7_GM002040,K00626,2.3.1.9	G7_GM002388,K00074,1.1.1.157
map00380	Tryptophan metabolism	2	G7_GM002040,K00626,2.3.1.9	G7_GM002419,K00128,1.2.1.3
map00400	Phenylalanine, tyrosine and tryptophan biosynthesis	9	G7_GM000504,K06209,5.4.99.5	G7_GM000759,K00812,2.6.1.1	G7_GM001948,K03786,4.2.1.10	G7_GM001949,K00891,2.7.1.71	G7_GM001951,K04516,5.4.99.5	G7_GM001952,K01736,4.2.3.5	G7_GM001953,K00800,2.5.1.19	G7_GM001954,K01735,4.2.3.4	G7_GM001955,K03856,2.5.1.54
map00401	Novobiocin biosynthesis	1	G7_GM000759,K00812,2.6.1.1
map00410	beta-Alanine metabolism	4	G7_GM002179,K01580,4.1.1.15	G7_GM002391,K00248,1.3.8.1	G7_GM002419,K00128,1.2.1.3	G7_GM002763,K00248,1.3.8.1
map00430	Taurine and hypotaurine metabolism	4	G7_GM000812,K00925,2.7.2.1	G7_GM000813,K00625,2.3.1.8	G7_GM002179,K01580,4.1.1.15	G7_GM002912,K00925,2.7.2.1
map00440	Phosphonate and phosphinate metabolism	1	G7_GM001696,K06167,3.1.4.55
map00450	Selenocompound metabolism	9	G7_GM000507,K00548,2.1.1.13	G7_GM001860,K00384,1.8.1.9	G7_GM002119,K01008,2.7.9.3	G7_GM002120,K01042,2.9.1.1	G7_GM002465,K00384,1.8.1.9	G7_GM002596,K01874,6.1.1.10	G7_GM002597,K01874,6.1.1.10	G7_GM003182,K01760,4.4.1.13	G7_GM003244,K00384,1.8.1.9
map00460	Cyanoamino acid metabolism	3	G7_GM000841,K01424,3.5.1.1	G7_GM001015,K00600,2.1.2.1	G7_GM002260,K01914,6.3.1.1
map00470	D-Amino acid metabolism	10	G7_GM000133,K01775,5.1.1.1	G7_GM000403,K01921,6.3.2.4	G7_GM000935,K01778,5.1.1.7	G7_GM001372,K01425,3.5.1.2	G7_GM001754,K01775,5.1.1.1	G7_GM001822,K01921,6.3.2.4	G7_GM002243,K01425,3.5.1.2	G7_GM002531,K01925,6.3.2.9	G7_GM002644,K01776,5.1.1.3	G7_GM003151,K01586,4.1.1.20
map00480	Glutathione metabolism	7	G7_GM000661,K01919,6.3.2.2	G7_GM001330,K00797,2.5.1.16	G7_GM001465,K00432,1.11.1.9	G7_GM001712,K00432,1.11.1.9	G7_GM002090,K01270,3.4.13.-	G7_GM002296,K01270,3.4.13.-	G7_GM002574,K01255,3.4.11.1
map00500	Starch and sucrose metabolism	36	G7_GM000618,K00847,2.7.1.4	G7_GM000619,K01193,3.2.1.26	G7_GM000621,K02810,2.7.1.211	G7_GM000639,K01200,3.2.1.41	G7_GM000675,K01200,3.2.1.41	G7_GM000676,K00700,2.4.1.18	G7_GM000962,K01835,5.4.2.2	G7_GM001207,K01187,3.2.1.20	G7_GM001208,K20108,2.7.1.208	G7_GM001209,K06896,3.1.3.90	G7_GM001281,K00963,2.7.7.9	G7_GM001285,K00963,2.7.7.9	G7_GM001342,K02819,2.7.1.201	G7_GM001343,K01226,3.2.1.93	G7_GM001553,K05342,2.4.1.64	G7_GM001584,K01200,3.2.1.41	G7_GM001633,K00847,2.7.1.4	G7_GM001634,K01193,3.2.1.26	G7_GM001837,K01208,3.2.1.54,3.2.1.133,3.2.1.135	G7_GM002160,K01187,3.2.1.20	G7_GM002343,K01810,5.3.1.9	G7_GM002418,K01223,3.2.1.86	G7_GM002448,K00688,2.4.1.1	G7_GM002449,K00705,2.4.1.25	G7_GM002450,K01187,3.2.1.20	G7_GM002654,K02759,2.7.1.196,2.7.1.205	G7_GM002746,K25026,2.7.1.2	G7_GM003159,K01232,3.2.1.122	G7_GM003162,K02750,2.7.1.208,2.7.1.-	G7_GM003214,K02760,2.7.1.196,2.7.1.205	G7_GM003390,K00700,2.4.1.18	G7_GM003391,K00703,2.4.1.21	G7_GM003392,K00688,2.4.1.1	G7_GM003393,K01208,3.2.1.54,3.2.1.133,3.2.1.135	G7_GM003395,K00975,2.7.7.27	G7_GM003396,K00975,2.7.7.27
map00511	Other glycan degradation	12	G7_GM000347,K01190,3.2.1.23	G7_GM000452,K12373,3.2.1.52	G7_GM000964,K15923,3.2.1.51	G7_GM000965,K01206,3.2.1.51	G7_GM001333,K01186,3.2.1.18	G7_GM001567,K12373,3.2.1.52	G7_GM001694,K01186,3.2.1.18	G7_GM001774,K01191,3.2.1.24	G7_GM001812,K01190,3.2.1.23	G7_GM001882,K01190,3.2.1.23	G7_GM001925,K01186,3.2.1.18	G7_GM002156,K01191,3.2.1.24
map00513	Various types of N-glycan biosynthesis	2	G7_GM000452,K12373,3.2.1.52	G7_GM001567,K12373,3.2.1.52
map00520	Amino sugar and nucleotide sugar metabolism	40	G7_GM000218,K01809,5.3.1.8	G7_GM000434,K00849,2.7.1.6	G7_GM000435,K00965,2.7.7.12	G7_GM000452,K12373,3.2.1.52	G7_GM000550,K02796,--	G7_GM000551,K02795,--	G7_GM000553,K02793,2.7.1.191	G7_GM000618,K00847,2.7.1.4	G7_GM000962,K01835,5.4.2.2	G7_GM001077,K01784,5.1.3.2	G7_GM001138,K00075,1.3.1.98	G7_GM001281,K00963,2.7.7.9	G7_GM001284,K01784,5.1.3.2	G7_GM001285,K00963,2.7.7.9	G7_GM001567,K12373,3.2.1.52	G7_GM001598,K02804,2.7.1.193	G7_GM001633,K00847,2.7.1.4	G7_GM001818,K02796,--	G7_GM001819,K02795,--	G7_GM001820,K02794,2.7.1.191	G7_GM002039,K01791,5.1.3.14	G7_GM002051,K00790,2.5.1.7	G7_GM002059,K01443,3.5.1.25	G7_GM002081,K20118,2.7.1.199	G7_GM002343,K01810,5.3.1.9	G7_GM002417,K00971,2.7.7.13	G7_GM002438,K00820,2.6.1.16	G7_GM002440,K03431,5.4.2.10	G7_GM002562,K04042,2.7.7.23,2.3.1.157	G7_GM002682,K00790,2.5.1.7	G7_GM002704,K02793,2.7.1.191	G7_GM002706,K02795,--	G7_GM002746,K25026,2.7.1.2	G7_GM002826,K01207,3.2.1.52	G7_GM002841,K01207,3.2.1.52	G7_GM003173,K01639,4.1.3.3	G7_GM003174,K01788,5.1.3.9	G7_GM003239,K02564,3.5.99.6	G7_GM003395,K00975,2.7.7.27	G7_GM003396,K00975,2.7.7.27
map00521	Streptomycin biosynthesis	4	G7_GM000962,K01835,5.4.2.2	G7_GM002746,K25026,2.7.1.2	G7_GM002756,K00010,1.1.1.18,1.1.1.369	G7_GM002759,K00010,1.1.1.18,1.1.1.369
map00524	Neomycin, kanamycin and gentamicin biosynthesis	1	G7_GM002746,K25026,2.7.1.2
map00531	Glycosaminoglycan degradation	9	G7_GM000317,K01197,3.2.1.35	G7_GM000359,K01197,3.2.1.35	G7_GM000452,K12373,3.2.1.52	G7_GM001567,K12373,3.2.1.52	G7_GM001742,K01197,3.2.1.35	G7_GM002818,K01195,3.2.1.31	G7_GM002826,K01207,3.2.1.52	G7_GM002841,K01207,3.2.1.52	G7_GM003167,K01197,3.2.1.35
map00541	O-Antigen nucleotide sugar biosynthesis	8	G7_GM000218,K01809,5.3.1.8	G7_GM001077,K01784,5.1.3.2	G7_GM001281,K00963,2.7.7.9	G7_GM001284,K01784,5.1.3.2	G7_GM001285,K00963,2.7.7.9	G7_GM002039,K01791,5.1.3.14	G7_GM002417,K00971,2.7.7.13	G7_GM002562,K04042,2.7.7.23,2.3.1.157
map00543	Exopolysaccharide biosynthesis	2	G7_GM000409,K00640,2.3.1.30	G7_GM000602,K19294,--
map00550	Peptidoglycan biosynthesis	29	G7_GM000095,K19302,3.6.1.27	G7_GM000217,K06153,3.6.1.27	G7_GM000219,K23393,6.3.5.13	G7_GM000220,K07009,6.3.5.13	G7_GM000403,K01921,6.3.2.4	G7_GM000470,K07260,3.4.17.14	G7_GM000645,K00806,2.5.1.31	G7_GM000785,K00806,2.5.1.31	G7_GM000890,K07258,3.4.16.4	G7_GM000896,K07258,3.4.16.4	G7_GM000949,K01000,2.7.8.13	G7_GM000950,K01929,6.3.2.10	G7_GM000951,K01928,6.3.2.13	G7_GM000952,K08384,--	G7_GM000969,K08384,--	G7_GM001136,K05364,--	G7_GM001138,K00075,1.3.1.98	G7_GM001345,K08384,--	G7_GM001822,K01921,6.3.2.4	G7_GM001846,K19302,3.6.1.27	G7_GM002051,K00790,2.5.1.7	G7_GM002098,K05515,3.4.16.4	G7_GM002117,K07258,3.4.16.4	G7_GM002174,K02563,2.4.1.227	G7_GM002262,K07258,3.4.16.4	G7_GM002275,K05366,2.4.1.129,3.4.16.4	G7_GM002531,K01925,6.3.2.9	G7_GM002565,K01924,6.3.2.8	G7_GM002682,K00790,2.5.1.7
map00552	Teichoic acid biosynthesis	13	G7_GM000095,K19302,3.6.1.27	G7_GM000217,K06153,3.6.1.27	G7_GM000960,K05946,2.4.1.187	G7_GM001001,K01005,2.7.8.-	G7_GM001075,K01005,2.7.8.-	G7_GM001278,K01005,2.7.8.-	G7_GM001846,K19302,3.6.1.27	G7_GM001936,K03429,2.4.1.315	G7_GM002026,K01005,2.7.8.-	G7_GM002029,K03429,2.4.1.315	G7_GM002115,K01005,2.7.8.-	G7_GM003127,K05946,2.4.1.187	G7_GM003222,K19005,2.7.8.20
map00561	Glycerolipid metabolism	17	G7_GM000407,K00655,2.3.1.51	G7_GM000508,K00655,2.3.1.51	G7_GM000809,K03621,2.3.1.274	G7_GM001290,K07407,3.2.1.22	G7_GM001486,K00086,1.1.1.202	G7_GM001491,K06122,4.2.1.30	G7_GM001492,K06121,4.2.1.30	G7_GM001493,K06120,4.2.1.30	G7_GM001761,K00865,2.7.1.165	G7_GM001936,K03429,2.4.1.315	G7_GM002029,K03429,2.4.1.315	G7_GM002220,K00901,2.7.1.107	G7_GM002419,K00128,1.2.1.3	G7_GM002628,K00864,2.7.1.30	G7_GM002765,K00005,1.1.1.6	G7_GM002766,K00863,2.7.1.28,2.7.1.29,4.6.1.15	G7_GM003222,K19005,2.7.8.20
map00562	Inositol phosphate metabolism	8	G7_GM000390,K01803,5.3.1.1	G7_GM002753,K03338,2.7.1.92	G7_GM002754,K03337,5.3.1.30	G7_GM002755,K03336,3.7.1.22	G7_GM002756,K00010,1.1.1.18,1.1.1.369	G7_GM002757,K03335,4.2.1.44	G7_GM002759,K00010,1.1.1.18,1.1.1.369	G7_GM003089,K16619,3.1.4.3
map00564	Glycerophospholipid metabolism	20	G7_GM000407,K00655,2.3.1.51	G7_GM000417,K17103,2.7.8.8	G7_GM000508,K00655,2.3.1.51	G7_GM000520,K06131,2.7.8.-	G7_GM000763,K00995,2.7.8.5	G7_GM000784,K00981,2.7.7.41	G7_GM000843,K00057,1.1.1.94	G7_GM000966,K01126,3.1.4.46	G7_GM001153,K06131,2.7.8.-	G7_GM001210,K01126,3.1.4.46	G7_GM001478,K01048,3.1.1.5	G7_GM001724,K03736,4.3.1.7	G7_GM001725,K03735,4.3.1.7	G7_GM001726,K04019,--	G7_GM001900,K06131,2.7.8.-	G7_GM002220,K00901,2.7.1.107	G7_GM002627,K00111,1.1.5.3	G7_GM003089,K16619,3.1.4.3	G7_GM003097,K01613,4.1.1.65	G7_GM003398,K06131,2.7.8.-
map00565	Ether lipid metabolism	1	G7_GM003089,K16619,3.1.4.3
map00600	Sphingolipid metabolism	10	G7_GM000347,K01190,3.2.1.23	G7_GM000452,K12373,3.2.1.52	G7_GM001290,K07407,3.2.1.22	G7_GM001333,K01186,3.2.1.18	G7_GM001567,K12373,3.2.1.52	G7_GM001694,K01186,3.2.1.18	G7_GM001812,K01190,3.2.1.23	G7_GM001882,K01190,3.2.1.23	G7_GM001925,K01186,3.2.1.18	G7_GM002899,K01130,3.1.6.1
map00603	Glycosphingolipid biosynthesis - globo and isoglobo series	3	G7_GM000452,K12373,3.2.1.52	G7_GM001290,K07407,3.2.1.22	G7_GM001567,K12373,3.2.1.52
map00604	Glycosphingolipid biosynthesis - ganglio series	2	G7_GM000452,K12373,3.2.1.52	G7_GM001567,K12373,3.2.1.52
map00620	Pyruvate metabolism	28	G7_GM000094,K00873,2.7.1.40	G7_GM000144,K02160,--	G7_GM000146,K01961,6.4.1.2,6.3.4.14	G7_GM000147,K01963,6.4.1.2,2.1.3.15	G7_GM000148,K01962,6.4.1.2,2.1.3.15	G7_GM000166,K01595,4.1.1.31	G7_GM000181,K00027,1.1.1.38	G7_GM000183,K00656,2.3.1.54	G7_GM000812,K00925,2.7.2.1	G7_GM000813,K00625,2.3.1.8	G7_GM001022,K01069,3.1.2.6	G7_GM001103,K26115,--	G7_GM001104,K26114,--	G7_GM001105,K26113,1.1.1.436	G7_GM001150,K00873,2.7.1.40	G7_GM001248,K01759,4.4.1.5	G7_GM001250,K13954,1.1.1.1	G7_GM001721,K00132,1.2.1.10	G7_GM002040,K00626,2.3.1.9	G7_GM002089,K00873,2.7.1.40	G7_GM002176,K03737,1.2.7.1,1.2.7.-	G7_GM002226,K01006,2.7.9.1	G7_GM002265,K01512,3.6.1.7	G7_GM002419,K00128,1.2.1.3	G7_GM002607,K04072,1.2.1.10,1.1.1.1	G7_GM002762,K01026,2.8.3.1	G7_GM002769,K00016,1.1.1.27	G7_GM002912,K00925,2.7.2.1
map00625	Chloroalkane and chloroalkene degradation	4	G7_GM001250,K13954,1.1.1.1	G7_GM001891,K01560,3.8.1.2	G7_GM002419,K00128,1.2.1.3	G7_GM002607,K04072,1.2.1.10,1.1.1.1
map00626	Naphthalene degradation	2	G7_GM001250,K13954,1.1.1.1	G7_GM002607,K04072,1.2.1.10,1.1.1.1
map00627	Aminobenzoate degradation	1	G7_GM002265,K01512,3.6.1.7
map00630	Glyoxylate and dicarboxylate metabolism	6	G7_GM001015,K00600,2.1.2.1	G7_GM001620,K00048,1.1.1.77	G7_GM001761,K00865,2.7.1.165	G7_GM002040,K00626,2.3.1.9	G7_GM002645,K01915,6.3.1.2	G7_GM002822,K01625,4.1.2.14,4.1.3.42
map00633	Nitrotoluene degradation	1	G7_GM000885,K00196,--
map00640	Propanoate metabolism	16	G7_GM000077,K01734,4.2.3.3	G7_GM000144,K02160,--	G7_GM000146,K01961,6.4.1.2,6.3.4.14	G7_GM000147,K01963,6.4.1.2,2.1.3.15	G7_GM000148,K01962,6.4.1.2,2.1.3.15	G7_GM000183,K00656,2.3.1.54	G7_GM000812,K00925,2.7.2.1	G7_GM000813,K00625,2.3.1.8	G7_GM001486,K00086,1.1.1.202	G7_GM001620,K00048,1.1.1.77	G7_GM002391,K00248,1.3.8.1	G7_GM002762,K01026,2.8.3.1	G7_GM002763,K00248,1.3.8.1	G7_GM002765,K00005,1.1.1.6	G7_GM002769,K00016,1.1.1.27	G7_GM002912,K00925,2.7.2.1
map00643	Styrene degradation	1	G7_GM002762,K01026,2.8.3.1
map00650	Butanoate metabolism	15	G7_GM000183,K00656,2.3.1.54	G7_GM001319,K18120,1.1.1.61	G7_GM001721,K00132,1.2.1.10	G7_GM002040,K00626,2.3.1.9	G7_GM002163,K00209,1.3.1.9,1.3.1.44	G7_GM002176,K03737,1.2.7.1,1.2.7.-	G7_GM002179,K01580,4.1.1.15	G7_GM002388,K00074,1.1.1.157	G7_GM002391,K00248,1.3.8.1	G7_GM002392,K01715,4.2.1.17	G7_GM002458,K00929,2.7.2.7	G7_GM002459,K00634,2.3.1.19	G7_GM002607,K04072,1.2.1.10,1.1.1.1	G7_GM002761,K01715,4.2.1.17	G7_GM002763,K00248,1.3.8.1
map00670	One carbon pool by folate	11	G7_GM000507,K00548,2.1.1.13	G7_GM000832,K00604,2.1.2.9	G7_GM000912,K01491,1.5.1.5,3.5.4.9	G7_GM000958,K01500,3.5.4.9	G7_GM001015,K00600,2.1.2.1	G7_GM001965,K00602,2.1.2.3,3.5.4.10	G7_GM001966,K11175,2.1.2.2	G7_GM002435,K01934,6.3.3.2	G7_GM002541,K01938,6.3.4.3	G7_GM003080,K00287,1.5.1.3	G7_GM003230,K03465,2.1.1.148
map00680	Methane metabolism	16	G7_GM000166,K01595,4.1.1.31	G7_GM000216,K21071,2.7.1.11,2.7.1.90	G7_GM000386,K01689,4.2.1.11	G7_GM000389,K15633,5.4.2.12	G7_GM000439,K01624,4.1.2.13	G7_GM000554,K21071,2.7.1.11,2.7.1.90	G7_GM000812,K00925,2.7.2.1	G7_GM000813,K00625,2.3.1.8	G7_GM000885,K00196,--	G7_GM001015,K00600,2.1.2.1	G7_GM001149,K00850,2.7.1.11	G7_GM002632,K05979,3.1.3.71	G7_GM002752,K01624,4.1.2.13	G7_GM002766,K00863,2.7.1.28,2.7.1.29,4.6.1.15	G7_GM002912,K00925,2.7.2.1	G7_GM003070,K00058,1.1.1.95,1.1.1.399
map00710	Carbon fixation in photosynthetic organisms	11	G7_GM000166,K01595,4.1.1.31	G7_GM000390,K01803,5.3.1.1	G7_GM000391,K00927,2.7.2.3	G7_GM000392,K00134,1.2.1.12	G7_GM000439,K01624,4.1.2.13	G7_GM000825,K01783,5.1.3.1	G7_GM001087,K00615,2.2.1.1	G7_GM001088,K00615,2.2.1.1	G7_GM002037,K01808,5.3.1.6	G7_GM002226,K01006,2.7.9.1	G7_GM002752,K01624,4.1.2.13
map00720	Carbon fixation pathways in prokaryotes	15	G7_GM000144,K02160,--	G7_GM000146,K01961,6.4.1.2,6.3.4.14	G7_GM000147,K01963,6.4.1.2,2.1.3.15	G7_GM000148,K01962,6.4.1.2,2.1.3.15	G7_GM000166,K01595,4.1.1.31	G7_GM000812,K00925,2.7.2.1	G7_GM000813,K00625,2.3.1.8	G7_GM000885,K00196,--	G7_GM000912,K01491,1.5.1.5,3.5.4.9	G7_GM000958,K01500,3.5.4.9	G7_GM002040,K00626,2.3.1.9	G7_GM002176,K03737,1.2.7.1,1.2.7.-	G7_GM002226,K01006,2.7.9.1	G7_GM002541,K01938,6.3.4.3	G7_GM002912,K00925,2.7.2.1
map00730	Thiamine metabolism	17	G7_GM000424,K00788,2.5.1.3	G7_GM000426,K00878,2.7.1.50	G7_GM000427,K00941,2.7.1.49,2.7.4.7	G7_GM000502,K03151,2.8.1.4	G7_GM000503,K04487,2.8.1.7	G7_GM000687,K00788,2.5.1.3	G7_GM000688,K03150,4.1.99.19	G7_GM000689,K03149,2.8.1.10	G7_GM000690,K03148,2.7.7.73	G7_GM000824,K00949,2.7.6.2	G7_GM000826,K06949,3.6.1.-,3.1.3.100	G7_GM000874,K04487,2.8.1.7	G7_GM000908,K01662,2.2.1.7	G7_GM001972,K03147,4.1.99.17	G7_GM002495,K00939,2.7.4.3	G7_GM002622,K03707,3.5.99.2	G7_GM002776,K03150,4.1.99.19
map00740	Riboflavin metabolism	8	G7_GM000426,K00878,2.7.1.50	G7_GM000771,K11753,2.7.1.26,2.7.7.2	G7_GM000900,K01515,3.6.1.13,3.6.1.-	G7_GM000985,K01515,3.6.1.13,3.6.1.-	G7_GM001347,K11752,3.5.4.26,1.1.1.193	G7_GM001348,K00793,2.5.1.9	G7_GM001349,K14652,4.1.99.12,3.5.4.25	G7_GM001350,K00794,2.5.1.78
map00750	Vitamin B6 metabolism	1	G7_GM002427,K00868,2.7.1.35
map00760	Nicotinate and nicotinamide metabolism	16	G7_GM000130,K01950,6.3.5.1	G7_GM000244,K00763,6.3.4.21	G7_GM000489,K03784,2.4.2.1	G7_GM000906,K00858,2.7.1.23	G7_GM001037,K08693,3.1.4.16,3.1.3.6,3.1.3.5	G7_GM001038,K08693,3.1.4.16,3.1.3.6,3.1.3.5	G7_GM001182,K03517,2.5.1.72	G7_GM001183,K00278,1.4.3.16	G7_GM001184,K00767,2.4.2.19	G7_GM001186,K03783,2.4.2.1	G7_GM001899,K03426,3.6.1.22	G7_GM002113,K00969,2.7.7.18	G7_GM002567,K03783,2.4.2.1	G7_GM002800,K03742,3.5.1.42	G7_GM002871,K12410,2.3.1.286	G7_GM003152,K03426,3.6.1.22
map00770	Pantothenate and CoA biosynthesis	8	G7_GM000608,K00826,2.6.1.42	G7_GM000817,K00954,2.7.7.3	G7_GM000835,K13038,4.1.1.36,6.3.2.5	G7_GM001082,K00997,2.7.8.7	G7_GM001857,K00077,1.1.1.169	G7_GM002245,K00859,2.7.1.24	G7_GM002419,K00128,1.2.1.3	G7_GM002540,K03525,2.7.1.33
map00780	Biotin metabolism	8	G7_GM000142,K00059,1.1.1.100	G7_GM000143,K09458,2.3.1.179	G7_GM000145,K02372,4.2.1.59	G7_GM000630,K01935,6.3.3.3	G7_GM000631,K01012,2.8.1.6	G7_GM001013,K00059,1.1.1.100	G7_GM001978,K03524,6.3.4.15	G7_GM002532,K01012,2.8.1.6
map00790	Folate biosynthesis	15	G7_GM000085,K01664,2.6.1.85	G7_GM000086,K01665,2.6.1.85	G7_GM000087,K02619,4.1.3.38	G7_GM000088,K01495,3.5.4.16	G7_GM000090,K00796,2.5.1.15	G7_GM000091,K13940,4.1.2.25,2.7.6.3	G7_GM000879,K03639,4.1.99.22	G7_GM000881,K03752,2.7.7.77	G7_GM000882,K03750,2.10.1.1	G7_GM001005,K11754,6.3.2.12,6.3.2.17	G7_GM001349,K14652,4.1.99.12,3.5.4.25	G7_GM001498,K06897,2.5.1.105	G7_GM002150,K03831,2.7.7.75	G7_GM002153,K03637,4.6.1.17	G7_GM003080,K00287,1.5.1.3
map00791	Atrazine degradation	3	G7_GM003379,K01428,3.5.1.5	G7_GM003380,K01429,3.5.1.5	G7_GM003381,K01430,3.5.1.5
map00860	Porphyrin metabolism	29	G7_GM000067,K01885,6.1.1.17	G7_GM000104,K00768,2.4.2.21	G7_GM000105,K02231,2.7.1.156,2.7.7.62	G7_GM000106,K02233,2.7.8.26	G7_GM000108,K02226,3.1.3.73	G7_GM000109,K02227,6.3.1.10	G7_GM000115,K02232,6.3.5.10	G7_GM000255,K05895,1.3.1.54,1.3.1.106	G7_GM000256,K05934,2.1.1.131,2.1.1.272	G7_GM000258,K02189,3.7.1.12	G7_GM000259,K05936,2.1.1.133,2.1.1.271	G7_GM000260,K03394,2.1.1.130,2.1.1.151	G7_GM000261,K02191,2.1.1.196	G7_GM000262,K03399,2.1.1.289	G7_GM000263,K02188,2.1.1.195	G7_GM000264,K06042,5.4.99.61,5.4.99.60	G7_GM000265,K02190,4.99.1.3	G7_GM000460,K04720,4.1.1.81	G7_GM000522,K01845,5.4.3.8	G7_GM000523,K01698,4.2.1.24	G7_GM000524,K13542,2.1.1.107,4.2.1.75	G7_GM000525,K01749,2.5.1.61	G7_GM000526,K24866,1.3.1.76	G7_GM000527,K02492,1.2.1.70	G7_GM000995,K19221,2.5.1.17	G7_GM001488,K00798,2.5.1.17	G7_GM001719,K04032,2.5.1.154	G7_GM002818,K01195,3.2.1.31	G7_GM002915,K21480,1.14.15.20
map00900	Terpenoid backbone biosynthesis	11	G7_GM000157,K03527,1.17.7.4	G7_GM000645,K00806,2.5.1.31	G7_GM000781,K03526,1.17.7.1,1.17.7.3	G7_GM000783,K00099,1.1.1.267	G7_GM000785,K00806,2.5.1.31	G7_GM000908,K01662,2.2.1.7	G7_GM000909,K13789,2.5.1.1,2.5.1.10,2.5.1.29	G7_GM002040,K00626,2.3.1.9	G7_GM002425,K01770,4.6.1.12	G7_GM003197,K00919,2.7.1.148	G7_GM003234,K00991,2.7.7.60
map00903	Limonene and pinene degradation	1	G7_GM002419,K00128,1.2.1.3
map00908	Zeatin biosynthesis	1	G7_GM000187,K00791,2.5.1.75
map00910	Nitrogen metabolism	11	G7_GM000035,K00459,1.13.12.16	G7_GM000337,K00266,1.4.1.13	G7_GM000606,K00262,1.4.1.4	G7_GM001200,K01673,4.2.1.1	G7_GM001327,K00366,1.7.7.1	G7_GM001541,K05601,1.7.99.1	G7_GM002350,K02575,--	G7_GM002533,K00266,1.4.1.13	G7_GM002645,K01915,6.3.1.2	G7_GM002661,K05601,1.7.99.1	G7_GM003187,K00926,2.7.2.2
map00920	Sulfur metabolism	10	G7_GM000409,K00640,2.3.1.30	G7_GM000410,K01738,2.5.1.47	G7_GM000528,K00385,--	G7_GM000529,K16951,--	G7_GM000530,K16950,--	G7_GM000623,K00385,--	G7_GM000624,K16951,--	G7_GM000625,K16950,--	G7_GM000773,K06881,3.1.3.7,3.1.13.3	G7_GM003181,K01738,2.5.1.47
map00944	Flavone and flavonol biosynthesis	1	G7_GM002818,K01195,3.2.1.31
map00950	Isoquinoline alkaloid biosynthesis	1	G7_GM000759,K00812,2.6.1.1
map00960	Tropane, piperidine and pyridine alkaloid biosynthesis	1	G7_GM000759,K00812,2.6.1.1
map00966	Glucosinolate biosynthesis	1	G7_GM000608,K00826,2.6.1.42
map00970	Aminoacyl-tRNA biosynthesis	26	G7_GM000067,K01885,6.1.1.17	G7_GM000750,K01887,6.1.1.19	G7_GM000832,K00604,2.1.2.9	G7_GM000869,K01872,6.1.1.7	G7_GM000974,K01890,6.1.1.20	G7_GM000975,K01889,6.1.1.20	G7_GM001006,K01873,6.1.1.9	G7_GM001019,K01876,6.1.1.12	G7_GM001020,K01892,6.1.1.21	G7_GM001877,K09759,6.1.1.23	G7_GM001932,K01872,6.1.1.7	G7_GM001982,K01869,6.1.1.4	G7_GM002005,K01866,6.1.1.1	G7_GM002012,K01886,6.1.1.18	G7_GM002024,K01867,6.1.1.2	G7_GM002120,K01042,2.9.1.1	G7_GM002433,K01868,6.1.1.3	G7_GM002536,K01880,6.1.1.14	G7_GM002537,K04567,6.1.1.6	G7_GM002573,K01893,6.1.1.22	G7_GM002596,K01874,6.1.1.10	G7_GM002597,K01874,6.1.1.10	G7_GM002617,K01870,6.1.1.5	G7_GM003111,K01875,6.1.1.11	G7_GM003232,K01883,6.1.1.16	G7_GM003233,K01881,6.1.1.15
map00981	Insect hormone biosynthesis	1	G7_GM002419,K00128,1.2.1.3
map00983	Drug metabolism - other enzymes	14	G7_GM000436,K00876,2.7.1.48	G7_GM000558,K01520,3.6.1.23	G7_GM000859,K00876,2.7.1.48	G7_GM001172,K00757,2.4.2.3	G7_GM001973,K01520,3.6.1.23	G7_GM002031,K00857,2.7.1.21	G7_GM002221,K01489,3.5.4.5	G7_GM002266,K00940,2.7.4.6	G7_GM002277,K00760,2.4.2.8	G7_GM002328,K01519,3.6.1.66	G7_GM002363,K01951,6.3.5.2	G7_GM002364,K00088,1.1.1.205	G7_GM002543,K00760,2.4.2.8	G7_GM002818,K01195,3.2.1.31
map00998	Biosynthesis of various antibiotics	1	G7_GM000808,K02078,--
map00999	Biosynthesis of various plant secondary metabolites	1	G7_GM002058,K00789,2.5.1.6
map01040	Biosynthesis of unsaturated fatty acids	1	G7_GM003219,K10804,3.1.2.-,3.1.2.2,3.1.1.2,3.1.1.5
map01051	Biosynthesis of ansamycins	2	G7_GM001087,K00615,2.2.1.1	G7_GM001088,K00615,2.2.1.1
map01055	Biosynthesis of vancomycin group antibiotics	1	G7_GM000967,K16422,1.1.3.46
map01501	beta-Lactam resistance	6	G7_GM000215,K17836,3.5.2.6	G7_GM002098,K05515,3.4.16.4	G7_GM002275,K05366,2.4.1.129,3.4.16.4	G7_GM002331,K15580,--	G7_GM002826,K01207,3.2.1.52	G7_GM002841,K01207,3.2.1.52
map01502	Vancomycin resistance	9	G7_GM000133,K01775,5.1.1.1	G7_GM000403,K01921,6.3.2.4	G7_GM000470,K07260,3.4.17.14	G7_GM000949,K01000,2.7.8.13	G7_GM000950,K01929,6.3.2.10	G7_GM001012,K18345,2.7.13.3	G7_GM001754,K01775,5.1.1.1	G7_GM001822,K01921,6.3.2.4	G7_GM002174,K02563,2.4.1.227
map01503	Cationic antimicrobial peptide (CAMP) resistance	8	G7_GM000330,K14205,2.3.2.3	G7_GM000496,K01448,3.5.1.28	G7_GM000589,K01448,3.5.1.28	G7_GM000682,K14205,2.3.2.3	G7_GM002477,K01448,3.5.1.28	G7_GM002782,K01448,3.5.1.28	G7_GM003059,K01448,3.5.1.28	G7_GM003215,K04771,3.4.21.107
map01523	Antifolate resistance	3	G7_GM001015,K00600,2.1.2.1	G7_GM001965,K00602,2.1.2.3,3.5.4.10	G7_GM003080,K00287,1.5.1.3
map01524	Platinum drug resistance	1	G7_GM001335,K17686,7.2.2.8
map02010	ABC transporters	82	G7_GM000096,K17318,--	G7_GM000100,K17318,--	G7_GM000340,K17318,--	G7_GM000397,K07335,--	G7_GM000430,K10540,--	G7_GM000431,K10542,7.5.2.11	G7_GM000432,K10541,--	G7_GM000545,K09817,7.2.2.20	G7_GM000546,K09816,--	G7_GM000612,K18890,--	G7_GM000613,K18889,--	G7_GM000632,K03523,--	G7_GM000665,K23536,--	G7_GM000666,K23535,--	G7_GM000667,K23537,--	G7_GM000668,K07335,--	G7_GM000670,K16785,--	G7_GM000715,K10439,--	G7_GM000716,K10440,--	G7_GM000717,K10441,7.5.2.7	G7_GM000718,K06726,5.4.99.62	G7_GM001059,K09692,--	G7_GM001060,K09693,7.5.2.4	G7_GM001063,K09693,7.5.2.4	G7_GM001091,K09812,--	G7_GM001092,K09811,--	G7_GM001163,K18887,--	G7_GM001164,K18888,--	G7_GM001239,K02012,--	G7_GM001240,K02011,--	G7_GM001241,K02010,7.2.2.7	G7_GM001305,K18887,--	G7_GM001306,K18888,--	G7_GM001338,K05847,7.6.2.9	G7_GM001339,K05845,--	G7_GM001357,K10200,--	G7_GM001358,K10201,--	G7_GM001359,K10202,--	G7_GM001555,K10119,--	G7_GM001556,K10118,--	G7_GM001557,K10117,--	G7_GM001591,K17318,--	G7_GM001635,K10112,7.5.2.-	G7_GM002017,K02036,7.3.2.1	G7_GM002018,K02038,--	G7_GM002019,K02037,--	G7_GM002020,K02040,--
map02020	Two-component system	47	G7_GM000175,K05966,2.4.2.52	G7_GM000176,K01910,6.2.1.22	G7_GM000177,K01646,--	G7_GM000178,K01644,4.1.3.34	G7_GM000179,K01643,2.8.3.10	G7_GM000180,K05964,2.7.7.61	G7_GM000181,K00027,1.1.1.38	G7_GM000330,K14205,2.3.2.3	G7_GM000394,K03092,--	G7_GM000470,K07260,3.4.17.14	G7_GM000648,K07800,--	G7_GM000649,K07813,--	G7_GM000682,K14205,2.3.2.3	G7_GM000846,K07636,2.7.13.3	G7_GM000902,K07699,--	G7_GM001012,K18345,2.7.13.3	G7_GM001355,K07718,2.7.13.3	G7_GM001372,K01425,3.5.1.2	G7_GM001530,K14982,2.7.13.3	G7_GM001531,K14983,--	G7_GM001558,K07718,2.7.13.3	G7_GM001559,K07720,--	G7_GM001750,K07813,--	G7_GM001752,K07706,2.7.13.3	G7_GM001786,K07718,2.7.13.3	G7_GM002015,K07658,--	G7_GM002020,K02040,--	G7_GM002021,K02040,--	G7_GM002039,K01791,5.1.3.14	G7_GM002040,K00626,2.3.1.9	G7_GM002148,K07718,2.7.13.3	G7_GM002149,K07720,--	G7_GM002243,K01425,3.5.1.2	G7_GM002372,K02650,--	G7_GM002373,K02650,--	G7_GM002374,K02650,--	G7_GM002378,K02650,--	G7_GM002560,K07775,--	G7_GM002645,K01915,6.3.1.2	G7_GM002737,K02313,--	G7_GM002982,K20492,--	G7_GM002983,K20491,--	G7_GM002984,K20490,--	G7_GM002985,K20487,2.7.13.3	G7_GM002986,K20488,--	G7_GM003215,K04771,3.4.21.107	G7_GM003225,K07658,--
map02024	Quorum sensing	38	G7_GM000188,K03666,--	G7_GM000350,K02055,--	G7_GM000351,K02052,--	G7_GM000352,K02053,--	G7_GM000353,K02054,--	G7_GM000384,K03075,--	G7_GM000648,K07800,--	G7_GM000649,K07813,--	G7_GM000802,K03106,3.6.5.4	G7_GM000804,K03110,--	G7_GM000902,K07699,--	G7_GM001031,K03210,--	G7_GM001347,K11752,3.5.4.26,1.1.1.193	G7_GM001530,K14982,2.7.13.3	G7_GM001531,K14983,--	G7_GM001750,K07813,--	G7_GM001752,K07706,2.7.13.3	G7_GM002065,K03070,7.4.2.8	G7_GM002177,K20265,--	G7_GM002179,K01580,4.1.1.15	G7_GM002331,K15580,--	G7_GM002345,K02032,--	G7_GM002346,K02031,--	G7_GM002347,K02034,--	G7_GM002348,K02033,--	G7_GM002349,K02035,--	G7_GM002496,K03076,--	G7_GM002530,K03073,--	G7_GM002685,K09936,--	G7_GM002733,K03217,--	G7_GM002836,K11031,--	G7_GM002982,K20492,--	G7_GM002983,K20491,--	G7_GM002984,K20490,--	G7_GM002985,K20487,2.7.13.3	G7_GM002986,K20488,--	G7_GM003089,K16619,3.1.4.3	G7_GM003180,K07173,4.4.1.21
map02026	Biofilm formation - Escherichia coli	6	G7_GM002448,K00688,2.4.1.1	G7_GM003180,K07173,4.4.1.21	G7_GM003391,K00703,2.4.1.21	G7_GM003392,K00688,2.4.1.1	G7_GM003395,K00975,2.7.7.27	G7_GM003396,K00975,2.7.7.27
map02030	Bacterial chemotaxis	2	G7_GM000430,K10540,--	G7_GM000715,K10439,--
map02040	Flagellar assembly	2	G7_GM000394,K03092,--	G7_GM002230,K03086,--
map02060	Phosphotransferase system (PTS)	27	G7_GM000550,K02796,--	G7_GM000551,K02795,--	G7_GM000552,K19507,2.7.1.-	G7_GM000553,K02793,2.7.1.191	G7_GM000621,K02810,2.7.1.211	G7_GM000758,K02784,--	G7_GM001208,K20108,2.7.1.208	G7_GM001300,K02821,2.7.1.194	G7_GM001301,K02822,2.7.1.194	G7_GM001302,K03475,--	G7_GM001342,K02819,2.7.1.201	G7_GM001365,K02770,2.7.1.202	G7_GM001366,K00882,2.7.1.56	G7_GM001598,K02804,2.7.1.193	G7_GM001818,K02796,--	G7_GM001819,K02795,--	G7_GM001820,K02794,2.7.1.191	G7_GM001992,K02822,2.7.1.194	G7_GM001993,K03475,--	G7_GM001994,K02821,2.7.1.194	G7_GM002081,K20118,2.7.1.199	G7_GM002468,K08483,2.7.3.9	G7_GM002654,K02759,2.7.1.196,2.7.1.205	G7_GM002704,K02793,2.7.1.191	G7_GM002706,K02795,--	G7_GM003162,K02750,2.7.1.208,2.7.1.-	G7_GM003214,K02760,2.7.1.196,2.7.1.205
map03008	Ribosome biogenesis in eukaryotes	1	G7_GM000807,K03685,3.1.26.3
map03010	Ribosome	55	G7_GM000770,K02956,--	G7_GM000789,K02967,--	G7_GM000797,K02884,--	G7_GM000801,K02959,--	G7_GM000810,K02911,--	G7_GM000822,K02902,--	G7_GM000963,K02897,--	G7_GM000979,K02887,--	G7_GM000980,K02916,--	G7_GM002030,K02909,--	G7_GM002088,K02945,--	G7_GM002108,K02888,--	G7_GM002110,K02899,--	G7_GM002195,K02968,--	G7_GM002214,K02970,--	G7_GM002470,K02986,--	G7_GM002480,K02996,--	G7_GM002481,K02871,--	G7_GM002486,K02879,--	G7_GM002488,K02986,--	G7_GM002489,K02948,--	G7_GM002490,K02952,--	G7_GM002491,K02919,--	G7_GM002497,K02876,--	G7_GM002498,K02907,--	G7_GM002499,K02988,--	G7_GM002500,K02881,--	G7_GM002501,K02933,--	G7_GM002502,K02994,--	G7_GM002503,K02954,--	G7_GM002504,K02931,--	G7_GM002505,K02895,--	G7_GM002506,K02874,--	G7_GM002507,K02961,--	G7_GM002508,K02904,--	G7_GM002509,K02878,--	G7_GM002510,K02982,--	G7_GM002511,K02890,--	G7_GM002512,K02965,--	G7_GM002513,K02886,--	G7_GM002514,K02892,--	G7_GM002515,K02926,--	G7_GM002516,K02906,--	G7_GM002517,K02946,--	G7_GM002520,K02992,--	G7_GM002521,K02950,--	G7_GM002522,K07590,--
map03018	RNA degradation	15	G7_GM000188,K03666,--	G7_GM000383,K12573,3.1.13.1	G7_GM000386,K01689,4.2.1.11	G7_GM000423,K03654,5.6.2.4	G7_GM000487,K05592,3.6.4.13	G7_GM000604,K05592,3.6.4.13	G7_GM000761,K18682,3.1.-.-	G7_GM000769,K00962,2.7.7.8	G7_GM000864,K12574,3.1.-.-	G7_GM001122,K03654,5.6.2.4	G7_GM001149,K00850,2.7.1.11	G7_GM001760,K05592,3.6.4.13	G7_GM002028,K03628,--	G7_GM002204,K04043,--	G7_GM002379,K04077,5.6.1.7
map03020	RNA polymerase	4	G7_GM000836,K03060,2.7.7.6	G7_GM002487,K03040,2.7.7.6	G7_GM002523,K03046,2.7.7.6	G7_GM002524,K03043,2.7.7.6
map03022	Basal transcription factors	1	G7_GM000235,K10844,5.6.2.3
map03030	DNA replication	18	G7_GM000492,K02342,2.7.7.7	G7_GM000755,K02342,2.7.7.7	G7_GM000756,K03111,--	G7_GM000780,K03763,2.7.7.7	G7_GM000795,K03470,3.1.26.4	G7_GM001078,K03111,--	G7_GM001146,K02337,2.7.7.7	G7_GM001148,K02337,2.7.7.7	G7_GM002194,K02340,2.7.7.7	G7_GM002229,K02316,2.7.7.101	G7_GM002244,K02335,2.7.7.7	G7_GM002313,K02314,5.6.2.3	G7_GM002334,K01972,6.5.1.2	G7_GM002709,K02314,5.6.2.3	G7_GM002716,K03111,--	G7_GM002738,K02338,2.7.7.7	G7_GM003079,K02343,2.7.7.7	G7_GM003253,K02341,2.7.7.7
map03060	Protein export	16	G7_GM000384,K03075,--	G7_GM000640,K03100,3.4.21.89	G7_GM000802,K03106,3.6.5.4	G7_GM000804,K03110,--	G7_GM001027,K03074,--	G7_GM001028,K03072,--	G7_GM001031,K03210,--	G7_GM001107,K03100,3.4.21.89	G7_GM001230,K03100,3.4.21.89	G7_GM001292,K13280,3.4.21.89	G7_GM002065,K03070,7.4.2.8	G7_GM002385,K13280,3.4.21.89	G7_GM002496,K03076,--	G7_GM002530,K03073,--	G7_GM002733,K03217,--	G7_GM003149,K03100,3.4.21.89
map03070	Bacterial secretion system	10	G7_GM000384,K03075,--	G7_GM000802,K03106,3.6.5.4	G7_GM000804,K03110,--	G7_GM001027,K03074,--	G7_GM001028,K03072,--	G7_GM001031,K03210,--	G7_GM002065,K03070,7.4.2.8	G7_GM002496,K03076,--	G7_GM002530,K03073,--	G7_GM002733,K03217,--
map03320	PPAR signaling pathway	1	G7_GM002628,K00864,2.7.1.30
map03410	Base excision repair	9	G7_GM000151,K01151,3.1.21.2	G7_GM000204,K01142,3.1.11.2	G7_GM000406,K10773,4.2.99.18	G7_GM002172,K07462,3.1.-.-	G7_GM002244,K02335,2.7.7.7	G7_GM002334,K01972,6.5.1.2	G7_GM002383,K03660,3.2.2.-,4.2.99.18	G7_GM002653,K03652,3.2.2.21	G7_GM002842,K03648,3.2.2.27
map03420	Nucleotide excision repair	12	G7_GM000235,K10844,5.6.2.3	G7_GM000243,K03657,5.6.2.4	G7_GM000707,K03657,5.6.2.4	G7_GM001095,K03702,--	G7_GM001133,K03701,--	G7_GM001137,K03703,--	G7_GM001212,K03657,5.6.2.4	G7_GM002244,K02335,2.7.7.7	G7_GM002334,K01972,6.5.1.2	G7_GM002335,K03657,5.6.2.4	G7_GM002556,K03723,5.6.2.4	G7_GM003147,K03657,5.6.2.4
map03430	Mismatch repair	25	G7_GM000185,K03555,--	G7_GM000186,K03572,--	G7_GM000243,K03657,5.6.2.4	G7_GM000492,K02342,2.7.7.7	G7_GM000707,K03657,5.6.2.4	G7_GM000755,K02342,2.7.7.7	G7_GM000756,K03111,--	G7_GM000780,K03763,2.7.7.7	G7_GM000910,K03602,3.1.11.6	G7_GM000911,K03601,3.1.11.6	G7_GM000970,K07456,--	G7_GM001078,K03111,--	G7_GM001146,K02337,2.7.7.7	G7_GM001148,K02337,2.7.7.7	G7_GM001212,K03657,5.6.2.4	G7_GM002172,K07462,3.1.-.-	G7_GM002194,K02340,2.7.7.7	G7_GM002334,K01972,6.5.1.2	G7_GM002335,K03657,5.6.2.4	G7_GM002716,K03111,--	G7_GM002738,K02338,2.7.7.7	G7_GM002955,K06223,2.1.1.72	G7_GM003079,K02343,2.7.7.7	G7_GM003147,K03657,5.6.2.4	G7_GM003253,K02341,2.7.7.7
map03440	Homologous recombination	23	G7_GM000492,K02342,2.7.7.7	G7_GM000755,K02342,2.7.7.7	G7_GM000756,K03111,--	G7_GM000762,K03553,--	G7_GM000780,K03763,2.7.7.7	G7_GM000819,K03655,5.6.2.4	G7_GM000834,K04066,5.6.2.4	G7_GM001034,K03551,5.6.2.4	G7_GM001035,K03550,5.6.2.4	G7_GM001078,K03111,--	G7_GM001146,K02337,2.7.7.7	G7_GM001148,K02337,2.7.7.7	G7_GM002060,K03581,3.1.11.5	G7_GM002172,K07462,3.1.-.-	G7_GM002194,K02340,2.7.7.7	G7_GM002223,K03584,--	G7_GM002244,K02335,2.7.7.7	G7_GM002716,K03111,--	G7_GM002738,K02338,2.7.7.7	G7_GM002740,K03629,--	G7_GM003077,K06187,--	G7_GM003079,K02343,2.7.7.7	G7_GM003253,K02341,2.7.7.7
map04013	MAPK signaling pathway - fly	1	G7_GM000320,K04564,1.15.1.1
map04016	MAPK signaling pathway - plant	2	G7_GM001335,K17686,7.2.2.8	G7_GM002266,K00940,2.7.4.6
map04066	HIF-1 signaling pathway	5	G7_GM000386,K01689,4.2.1.11	G7_GM000391,K00927,2.7.2.3	G7_GM000392,K00134,1.2.1.12	G7_GM001149,K00850,2.7.1.11	G7_GM002769,K00016,1.1.1.27
map04068	FoxO signaling pathway	1	G7_GM000320,K04564,1.15.1.1
map04070	Phosphatidylinositol signaling system	2	G7_GM000784,K00981,2.7.7.41	G7_GM002220,K00901,2.7.1.107
map04072	Phospholipase D signaling pathway	1	G7_GM002220,K00901,2.7.1.107
map04080	Neuroactive ligand-receptor interaction	1	G7_GM002253,K05770,--
map04112	Cell cycle - Caulobacter	13	G7_GM000481,K01338,3.4.21.53	G7_GM000483,K03544,--	G7_GM000484,K01358,3.4.21.92	G7_GM000782,K11749,3.4.24.-	G7_GM000854,K03531,--	G7_GM000855,K03590,--	G7_GM000947,K03589,--	G7_GM000948,K03588,--	G7_GM002174,K02563,2.4.1.227	G7_GM002313,K02314,5.6.2.3	G7_GM002709,K02314,5.6.2.3	G7_GM002710,K01338,3.4.21.53	G7_GM002737,K02313,--
map04122	Sulfur relay system	11	G7_GM000123,K21028,2.8.1.11	G7_GM000502,K03151,2.8.1.4	G7_GM000503,K04487,2.8.1.7	G7_GM000690,K03148,2.7.7.73	G7_GM000691,K03154,--	G7_GM000872,K00566,2.8.1.13	G7_GM000874,K04487,2.8.1.7	G7_GM000879,K03639,4.1.99.22	G7_GM002150,K03831,2.7.7.75	G7_GM002153,K03637,4.6.1.17	G7_GM003195,K00566,2.8.1.13
map04141	Protein processing in endoplasmic reticulum	1	G7_GM001203,K04079,--
map04142	Lysosome	11	G7_GM000317,K01197,3.2.1.35	G7_GM000359,K01197,3.2.1.35	G7_GM000452,K12373,3.2.1.52	G7_GM000965,K01206,3.2.1.51	G7_GM001333,K01186,3.2.1.18	G7_GM001567,K12373,3.2.1.52	G7_GM001694,K01186,3.2.1.18	G7_GM001742,K01197,3.2.1.35	G7_GM001925,K01186,3.2.1.18	G7_GM002818,K01195,3.2.1.31	G7_GM003167,K01197,3.2.1.35
map04146	Peroxisome	3	G7_GM000320,K04564,1.15.1.1	G7_GM001899,K03426,3.6.1.22	G7_GM003152,K03426,3.6.1.22
map04151	PI3K-Akt signaling pathway	1	G7_GM001203,K04079,--
map04152	AMPK signaling pathway	1	G7_GM001149,K00850,2.7.1.11
map04211	Longevity regulating pathway	1	G7_GM000320,K04564,1.15.1.1
map04212	Longevity regulating pathway - worm	4	G7_GM000320,K04564,1.15.1.1	G7_GM000484,K01358,3.4.21.92	G7_GM002204,K04043,--	G7_GM002379,K04077,5.6.1.7
map04213	Longevity regulating pathway - multiple species	2	G7_GM000320,K04564,1.15.1.1	G7_GM000518,K03695,--
map04214	Apoptosis - fly	1	G7_GM002253,K05770,--
map04217	Necroptosis	4	G7_GM001203,K04079,--	G7_GM002448,K00688,2.4.1.1	G7_GM002645,K01915,6.3.1.2	G7_GM003392,K00688,2.4.1.1
map04361	Axon regeneration	1	G7_GM002220,K00901,2.7.1.107
map04612	Antigen processing and presentation	1	G7_GM001203,K04079,--
map04621	NOD-like receptor signaling pathway	3	G7_GM001203,K04079,--	G7_GM001913,K03671,--	G7_GM002466,K03671,--
map04622	RIG-I-like receptor signaling pathway	1	G7_GM002766,K00863,2.7.1.28,2.7.1.29,4.6.1.15
map04626	Plant-pathogen interaction	3	G7_GM001203,K04079,--	G7_GM002518,K02358,--	G7_GM002628,K00864,2.7.1.30
map04657	IL-17 signaling pathway	1	G7_GM001203,K04079,--
map04659	Th17 cell differentiation	1	G7_GM001203,K04079,--
map04724	Glutamatergic synapse	3	G7_GM001372,K01425,3.5.1.2	G7_GM002243,K01425,3.5.1.2	G7_GM002645,K01915,6.3.1.2
map04727	GABAergic synapse	4	G7_GM001372,K01425,3.5.1.2	G7_GM002179,K01580,4.1.1.15	G7_GM002243,K01425,3.5.1.2	G7_GM002645,K01915,6.3.1.2
map04910	Insulin signaling pathway	2	G7_GM002448,K00688,2.4.1.1	G7_GM003392,K00688,2.4.1.1
map04914	Progesterone-mediated oocyte maturation	1	G7_GM001203,K04079,--
map04915	Estrogen signaling pathway	1	G7_GM001203,K04079,--
map04917	Prolactin signaling pathway	1	G7_GM000435,K00965,2.7.7.12
map04918	Thyroid hormone synthesis	2	G7_GM001465,K00432,1.11.1.9	G7_GM001712,K00432,1.11.1.9
map04919	Thyroid hormone signaling pathway	1	G7_GM001149,K00850,2.7.1.11
map04922	Glucagon signaling pathway	7	G7_GM000094,K00873,2.7.1.40	G7_GM001149,K00850,2.7.1.11	G7_GM001150,K00873,2.7.1.40	G7_GM002089,K00873,2.7.1.40	G7_GM002448,K00688,2.4.1.1	G7_GM002769,K00016,1.1.1.27	G7_GM003392,K00688,2.4.1.1
map04930	Type II diabetes mellitus	3	G7_GM000094,K00873,2.7.1.40	G7_GM001150,K00873,2.7.1.40	G7_GM002089,K00873,2.7.1.40
map04931	Insulin resistance	3	G7_GM002438,K00820,2.6.1.16	G7_GM002448,K00688,2.4.1.1	G7_GM003392,K00688,2.4.1.1
map04936	Alcoholic liver disease	1	G7_GM002419,K00128,1.2.1.3
map04940	Type I diabetes mellitus	2	G7_GM002179,K01580,4.1.1.15	G7_GM002379,K04077,5.6.1.7
map04964	Proximal tubule bicarbonate reclamation	2	G7_GM001372,K01425,3.5.1.2	G7_GM002243,K01425,3.5.1.2
map04975	Fat digestion and absorption	1	G7_GM002040,K00626,2.3.1.9
map04978	Mineral absorption	2	G7_GM001335,K17686,7.2.2.8	G7_GM002087,K07213,--
map04979	Cholesterol metabolism	1	G7_GM002253,K05770,--
map05010	Alzheimer disease	1	G7_GM000392,K00134,1.2.1.12
map05012	Parkinson disease	2	G7_GM001913,K03671,--	G7_GM002466,K03671,--
map05014	Amyotrophic lateral sclerosis	2	G7_GM001465,K00432,1.11.1.9	G7_GM001712,K00432,1.11.1.9
map05016	Huntington disease	3	G7_GM000320,K04564,1.15.1.1	G7_GM001465,K00432,1.11.1.9	G7_GM001712,K00432,1.11.1.9
map05022	Pathways of neurodegeneration - multiple diseases	2	G7_GM001465,K00432,1.11.1.9	G7_GM001712,K00432,1.11.1.9
map05111	Biofilm formation - Vibrio cholerae	5	G7_GM000188,K03666,--	G7_GM000394,K03092,--	G7_GM000409,K00640,2.3.1.30	G7_GM002039,K01791,5.1.3.14	G7_GM003180,K07173,4.4.1.21
map05120	Epithelial cell signaling in Helicobacter pylori infection	4	G7_GM000860,K08303,3.4.-.-	G7_GM000971,K08303,3.4.-.-	G7_GM003379,K01428,3.5.1.5	G7_GM003382,K03191,--
map05130	Pathogenic Escherichia coli infection	1	G7_GM000392,K00134,1.2.1.12
map05132	Salmonella infection	4	G7_GM000392,K00134,1.2.1.12	G7_GM001203,K04079,--	G7_GM001913,K03671,--	G7_GM002466,K03671,--
map05134	Legionellosis	2	G7_GM002199,K03596,--	G7_GM002379,K04077,5.6.1.7
map05146	Amoebiasis	1	G7_GM002607,K04072,1.2.1.10,1.1.1.1
map05150	Staphylococcus aureus infection	3	G7_GM000330,K14205,2.3.2.3	G7_GM000682,K14205,2.3.2.3	G7_GM002796,K11041,--
map05152	Tuberculosis	4	G7_GM002020,K02040,--	G7_GM002021,K02040,--	G7_GM002204,K04043,--	G7_GM002379,K04077,5.6.1.7
map05165	Human papillomavirus infection	3	G7_GM000094,K00873,2.7.1.40	G7_GM001150,K00873,2.7.1.40	G7_GM002089,K00873,2.7.1.40
map05166	Human T-cell leukemia virus 1 infection	1	G7_GM002253,K05770,--
map05200	Pathways in cancer	1	G7_GM001203,K04079,--
map05203	Viral carcinogenesis	3	G7_GM000094,K00873,2.7.1.40	G7_GM001150,K00873,2.7.1.40	G7_GM002089,K00873,2.7.1.40
map05205	Proteoglycans in cancer	1	G7_GM000807,K03685,3.1.26.3
map05206	MicroRNAs in cancer	4	G7_GM001372,K01425,3.5.1.2	G7_GM001658,K00558,2.1.1.37	G7_GM002243,K01425,3.5.1.2	G7_GM002937,K00558,2.1.1.37
map05207	Chemical carcinogenesis - receptor activation	1	G7_GM001203,K04079,--
map05208	Chemical carcinogenesis - reactive oxygen species	1	G7_GM000320,K04564,1.15.1.1
map05215	Prostate cancer	1	G7_GM001203,K04079,--
map05230	Central carbon metabolism in cancer	7	G7_GM000094,K00873,2.7.1.40	G7_GM001149,K00850,2.7.1.11	G7_GM001150,K00873,2.7.1.40	G7_GM001372,K01425,3.5.1.2	G7_GM002089,K00873,2.7.1.40	G7_GM002243,K01425,3.5.1.2	G7_GM002769,K00016,1.1.1.27
map05231	Choline metabolism in cancer	1	G7_GM002220,K00901,2.7.1.107
map05340	Primary immunodeficiency	2	G7_GM002579,K01488,3.5.4.4	G7_GM002842,K03648,3.2.2.27
map05415	Diabetic cardiomyopathy	2	G7_GM000392,K00134,1.2.1.12	G7_GM002438,K00820,2.6.1.16
map05417	Lipid and atherosclerosis	3	G7_GM000320,K04564,1.15.1.1	G7_GM001203,K04079,--	G7_GM002379,K04077,5.6.1.7
map05418	Fluid shear stress and atherosclerosis	4	G7_GM001203,K04079,--	G7_GM001913,K03671,--	G7_GM001959,K01940,6.3.4.5	G7_GM002466,K03671,--
[truncated: 35 more columns]

## Sheet: JLFS-5
map_number	map_name	gene_number	geneID,KOID,ECID
map00010	Glycolysis / Gluconeogenesis	27	DG_GM000125,K00873,2.7.1.40	DG_GM000257,K21071,2.7.1.11,2.7.1.90	DG_GM000387,K01689,4.2.1.11	DG_GM000390,K15633,5.4.2.12	DG_GM000391,K01803,5.3.1.1	DG_GM000392,K00927,2.7.2.3	DG_GM000393,K00134,1.2.1.12	DG_GM000433,K01785,5.1.3.3	DG_GM000439,K01624,4.1.2.13	DG_GM000549,K21071,2.7.1.11,2.7.1.90	DG_GM000956,K01835,5.4.2.2	DG_GM001094,K01006,2.7.9.1	DG_GM001214,K00850,2.7.1.11	DG_GM001215,K00873,2.7.1.40	DG_GM001303,K13954,1.1.1.1	DG_GM001945,K04072,1.2.1.10,1.1.1.1	DG_GM002108,K01810,5.3.1.9	DG_GM002153,K01223,3.2.1.86	DG_GM002154,K00128,1.2.1.3	DG_GM002388,K00016,1.1.1.27	DG_GM002405,K01624,4.1.2.13	DG_GM002575,K20118,2.7.1.199	DG_GM002583,K00873,2.7.1.40	DG_GM002994,K00131,1.2.1.9	DG_GM003020,K03737,1.2.7.1,1.2.7.-	DG_GM003054,K25026,2.7.1.2	DG_GM003060,K02777,2.7.1.-
map00020	Citrate cycle (TCA cycle)	1	DG_GM003020,K03737,1.2.7.1,1.2.7.-
map00030	Pentose phosphate pathway	21	DG_GM000064,K07404,3.1.1.31	DG_GM000257,K21071,2.7.1.11,2.7.1.90	DG_GM000439,K01624,4.1.2.13	DG_GM000549,K21071,2.7.1.11,2.7.1.90	DG_GM000632,K00948,2.7.6.1	DG_GM000714,K00852,2.7.1.15	DG_GM000819,K01783,5.1.3.1	DG_GM000956,K01835,5.4.2.2	DG_GM001135,K01619,4.1.2.4	DG_GM001161,K00615,2.2.1.1	DG_GM001162,K00615,2.2.1.1	DG_GM001214,K00850,2.7.1.11	DG_GM001242,K01839,5.4.2.7	DG_GM001544,K00616,2.2.1.2	DG_GM001900,K00948,2.7.6.1	DG_GM002108,K01810,5.3.1.9	DG_GM002319,K01625,4.1.2.14,4.1.3.42	DG_GM002323,K00874,2.7.1.45	DG_GM002405,K01624,4.1.2.13	DG_GM002836,K01808,5.3.1.6	DG_GM002994,K00131,1.2.1.9
map00040	Pentose and glucuronate interconversions	8	DG_GM000819,K01783,5.1.3.1	DG_GM001351,K00963,2.7.7.9	DG_GM001355,K00963,2.7.7.9	DG_GM001512,K03077,5.1.3.4	DG_GM001513,K03079,5.1.3.22	DG_GM002317,K01812,5.3.1.12	DG_GM002318,K01686,4.2.1.8	DG_GM002322,K01195,3.2.1.31
map00051	Fructose and mannose metabolism	22	DG_GM000257,K21071,2.7.1.11,2.7.1.90	DG_GM000259,K01809,5.3.1.8	DG_GM000391,K01803,5.3.1.1	DG_GM000439,K01624,4.1.2.13	DG_GM000545,K02796,--	DG_GM000546,K02795,--	DG_GM000548,K02793,2.7.1.191	DG_GM000549,K21071,2.7.1.11,2.7.1.90	DG_GM000614,K00847,2.7.1.4	DG_GM001214,K00850,2.7.1.11	DG_GM001342,K00971,2.7.7.13	DG_GM001425,K02770,2.7.1.202	DG_GM001426,K00882,2.7.1.56	DG_GM002045,K02793,2.7.1.191	DG_GM002047,K02795,--	DG_GM002152,K00971,2.7.7.13	DG_GM002391,K00863,2.7.1.28,2.7.1.29,4.6.1.15	DG_GM002405,K01624,4.1.2.13	DG_GM002494,K02796,--	DG_GM002495,K02795,--	DG_GM002496,K02794,2.7.1.191	DG_GM002836,K01808,5.3.1.6
map00052	Galactose metabolism	24	DG_GM000257,K21071,2.7.1.11,2.7.1.90	DG_GM000349,K01190,3.2.1.23	DG_GM000433,K01785,5.1.3.3	DG_GM000434,K00849,2.7.1.6	DG_GM000435,K00965,2.7.7.12	DG_GM000549,K21071,2.7.1.11,2.7.1.90	DG_GM000615,K01193,3.2.1.26	DG_GM000956,K01835,5.4.2.2	DG_GM001151,K01784,5.1.3.2	DG_GM001214,K00850,2.7.1.11	DG_GM001228,K07407,3.2.1.22	DG_GM001272,K01187,3.2.1.20	DG_GM001351,K00963,2.7.7.9	DG_GM001354,K01784,5.1.3.2	DG_GM001355,K00963,2.7.7.9	DG_GM001357,K07407,3.2.1.22	DG_GM001622,K01190,3.2.1.23	DG_GM002041,K02082,3.5.99.-	DG_GM002042,K08302,4.1.2.40	DG_GM002184,K01187,3.2.1.20	DG_GM002301,K12308,3.2.1.23	DG_GM002488,K01190,3.2.1.23	DG_GM002656,K01187,3.2.1.20	DG_GM003054,K25026,2.7.1.2
map00053	Ascorbate and aldarate metabolism	11	DG_GM001367,K02821,2.7.1.194	DG_GM001368,K02822,2.7.1.194	DG_GM001369,K03475,--	DG_GM001507,K03476,3.1.1.-	DG_GM001508,K02821,2.7.1.194	DG_GM001509,K03475,--	DG_GM001510,K02822,2.7.1.194	DG_GM001512,K03077,5.1.3.4	DG_GM001513,K03079,5.1.3.22	DG_GM002154,K00128,1.2.1.3	DG_GM002322,K01195,3.2.1.31
map00061	Fatty acid biosynthesis	12	DG_GM000170,K00648,2.3.1.180	DG_GM000171,K00645,2.3.1.39	DG_GM000172,K00059,1.1.1.100	DG_GM000173,K09458,2.3.1.179	DG_GM000174,K02160,--	DG_GM000175,K02372,4.2.1.59	DG_GM000176,K01961,6.4.1.2,6.3.4.14	DG_GM000177,K01963,6.4.1.2,2.1.3.15	DG_GM000178,K01962,6.4.1.2,2.1.3.15	DG_GM000802,K02078,--	DG_GM001008,K00059,1.1.1.100	DG_GM002659,K00209,1.3.1.9,1.3.1.44
map00071	Fatty acid degradation	6	DG_GM001303,K13954,1.1.1.1	DG_GM001945,K04072,1.2.1.10,1.1.1.1	DG_GM002144,K00248,1.3.8.1	DG_GM002154,K00128,1.2.1.3	DG_GM002394,K00248,1.3.8.1	DG_GM002839,K00626,2.3.1.9
map00120	Primary bile acid biosynthesis	2	DG_GM001561,K01442,3.5.1.24	DG_GM002951,K01442,3.5.1.24
map00121	Secondary bile acid biosynthesis	3	DG_GM001561,K01442,3.5.1.24	DG_GM001646,K22605,1.1.1.392	DG_GM002951,K01442,3.5.1.24
map00190	Oxidative phosphorylation	19	DG_GM000718,K02120,--	DG_GM000719,K02118,--	DG_GM000720,K02117,7.1.2.2,7.2.2.1	DG_GM000721,K02122,--	DG_GM000722,K02119,--	DG_GM000723,K02121,--	DG_GM000724,K02124,--	DG_GM000725,K02123,--	DG_GM000726,K02107,--	DG_GM001058,K06019,3.6.1.1	DG_GM001138,K15986,3.6.1.1	DG_GM002841,K02108,--	DG_GM002842,K02110,--	DG_GM002843,K02109,--	DG_GM002844,K02113,--	DG_GM002845,K02111,7.1.2.2,7.2.2.1	DG_GM002846,K02115,--	DG_GM002847,K02112,7.1.2.2,7.2.2.1	DG_GM002848,K02114,--
map00195	Photosynthesis	8	DG_GM002841,K02108,--	DG_GM002842,K02110,--	DG_GM002843,K02109,--	DG_GM002844,K02113,--	DG_GM002845,K02111,7.1.2.2,7.2.2.1	DG_GM002846,K02115,--	DG_GM002847,K02112,7.1.2.2,7.2.2.1	DG_GM002848,K02114,--
map00220	Arginine biosynthesis	10	DG_GM000601,K00262,1.4.1.4	DG_GM000753,K00812,2.6.1.1	DG_GM001077,K01425,3.5.1.2	DG_GM001432,K01425,3.5.1.2	DG_GM001542,K01755,4.3.2.1	DG_GM001543,K01940,6.3.4.5	DG_GM001983,K01915,6.3.1.2	DG_GM002297,K00926,2.7.2.2	DG_GM002299,K00611,2.1.3.3	DG_GM002300,K01478,3.5.3.6
map00230	Purine metabolism	46	DG_GM000351,K01486,3.5.4.2	DG_GM000380,K03816,2.4.2.22	DG_GM000441,K05873,4.6.1.1	DG_GM000485,K03784,2.4.2.1	DG_GM000632,K00948,2.7.6.1	DG_GM000745,K01524,3.6.1.11,3.6.1.40	DG_GM000751,K01756,4.3.2.2	DG_GM000831,K00942,2.7.4.8	DG_GM000841,K05810,2.4.2.1,2.4.2.28,3.5.4.4	DG_GM000894,K01515,3.6.1.13,3.6.1.-	DG_GM000956,K01835,5.4.2.2	DG_GM000980,K01515,3.6.1.13,3.6.1.-	DG_GM001019,K01139,2.7.6.5,3.1.7.2	DG_GM001020,K00759,2.4.2.7	DG_GM001032,K08693,3.1.4.16,3.1.3.6,3.1.3.5	DG_GM001033,K08693,3.1.4.16,3.1.3.6,3.1.3.5	DG_GM001042,K00760,2.4.2.8	DG_GM001053,K00940,2.7.4.6	DG_GM001092,K01129,3.1.5.1	DG_GM001189,K03816,2.4.2.22	DG_GM001242,K01839,5.4.2.7	DG_GM001253,K03783,2.4.2.1	DG_GM001497,K07816,2.7.6.5	DG_GM001531,K01952,6.3.5.3	DG_GM001532,K01588,5.4.99.18	DG_GM001533,K01923,6.3.2.6	DG_GM001534,K00764,2.4.2.14	DG_GM001535,K01933,6.3.3.1	DG_GM001536,K11175,2.1.2.2	DG_GM001537,K00602,2.1.2.3,3.5.4.10	DG_GM001538,K01945,6.3.4.13	DG_GM001866,K21636,1.1.98.6	DG_GM001882,K00760,2.4.2.8	DG_GM001900,K00948,2.7.6.1	DG_GM001906,K03783,2.4.2.1	DG_GM001917,K01488,3.5.4.4	DG_GM001918,K21636,1.1.98.6	DG_GM002038,K01939,6.3.4.4	DG_GM002094,K01519,3.6.1.66	DG_GM002116,K01951,6.3.5.2	DG_GM002117,K00088,1.1.1.205	DG_GM002205,K00526,1.17.4.1	DG_GM002206,K00525,1.17.4.1	DG_GM002229,K00939,2.7.4.3	DG_GM002297,K00926,2.7.2.2	DG_GM002570,K01119,3.1.4.16,3.1.3.6
map00240	Pyrimidine metabolism	33	DG_GM000168,K01493,3.5.4.12	DG_GM000186,K00945,2.7.4.25	DG_GM000249,K00762,2.4.2.10	DG_GM000250,K17828,1.3.1.14	DG_GM000251,K02823,--	DG_GM000252,K01591,4.1.1.23	DG_GM000253,K01465,3.5.2.3	DG_GM000255,K00609,2.1.3.2	DG_GM000436,K00876,2.7.1.48	DG_GM000553,K01520,3.6.1.23	DG_GM000781,K09903,2.7.4.22	DG_GM000853,K00876,2.7.1.48	DG_GM000891,K00756,2.4.2.2	DG_GM000932,K02825,2.4.2.9	DG_GM001032,K08693,3.1.4.16,3.1.3.6,3.1.3.5	DG_GM001033,K08693,3.1.4.16,3.1.3.6,3.1.3.5	DG_GM001053,K00940,2.7.4.6	DG_GM001099,K01489,3.5.4.5	DG_GM001241,K00757,2.4.2.3	DG_GM001529,K01520,3.6.1.23	DG_GM001607,K01485,3.5.4.1,3.5.4.21	DG_GM001866,K21636,1.1.98.6	DG_GM001918,K21636,1.1.98.6	DG_GM001986,K01955,6.3.5.5	DG_GM001987,K01956,6.3.5.5	DG_GM002205,K00526,1.17.4.1	DG_GM002206,K00525,1.17.4.1	DG_GM002570,K01119,3.1.4.16,3.1.3.6	DG_GM002587,K06287,3.6.1.-	DG_GM002826,K01937,6.3.4.2	DG_GM002830,K00857,2.7.1.21	DG_GM002837,K00761,2.4.2.9	DG_GM003006,K03465,2.1.1.148
map00250	Alanine, aspartate and glutamate metabolism	22	DG_GM000090,K09758,4.1.1.12	DG_GM000255,K00609,2.1.3.2	DG_GM000332,K00266,1.4.1.13	DG_GM000601,K00262,1.4.1.4	DG_GM000751,K01756,4.3.2.2	DG_GM000753,K00812,2.6.1.1	DG_GM000835,K01424,3.5.1.1	DG_GM001059,K01914,6.3.1.1	DG_GM001077,K01425,3.5.1.2	DG_GM001141,K01580,4.1.1.15	DG_GM001195,K09758,4.1.1.12	DG_GM001250,K00278,1.4.3.16	DG_GM001432,K01425,3.5.1.2	DG_GM001534,K00764,2.4.2.14	DG_GM001542,K01755,4.3.2.1	DG_GM001543,K01940,6.3.4.5	DG_GM001872,K00266,1.4.1.13	DG_GM001983,K01915,6.3.1.2	DG_GM001986,K01955,6.3.5.5	DG_GM001987,K01956,6.3.5.5	DG_GM002038,K01939,6.3.4.4	DG_GM002172,K00820,2.6.1.16
map00260	Glycine, serine and threonine metabolism	12	DG_GM000077,K01752,4.3.1.17	DG_GM000078,K01752,4.3.1.17	DG_GM000230,K01754,4.3.1.19	DG_GM000390,K15633,5.4.2.12	DG_GM000418,K17103,2.7.8.8	DG_GM000761,K00928,2.7.2.4	DG_GM000986,K00133,1.2.1.11	DG_GM001010,K00600,2.1.2.1	DG_GM002039,K01752,4.3.1.17	DG_GM002040,K01752,4.3.1.17	DG_GM002462,K00865,2.7.1.165	DG_GM002741,K00058,1.1.1.95,1.1.1.399
map00261	Monobactam biosynthesis	5	DG_GM000761,K00928,2.7.2.4	DG_GM000961,K16422,1.1.3.46	DG_GM000986,K00133,1.2.1.11	DG_GM000987,K01714,4.3.3.7	DG_GM000988,K00215,1.17.1.8
map00270	Cysteine and methionine metabolism	29	DG_GM000077,K01752,4.3.1.17	DG_GM000078,K01752,4.3.1.17	DG_GM000090,K09758,4.1.1.12	DG_GM000150,K01243,3.2.2.9	DG_GM000350,K12960,3.5.4.31,3.5.4.28	DG_GM000410,K00640,2.3.1.30	DG_GM000411,K01738,2.5.1.47	DG_GM000502,K00548,2.1.1.13	DG_GM000603,K00826,2.6.1.42	DG_GM000657,K01919,6.3.2.2	DG_GM000753,K00812,2.6.1.1	DG_GM000761,K00928,2.7.2.4	DG_GM000841,K05810,2.4.2.1,2.4.2.28,3.5.4.4	DG_GM000986,K00133,1.2.1.11	DG_GM001195,K09758,4.1.1.12	DG_GM001349,K00640,2.3.1.30	DG_GM001393,K01611,4.1.1.50	DG_GM001395,K00797,2.5.1.16	DG_GM001765,K00558,2.1.1.37	DG_GM001808,K01243,3.2.2.9	DG_GM002039,K01752,4.3.1.17	DG_GM002040,K01752,4.3.1.17	DG_GM002290,K07173,4.4.1.21	DG_GM002291,K01738,2.5.1.47	DG_GM002292,K01760,4.4.1.13	DG_GM002388,K00016,1.1.1.27	DG_GM002553,K00789,2.5.1.6	DG_GM002739,K01243,3.2.2.9	DG_GM002741,K00058,1.1.1.95,1.1.1.399
map00280	Valine, leucine and isoleucine degradation	6	DG_GM000603,K00826,2.6.1.42	DG_GM001248,K00020,1.1.1.31	DG_GM002144,K00248,1.3.8.1	DG_GM002154,K00128,1.2.1.3	DG_GM002394,K00248,1.3.8.1	DG_GM002839,K00626,2.3.1.9
map00290	Valine, leucine and isoleucine biosynthesis	2	DG_GM000230,K01754,4.3.1.19	DG_GM000603,K00826,2.6.1.42
map00300	Lysine biosynthesis	10	DG_GM000289,K01439,3.5.1.18	DG_GM000761,K00928,2.7.2.4	DG_GM000929,K01778,5.1.1.7	DG_GM000944,K01929,6.3.2.10	DG_GM000945,K01928,6.3.2.13	DG_GM000986,K00133,1.2.1.11	DG_GM000987,K01714,4.3.3.7	DG_GM000988,K00215,1.17.1.8	DG_GM000991,K00674,2.3.1.117	DG_GM001437,K01586,4.1.1.20
map00310	Lysine degradation	2	DG_GM002154,K00128,1.2.1.3	DG_GM002839,K00626,2.3.1.9
map00311	Penicillin and cephalosporin biosynthesis	2	DG_GM000256,K17836,3.5.2.6	DG_GM000679,K01060,3.1.1.41
map00330	Arginine and proline metabolism	10	DG_GM000753,K00812,2.6.1.1	DG_GM001393,K01611,4.1.1.50	DG_GM001395,K00797,2.5.1.16	DG_GM001396,K01480,3.5.3.11	DG_GM001607,K01485,3.5.4.1,3.5.4.21	DG_GM001608,K01470,3.5.2.10	DG_GM001993,K00147,1.2.1.41	DG_GM001994,K00931,2.7.2.11	DG_GM002049,K00286,1.5.1.2	DG_GM002154,K00128,1.2.1.3
map00332	Carbapenem biosynthesis	2	DG_GM001993,K00147,1.2.1.41	DG_GM001994,K00931,2.7.2.11
map00333	Prodigiosin biosynthesis	3	DG_GM000171,K00645,2.3.1.39	DG_GM000172,K00059,1.1.1.100	DG_GM001008,K00059,1.1.1.100
map00340	Histidine metabolism	5	DG_GM000157,K04486,3.1.3.15	DG_GM000967,K04486,3.1.3.15	DG_GM001245,K01590,4.1.1.22	DG_GM002154,K00128,1.2.1.3	DG_GM002511,K04486,3.1.3.15
map00350	Tyrosine metabolism	3	DG_GM000753,K00812,2.6.1.1	DG_GM001303,K13954,1.1.1.1	DG_GM001945,K04072,1.2.1.10,1.1.1.1
map00360	Phenylalanine metabolism	3	DG_GM000753,K00812,2.6.1.1	DG_GM002141,K00074,1.1.1.157	DG_GM002501,K03825,2.3.1.53,2.3.1.-
map00361	Chlorocyclohexane and chlorobenzene degradation	1	DG_GM001614,K01560,3.8.1.2
map00362	Benzoate degradation	2	DG_GM002141,K00074,1.1.1.157	DG_GM002839,K00626,2.3.1.9
map00380	Tryptophan metabolism	2	DG_GM002154,K00128,1.2.1.3	DG_GM002839,K00626,2.3.1.9
map00400	Phenylalanine, tyrosine and tryptophan biosynthesis	9	DG_GM000500,K06209,5.4.99.5	DG_GM000753,K00812,2.6.1.1	DG_GM001547,K03856,2.5.1.54	DG_GM001548,K01735,4.2.3.4	DG_GM001549,K00800,2.5.1.19	DG_GM001550,K01736,4.2.3.5	DG_GM001551,K04516,5.4.99.5	DG_GM001553,K00891,2.7.1.71	DG_GM001554,K03786,4.2.1.10
map00401	Novobiocin biosynthesis	1	DG_GM000753,K00812,2.6.1.1
map00410	beta-Alanine metabolism	4	DG_GM001141,K01580,4.1.1.15	DG_GM002144,K00248,1.3.8.1	DG_GM002154,K00128,1.2.1.3	DG_GM002394,K00248,1.3.8.1
map00430	Taurine and hypotaurine metabolism	4	DG_GM000806,K00925,2.7.2.1	DG_GM000807,K00625,2.3.1.8	DG_GM001141,K01580,4.1.1.15	DG_GM002716,K00925,2.7.2.1
map00440	Phosphonate and phosphinate metabolism	1	DG_GM001805,K06167,3.1.4.55
map00450	Selenocompound metabolism	9	DG_GM000502,K00548,2.1.1.13	DG_GM001934,K01874,6.1.1.10	DG_GM001935,K01874,6.1.1.10	DG_GM002199,K00384,1.8.1.9	DG_GM002292,K01760,4.4.1.13	DG_GM002532,K00384,1.8.1.9	DG_GM002613,K01008,2.7.9.3	DG_GM002614,K01042,2.9.1.1	DG_GM002992,K00384,1.8.1.9
map00460	Cyanoamino acid metabolism	3	DG_GM000835,K01424,3.5.1.1	DG_GM001010,K00600,2.1.2.1	DG_GM001059,K01914,6.3.1.1
map00470	D-Amino acid metabolism	10	DG_GM000163,K01775,5.1.1.1	DG_GM000404,K01921,6.3.2.4	DG_GM000929,K01778,5.1.1.7	DG_GM001077,K01425,3.5.1.2	DG_GM001432,K01425,3.5.1.2	DG_GM001437,K01586,4.1.1.20	DG_GM001870,K01925,6.3.2.9	DG_GM001982,K01776,5.1.1.3	DG_GM002455,K01775,5.1.1.1	DG_GM002498,K01921,6.3.2.4
map00480	Glutathione metabolism	7	DG_GM000034,K00432,1.11.1.9	DG_GM000657,K01919,6.3.2.2	DG_GM001395,K00797,2.5.1.16	DG_GM001912,K01255,3.4.11.1	DG_GM002090,K01270,3.4.13.-	DG_GM002415,K00432,1.11.1.9	DG_GM002584,K01270,3.4.13.-
map00500	Starch and sucrose metabolism	36	DG_GM000614,K00847,2.7.1.4	DG_GM000615,K01193,3.2.1.26	DG_GM000617,K02810,2.7.1.211	DG_GM000635,K01200,3.2.1.41	DG_GM000671,K01200,3.2.1.41	DG_GM000672,K00700,2.4.1.18	DG_GM000956,K01835,5.4.2.2	DG_GM001272,K01187,3.2.1.20	DG_GM001273,K20108,2.7.1.208	DG_GM001274,K06896,3.1.3.90	DG_GM001351,K00963,2.7.7.9	DG_GM001355,K00963,2.7.7.9	DG_GM001683,K05342,2.4.1.64	DG_GM001708,K01200,3.2.1.41	DG_GM001992,K02759,2.7.1.196,2.7.1.205	DG_GM002108,K01810,5.3.1.9	DG_GM002153,K01223,3.2.1.86	DG_GM002182,K00688,2.4.1.1	DG_GM002183,K00705,2.4.1.25	DG_GM002184,K01187,3.2.1.20	DG_GM002269,K01232,3.2.1.122	DG_GM002272,K02750,2.7.1.208,2.7.1.-	DG_GM002510,K01208,3.2.1.54,3.2.1.133,3.2.1.135	DG_GM002656,K01187,3.2.1.20	DG_GM002773,K02759,2.7.1.196,2.7.1.205	DG_GM002774,K02760,2.7.1.196,2.7.1.205	DG_GM002776,K02761,--	DG_GM002805,K02760,2.7.1.196,2.7.1.205	DG_GM003027,K00975,2.7.7.27	DG_GM003028,K00975,2.7.7.27	DG_GM003030,K01208,3.2.1.54,3.2.1.133,3.2.1.135	DG_GM003031,K00688,2.4.1.1	DG_GM003032,K00703,2.4.1.21	DG_GM003033,K00700,2.4.1.18	DG_GM003054,K25026,2.7.1.2	DG_GM003060,K02777,2.7.1.-
map00511	Other glycan degradation	12	DG_GM000349,K01190,3.2.1.23	DG_GM000451,K12373,3.2.1.52	DG_GM000958,K15923,3.2.1.51	DG_GM000959,K01206,3.2.1.51	DG_GM001398,K01186,3.2.1.18	DG_GM001577,K01186,3.2.1.18	DG_GM001622,K01190,3.2.1.23	DG_GM001697,K12373,3.2.1.52	DG_GM001800,K01186,3.2.1.18	DG_GM002467,K01191,3.2.1.24	DG_GM002488,K01190,3.2.1.23	DG_GM002651,K01191,3.2.1.24
map00513	Various types of N-glycan biosynthesis	2	DG_GM000451,K12373,3.2.1.52	DG_GM001697,K12373,3.2.1.52
map00520	Amino sugar and nucleotide sugar metabolism	43	DG_GM000259,K01809,5.3.1.8	DG_GM000434,K00849,2.7.1.6	DG_GM000435,K00965,2.7.7.12	DG_GM000451,K12373,3.2.1.52	DG_GM000545,K02796,--	DG_GM000546,K02795,--	DG_GM000548,K02793,2.7.1.191	DG_GM000614,K00847,2.7.1.4	DG_GM000956,K01835,5.4.2.2	DG_GM001151,K01784,5.1.3.2	DG_GM001208,K00075,1.3.1.98	DG_GM001342,K00971,2.7.7.13	DG_GM001350,K02474,1.1.1.136,1.1.1.-	DG_GM001351,K00963,2.7.7.9	DG_GM001354,K01784,5.1.3.2	DG_GM001355,K00963,2.7.7.9	DG_GM001697,K12373,3.2.1.52	DG_GM001721,K02804,2.7.1.193	DG_GM001901,K04042,2.7.7.23,2.3.1.157	DG_GM002022,K00790,2.5.1.7	DG_GM002045,K02793,2.7.1.191	DG_GM002047,K02795,--	DG_GM002108,K01810,5.3.1.9	DG_GM002152,K00971,2.7.7.13	DG_GM002172,K00820,2.6.1.16	DG_GM002174,K03431,5.4.2.10	DG_GM002283,K01639,4.1.3.3	DG_GM002284,K01788,5.1.3.9	DG_GM002315,K01207,3.2.1.52	DG_GM002494,K02796,--	DG_GM002495,K02795,--	DG_GM002496,K02794,2.7.1.191	DG_GM002546,K00790,2.5.1.7	DG_GM002554,K01443,3.5.1.25	DG_GM002575,K20118,2.7.1.199	DG_GM002664,K01207,3.2.1.52	DG_GM002838,K01791,5.1.3.14	DG_GM002997,K02564,3.5.99.6	DG_GM003027,K00975,2.7.7.27	DG_GM003028,K00975,2.7.7.27	DG_GM003054,K25026,2.7.1.2	DG_GM003060,K02777,2.7.1.-	DG_GM003061,K02804,2.7.1.193
map00521	Streptomycin biosynthesis	8	DG_GM000956,K01835,5.4.2.2	DG_GM001458,K00973,2.7.7.24	DG_GM001459,K01790,5.1.3.13	DG_GM001460,K00067,1.1.1.133	DG_GM001461,K01710,4.2.1.46	DG_GM002398,K00010,1.1.1.18,1.1.1.369	DG_GM002401,K00010,1.1.1.18,1.1.1.369	DG_GM003054,K25026,2.7.1.2
map00523	Polyketide sugar unit biosynthesis	4	DG_GM001458,K00973,2.7.7.24	DG_GM001459,K01790,5.1.3.13	DG_GM001460,K00067,1.1.1.133	DG_GM001461,K01710,4.2.1.46
map00524	Neomycin, kanamycin and gentamicin biosynthesis	1	DG_GM003054,K25026,2.7.1.2
map00525	Acarbose and validamycin biosynthesis	2	DG_GM001458,K00973,2.7.7.24	DG_GM001461,K01710,4.2.1.46
map00531	Glycosaminoglycan degradation	9	DG_GM000311,K01197,3.2.1.35	DG_GM000361,K01197,3.2.1.35	DG_GM000451,K12373,3.2.1.52	DG_GM001697,K12373,3.2.1.52	DG_GM002277,K01197,3.2.1.35	DG_GM002315,K01207,3.2.1.52	DG_GM002322,K01195,3.2.1.31	DG_GM002444,K01197,3.2.1.35	DG_GM002664,K01207,3.2.1.52
map00541	O-Antigen nucleotide sugar biosynthesis	14	DG_GM000259,K01809,5.3.1.8	DG_GM001151,K01784,5.1.3.2	DG_GM001342,K00971,2.7.7.13	DG_GM001350,K02474,1.1.1.136,1.1.1.-	DG_GM001351,K00963,2.7.7.9	DG_GM001354,K01784,5.1.3.2	DG_GM001355,K00963,2.7.7.9	DG_GM001458,K00973,2.7.7.24	DG_GM001459,K01790,5.1.3.13	DG_GM001460,K00067,1.1.1.133	DG_GM001461,K01710,4.2.1.46	DG_GM001901,K04042,2.7.7.23,2.3.1.157	DG_GM002152,K00971,2.7.7.13	DG_GM002838,K01791,5.1.3.14
map00542	O-Antigen repeat unit biosynthesis	1	DG_GM000716,K02851,2.7.8.33,2.7.8.35
map00543	Exopolysaccharide biosynthesis	4	DG_GM000410,K00640,2.3.1.30	DG_GM000597,K19294,--	DG_GM000716,K02851,2.7.8.33,2.7.8.35	DG_GM001349,K00640,2.3.1.30
map00550	Peptidoglycan biosynthesis	29	DG_GM000126,K19302,3.6.1.27	DG_GM000258,K06153,3.6.1.27	DG_GM000260,K23393,6.3.5.13	DG_GM000261,K07009,6.3.5.13	DG_GM000404,K01921,6.3.2.4	DG_GM000466,K07260,3.4.17.14	DG_GM000641,K00806,2.5.1.31	DG_GM000779,K00806,2.5.1.31	DG_GM000884,K07258,3.4.16.4	DG_GM000890,K07258,3.4.16.4	DG_GM000943,K01000,2.7.8.13	DG_GM000944,K01929,6.3.2.10	DG_GM000945,K01928,6.3.2.13	DG_GM000946,K08384,--	DG_GM000963,K08384,--	DG_GM001044,K05366,2.4.1.129,3.4.16.4	DG_GM001057,K07258,3.4.16.4	DG_GM001206,K05364,--	DG_GM001208,K00075,1.3.1.98	DG_GM001405,K08384,--	DG_GM001870,K01925,6.3.2.9	DG_GM001904,K01924,6.3.2.8	DG_GM002022,K00790,2.5.1.7	DG_GM002498,K01921,6.3.2.4	DG_GM002518,K19302,3.6.1.27	DG_GM002546,K00790,2.5.1.7	DG_GM002592,K05515,3.4.16.4	DG_GM002611,K07258,3.4.16.4	DG_GM003018,K02563,2.4.1.227
map00552	Teichoic acid biosynthesis	12	DG_GM000126,K19302,3.6.1.27	DG_GM000258,K06153,3.6.1.27	DG_GM000716,K02851,2.7.8.33,2.7.8.35	DG_GM000954,K05946,2.4.1.187	DG_GM000996,K01005,2.7.8.-	DG_GM001149,K01005,2.7.8.-	DG_GM001474,K01005,2.7.8.-	DG_GM001566,K03429,2.4.1.315	DG_GM002518,K19302,3.6.1.27	DG_GM002609,K01005,2.7.8.-	DG_GM002797,K19005,2.7.8.20	DG_GM002828,K03429,2.4.1.315
map00561	Glycerolipid metabolism	18	DG_GM000009,K06120,4.2.1.30	DG_GM000010,K06121,4.2.1.30	DG_GM000011,K06122,4.2.1.30	DG_GM000016,K00086,1.1.1.202	DG_GM000408,K00655,2.3.1.51	DG_GM000503,K00655,2.3.1.51	DG_GM000803,K03621,2.3.1.274	DG_GM001100,K00901,2.7.1.107	DG_GM001228,K07407,3.2.1.22	DG_GM001357,K07407,3.2.1.22	DG_GM001566,K03429,2.4.1.315	DG_GM001966,K00864,2.7.1.30	DG_GM002154,K00128,1.2.1.3	DG_GM002391,K00863,2.7.1.28,2.7.1.29,4.6.1.15	DG_GM002392,K00005,1.1.1.6	DG_GM002462,K00865,2.7.1.165	DG_GM002797,K19005,2.7.8.20	DG_GM002828,K03429,2.4.1.315
map00562	Inositol phosphate metabolism	8	DG_GM000391,K01803,5.3.1.1	DG_GM002398,K00010,1.1.1.18,1.1.1.369	DG_GM002400,K03335,4.2.1.44	DG_GM002401,K00010,1.1.1.18,1.1.1.369	DG_GM002402,K03336,3.7.1.22	DG_GM002403,K03337,5.3.1.30	DG_GM002404,K03338,2.7.1.92	DG_GM002760,K16619,3.1.4.3
map00564	Glycerophospholipid metabolism	21	DG_GM000024,K01048,3.1.1.5	DG_GM000408,K00655,2.3.1.51	DG_GM000418,K17103,2.7.8.8	DG_GM000503,K00655,2.3.1.51	DG_GM000515,K06131,2.7.8.-	DG_GM000757,K00995,2.7.8.5	DG_GM000778,K00981,2.7.7.41	DG_GM000837,K00057,1.1.1.94	DG_GM000960,K01126,3.1.4.46	DG_GM001100,K00901,2.7.1.107	DG_GM001218,K06131,2.7.8.-	DG_GM001264,K00111,1.1.5.3	DG_GM001275,K01126,3.1.4.46	DG_GM001603,K06131,2.7.8.-	DG_GM001965,K00111,1.1.5.3	DG_GM002427,K03736,4.3.1.7	DG_GM002428,K03735,4.3.1.7	DG_GM002429,K04019,--	DG_GM002760,K16619,3.1.4.3	DG_GM002768,K01613,4.1.1.65	DG_GM003025,K06131,2.7.8.-
map00565	Ether lipid metabolism	1	DG_GM002760,K16619,3.1.4.3
map00572	Arabinogalactan biosynthesis - Mycobacterium	1	DG_GM000716,K02851,2.7.8.33,2.7.8.35
map00600	Sphingolipid metabolism	11	DG_GM000349,K01190,3.2.1.23	DG_GM000451,K12373,3.2.1.52	DG_GM001228,K07407,3.2.1.22	DG_GM001357,K07407,3.2.1.22	DG_GM001398,K01186,3.2.1.18	DG_GM001577,K01186,3.2.1.18	DG_GM001622,K01190,3.2.1.23	DG_GM001697,K12373,3.2.1.52	DG_GM001800,K01186,3.2.1.18	DG_GM002488,K01190,3.2.1.23	DG_GM002703,K01130,3.1.6.1
map00603	Glycosphingolipid biosynthesis - globo and isoglobo series	4	DG_GM000451,K12373,3.2.1.52	DG_GM001228,K07407,3.2.1.22	DG_GM001357,K07407,3.2.1.22	DG_GM001697,K12373,3.2.1.52
map00604	Glycosphingolipid biosynthesis - ganglio series	2	DG_GM000451,K12373,3.2.1.52	DG_GM001697,K12373,3.2.1.52
map00620	Pyruvate metabolism	28	DG_GM000125,K00873,2.7.1.40	DG_GM000174,K02160,--	DG_GM000176,K01961,6.4.1.2,6.3.4.14	DG_GM000177,K01963,6.4.1.2,2.1.3.15	DG_GM000178,K01962,6.4.1.2,2.1.3.15	DG_GM000196,K01595,4.1.1.31	DG_GM000216,K00027,1.1.1.38	DG_GM000218,K00656,2.3.1.54	DG_GM000806,K00925,2.7.2.1	DG_GM000807,K00625,2.3.1.8	DG_GM001017,K01069,3.1.2.6	DG_GM001054,K01512,3.6.1.7	DG_GM001094,K01006,2.7.9.1	DG_GM001178,K26115,--	DG_GM001179,K26114,--	DG_GM001180,K26113,1.1.1.436	DG_GM001215,K00873,2.7.1.40	DG_GM001301,K01759,4.4.1.5	DG_GM001303,K13954,1.1.1.1	DG_GM001945,K04072,1.2.1.10,1.1.1.1	DG_GM002154,K00128,1.2.1.3	DG_GM002388,K00016,1.1.1.27	DG_GM002395,K01026,2.8.3.1	DG_GM002424,K00132,1.2.1.10	DG_GM002583,K00873,2.7.1.40	DG_GM002716,K00925,2.7.2.1	DG_GM002839,K00626,2.3.1.9	DG_GM003020,K03737,1.2.7.1,1.2.7.-
map00625	Chloroalkane and chloroalkene degradation	4	DG_GM001303,K13954,1.1.1.1	DG_GM001614,K01560,3.8.1.2	DG_GM001945,K04072,1.2.1.10,1.1.1.1	DG_GM002154,K00128,1.2.1.3
map00626	Naphthalene degradation	2	DG_GM001303,K13954,1.1.1.1	DG_GM001945,K04072,1.2.1.10,1.1.1.1
map00627	Aminobenzoate degradation	1	DG_GM001054,K01512,3.6.1.7
map00630	Glyoxylate and dicarboxylate metabolism	5	DG_GM001010,K00600,2.1.2.1	DG_GM001983,K01915,6.3.1.2	DG_GM002319,K01625,4.1.2.14,4.1.3.42	DG_GM002462,K00865,2.7.1.165	DG_GM002839,K00626,2.3.1.9
map00633	Nitrotoluene degradation	1	DG_GM000879,K00196,--
map00640	Propanoate metabolism	16	DG_GM000016,K00086,1.1.1.202	DG_GM000097,K01734,4.2.3.3	DG_GM000110,K01734,4.2.3.3	DG_GM000174,K02160,--	DG_GM000176,K01961,6.4.1.2,6.3.4.14	DG_GM000177,K01963,6.4.1.2,2.1.3.15	DG_GM000178,K01962,6.4.1.2,2.1.3.15	DG_GM000218,K00656,2.3.1.54	DG_GM000806,K00925,2.7.2.1	DG_GM000807,K00625,2.3.1.8	DG_GM002144,K00248,1.3.8.1	DG_GM002388,K00016,1.1.1.27	DG_GM002392,K00005,1.1.1.6	DG_GM002394,K00248,1.3.8.1	DG_GM002395,K01026,2.8.3.1	DG_GM002716,K00925,2.7.2.1
map00643	Styrene degradation	1	DG_GM002395,K01026,2.8.3.1
map00650	Butanoate metabolism	15	DG_GM000218,K00656,2.3.1.54	DG_GM001141,K01580,4.1.1.15	DG_GM001384,K18120,1.1.1.61	DG_GM001945,K04072,1.2.1.10,1.1.1.1	DG_GM002141,K00074,1.1.1.157	DG_GM002144,K00248,1.3.8.1	DG_GM002145,K01715,4.2.1.17	DG_GM002192,K00929,2.7.2.7	DG_GM002193,K00634,2.3.1.19	DG_GM002394,K00248,1.3.8.1	DG_GM002396,K01715,4.2.1.17	DG_GM002424,K00132,1.2.1.10	DG_GM002659,K00209,1.3.1.9,1.3.1.44	DG_GM002839,K00626,2.3.1.9	DG_GM003020,K03737,1.2.7.1,1.2.7.-
map00670	One carbon pool by folate	11	DG_GM000502,K00548,2.1.1.13	DG_GM000826,K00604,2.1.2.9	DG_GM000906,K01491,1.5.1.5,3.5.4.9	DG_GM000952,K01500,3.5.4.9	DG_GM001010,K00600,2.1.2.1	DG_GM001536,K11175,2.1.2.2	DG_GM001537,K00602,2.1.2.3,3.5.4.10	DG_GM001880,K01938,6.3.4.3	DG_GM002169,K01934,6.3.3.2	DG_GM002751,K00287,1.5.1.3	DG_GM003006,K03465,2.1.1.148
map00680	Methane metabolism	16	DG_GM000196,K01595,4.1.1.31	DG_GM000257,K21071,2.7.1.11,2.7.1.90	DG_GM000387,K01689,4.2.1.11	DG_GM000390,K15633,5.4.2.12	DG_GM000439,K01624,4.1.2.13	DG_GM000549,K21071,2.7.1.11,2.7.1.90	DG_GM000806,K00925,2.7.2.1	DG_GM000807,K00625,2.3.1.8	DG_GM000879,K00196,--	DG_GM001010,K00600,2.1.2.1	DG_GM001214,K00850,2.7.1.11	DG_GM001970,K05979,3.1.3.71	DG_GM002391,K00863,2.7.1.28,2.7.1.29,4.6.1.15	DG_GM002405,K01624,4.1.2.13	DG_GM002716,K00925,2.7.2.1	DG_GM002741,K00058,1.1.1.95,1.1.1.399
map00710	Carbon fixation in photosynthetic organisms	11	DG_GM000196,K01595,4.1.1.31	DG_GM000391,K01803,5.3.1.1	DG_GM000392,K00927,2.7.2.3	DG_GM000393,K00134,1.2.1.12	DG_GM000439,K01624,4.1.2.13	DG_GM000819,K01783,5.1.3.1	DG_GM001094,K01006,2.7.9.1	DG_GM001161,K00615,2.2.1.1	DG_GM001162,K00615,2.2.1.1	DG_GM002405,K01624,4.1.2.13	DG_GM002836,K01808,5.3.1.6
map00720	Carbon fixation pathways in prokaryotes	15	DG_GM000174,K02160,--	DG_GM000176,K01961,6.4.1.2,6.3.4.14	DG_GM000177,K01963,6.4.1.2,2.1.3.15	DG_GM000178,K01962,6.4.1.2,2.1.3.15	DG_GM000196,K01595,4.1.1.31	DG_GM000806,K00925,2.7.2.1	DG_GM000807,K00625,2.3.1.8	DG_GM000879,K00196,--	DG_GM000906,K01491,1.5.1.5,3.5.4.9	DG_GM000952,K01500,3.5.4.9	DG_GM001094,K01006,2.7.9.1	DG_GM001880,K01938,6.3.4.3	DG_GM002716,K00925,2.7.2.1	DG_GM002839,K00626,2.3.1.9	DG_GM003020,K03737,1.2.7.1,1.2.7.-
map00730	Thiamine metabolism	17	DG_GM000425,K00788,2.5.1.3	DG_GM000426,K00878,2.7.1.50	DG_GM000427,K00941,2.7.1.49,2.7.4.7	DG_GM000498,K03151,2.8.1.4	DG_GM000499,K04487,2.8.1.7	DG_GM000682,K00788,2.5.1.3	DG_GM000683,K03150,4.1.99.19	DG_GM000684,K03149,2.8.1.10	DG_GM000685,K03148,2.7.7.73	DG_GM000818,K00949,2.7.6.2	DG_GM000820,K06949,3.6.1.-,3.1.3.100	DG_GM000868,K04487,2.8.1.7	DG_GM000902,K01662,2.2.1.7	DG_GM001530,K03147,4.1.99.17	DG_GM001960,K03707,3.5.99.2	DG_GM002229,K00939,2.7.4.3	DG_GM002381,K03150,4.1.99.19
map00740	Riboflavin metabolism	8	DG_GM000426,K00878,2.7.1.50	DG_GM000765,K11753,2.7.1.26,2.7.7.2	DG_GM000894,K01515,3.6.1.13,3.6.1.-	DG_GM000980,K01515,3.6.1.13,3.6.1.-	DG_GM001407,K11752,3.5.4.26,1.1.1.193	DG_GM001408,K00793,2.5.1.9	DG_GM001409,K14652,4.1.99.12,3.5.4.25	DG_GM001410,K00794,2.5.1.78
map00750	Vitamin B6 metabolism	1	DG_GM002162,K00868,2.7.1.35
map00760	Nicotinate and nicotinamide metabolism	16	DG_GM000160,K01950,6.3.5.1	DG_GM000285,K00763,6.3.4.21	DG_GM000485,K03784,2.4.2.1	DG_GM000900,K00858,2.7.1.23	DG_GM001032,K08693,3.1.4.16,3.1.3.6,3.1.3.5	DG_GM001033,K08693,3.1.4.16,3.1.3.6,3.1.3.5	DG_GM001249,K03517,2.5.1.72	DG_GM001250,K00278,1.4.3.16	DG_GM001251,K00767,2.4.2.19	DG_GM001253,K03783,2.4.2.1	DG_GM001436,K03426,3.6.1.22	DG_GM001606,K03426,3.6.1.22	DG_GM001906,K03783,2.4.2.1	DG_GM002361,K03742,3.5.1.42	DG_GM002607,K00969,2.7.7.18	DG_GM002674,K12410,2.3.1.286
map00770	Pantothenate and CoA biosynthesis	8	DG_GM000603,K00826,2.6.1.42	DG_GM000811,K00954,2.7.7.3	DG_GM000829,K13038,4.1.1.36,6.3.2.5	DG_GM001075,K00859,2.7.1.24	DG_GM001156,K00997,2.7.8.7	DG_GM001879,K03525,2.7.1.33	DG_GM002154,K00128,1.2.1.3	DG_GM002529,K00077,1.1.1.169
map00780	Biotin metabolism	8	DG_GM000172,K00059,1.1.1.100	DG_GM000173,K09458,2.3.1.179	DG_GM000175,K02372,4.2.1.59	DG_GM000626,K01935,6.3.3.3	DG_GM000627,K01012,2.8.1.6	DG_GM001008,K00059,1.1.1.100	DG_GM001524,K03524,6.3.4.15	DG_GM001871,K01012,2.8.1.6
map00790	Folate biosynthesis	15	DG_GM000004,K06897,2.5.1.105	DG_GM000116,K01664,2.6.1.85	DG_GM000117,K01665,2.6.1.85	DG_GM000118,K02619,4.1.3.38	DG_GM000119,K01495,3.5.4.16	DG_GM000121,K00796,2.5.1.15	DG_GM000122,K13940,4.1.2.25,2.7.6.3	DG_GM000873,K03639,4.1.99.22	DG_GM000875,K03752,2.7.7.77	DG_GM000876,K03750,2.10.1.1	DG_GM001000,K11754,6.3.2.12,6.3.2.17	DG_GM001409,K14652,4.1.99.12,3.5.4.25	DG_GM002645,K03831,2.7.7.75	DG_GM002648,K03637,4.6.1.17	DG_GM002751,K00287,1.5.1.3
map00860	Porphyrin metabolism	29	DG_GM000014,K00798,2.5.1.17	DG_GM000087,K01885,6.1.1.17	DG_GM000134,K00768,2.4.2.21	DG_GM000135,K02231,2.7.1.156,2.7.7.62	DG_GM000136,K02233,2.7.8.26	DG_GM000138,K02226,3.1.3.73	DG_GM000139,K02227,6.3.1.10	DG_GM000145,K02232,6.3.5.10	DG_GM000295,K05895,1.3.1.54,1.3.1.106	DG_GM000296,K05934,2.1.1.131,2.1.1.272	DG_GM000298,K02189,3.7.1.12	DG_GM000299,K05936,2.1.1.133,2.1.1.271	DG_GM000300,K03394,2.1.1.130,2.1.1.151	DG_GM000301,K02191,2.1.1.196	DG_GM000302,K03399,2.1.1.289	DG_GM000303,K02188,2.1.1.195	DG_GM000304,K06042,5.4.99.61,5.4.99.60	DG_GM000305,K02190,4.99.1.3	DG_GM000460,K04720,4.1.1.81	DG_GM000517,K01845,5.4.3.8	DG_GM000518,K01698,4.2.1.24	DG_GM000519,K13542,2.1.1.107,4.2.1.75	DG_GM000520,K01749,2.5.1.61	DG_GM000521,K24866,1.3.1.76	DG_GM000522,K02492,1.2.1.70	DG_GM000990,K19221,2.5.1.17	DG_GM002322,K01195,3.2.1.31	DG_GM002422,K04032,2.5.1.154	DG_GM002719,K21480,1.14.15.20
map00900	Terpenoid backbone biosynthesis	11	DG_GM000187,K03527,1.17.7.4	DG_GM000641,K00806,2.5.1.31	DG_GM000775,K03526,1.17.7.1,1.17.7.3	DG_GM000777,K00099,1.1.1.267	DG_GM000779,K00806,2.5.1.31	DG_GM000902,K01662,2.2.1.7	DG_GM000903,K13789,2.5.1.1,2.5.1.10,2.5.1.29	DG_GM002160,K01770,4.6.1.12	DG_GM002822,K00919,2.7.1.148	DG_GM002839,K00626,2.3.1.9	DG_GM003002,K00991,2.7.7.60
map00903	Limonene and pinene degradation	1	DG_GM002154,K00128,1.2.1.3
map00908	Zeatin biosynthesis	1	DG_GM000222,K00791,2.5.1.75
map00910	Nitrogen metabolism	10	DG_GM000081,K00459,1.13.12.16	DG_GM000332,K00266,1.4.1.13	DG_GM000601,K00262,1.4.1.4	DG_GM001267,K01673,4.2.1.1	DG_GM001392,K00366,1.7.7.1	DG_GM001872,K00266,1.4.1.13	DG_GM001983,K01915,6.3.1.2	DG_GM001999,K05601,1.7.99.1	DG_GM002115,K02575,--	DG_GM002297,K00926,2.7.2.2
map00920	Sulfur metabolism	11	DG_GM000410,K00640,2.3.1.30	DG_GM000411,K01738,2.5.1.47	DG_GM000523,K00385,--	DG_GM000524,K16951,--	DG_GM000525,K16950,--	DG_GM000619,K00385,--	DG_GM000620,K16951,--	DG_GM000621,K16950,--	DG_GM000767,K06881,3.1.3.7,3.1.13.3	DG_GM001349,K00640,2.3.1.30	DG_GM002291,K01738,2.5.1.47
map00944	Flavone and flavonol biosynthesis	1	DG_GM002322,K01195,3.2.1.31
map00950	Isoquinoline alkaloid biosynthesis	1	DG_GM000753,K00812,2.6.1.1
map00960	Tropane, piperidine and pyridine alkaloid biosynthesis	1	DG_GM000753,K00812,2.6.1.1
map00966	Glucosinolate biosynthesis	1	DG_GM000603,K00826,2.6.1.42
map00970	Aminoacyl-tRNA biosynthesis	26	DG_GM000087,K01885,6.1.1.17	DG_GM000744,K01887,6.1.1.19	DG_GM000826,K00604,2.1.2.9	DG_GM000863,K01872,6.1.1.7	DG_GM000969,K01890,6.1.1.20	DG_GM000970,K01889,6.1.1.20	DG_GM001001,K01873,6.1.1.9	DG_GM001014,K01876,6.1.1.12	DG_GM001015,K01892,6.1.1.21	DG_GM001476,K01867,6.1.1.2	DG_GM001488,K01886,6.1.1.18	DG_GM001495,K01866,6.1.1.1	DG_GM001520,K01869,6.1.1.4	DG_GM001570,K01872,6.1.1.7	DG_GM001627,K09759,6.1.1.23	DG_GM001875,K01880,6.1.1.14	DG_GM001876,K04567,6.1.1.6	DG_GM001911,K01893,6.1.1.22	DG_GM001934,K01874,6.1.1.10	DG_GM001935,K01874,6.1.1.10	DG_GM001955,K01870,6.1.1.5	DG_GM002167,K01868,6.1.1.3	DG_GM002614,K01042,2.9.1.1	DG_GM002787,K01875,6.1.1.11	DG_GM003003,K01881,6.1.1.15	DG_GM003004,K01883,6.1.1.16
map00981	Insect hormone biosynthesis	1	DG_GM002154,K00128,1.2.1.3
map00983	Drug metabolism - other enzymes	14	DG_GM000436,K00876,2.7.1.48	DG_GM000553,K01520,3.6.1.23	DG_GM000853,K00876,2.7.1.48	DG_GM001042,K00760,2.4.2.8	DG_GM001053,K00940,2.7.4.6	DG_GM001099,K01489,3.5.4.5	DG_GM001241,K00757,2.4.2.3	DG_GM001529,K01520,3.6.1.23	DG_GM001882,K00760,2.4.2.8	DG_GM002094,K01519,3.6.1.66	DG_GM002116,K01951,6.3.5.2	DG_GM002117,K00088,1.1.1.205	DG_GM002322,K01195,3.2.1.31	DG_GM002830,K00857,2.7.1.21
map00998	Biosynthesis of various antibiotics	1	DG_GM000802,K02078,--
map00999	Biosynthesis of various plant secondary metabolites	1	DG_GM002553,K00789,2.5.1.6
map01040	Biosynthesis of unsaturated fatty acids	1	DG_GM002800,K10804,3.1.2.-,3.1.2.2,3.1.1.2,3.1.1.5
map01051	Biosynthesis of ansamycins	2	DG_GM001161,K00615,2.2.1.1	DG_GM001162,K00615,2.2.1.1
map01055	Biosynthesis of vancomycin group antibiotics	2	DG_GM000961,K16422,1.1.3.46	DG_GM001461,K01710,4.2.1.46
map01501	beta-Lactam resistance	7	DG_GM000256,K17836,3.5.2.6	DG_GM001044,K05366,2.4.1.129,3.4.16.4	DG_GM002097,K15580,--	DG_GM002315,K01207,3.2.1.52	DG_GM002592,K05515,3.4.16.4	DG_GM002664,K01207,3.2.1.52	DG_GM002870,K01467,3.5.2.6
map01502	Vancomycin resistance	9	DG_GM000163,K01775,5.1.1.1	DG_GM000404,K01921,6.3.2.4	DG_GM000466,K07260,3.4.17.14	DG_GM000943,K01000,2.7.8.13	DG_GM000944,K01929,6.3.2.10	DG_GM001007,K18345,2.7.13.3	DG_GM002455,K01775,5.1.1.1	DG_GM002498,K01921,6.3.2.4	DG_GM003018,K02563,2.4.1.227
map01503	Cationic antimicrobial peptide (CAMP) resistance	9	DG_GM000325,K14205,2.3.2.3	DG_GM000492,K01448,3.5.1.28	DG_GM000583,K01448,3.5.1.28	DG_GM000677,K14205,2.3.2.3	DG_GM002211,K01448,3.5.1.28	DG_GM002376,K01448,3.5.1.28	DG_GM002804,K04771,3.4.21.107	DG_GM002954,K01448,3.5.1.28	DG_GM002966,K01448,3.5.1.28
map01523	Antifolate resistance	3	DG_GM001010,K00600,2.1.2.1	DG_GM001537,K00602,2.1.2.3,3.5.4.10	DG_GM002751,K00287,1.5.1.3
map01524	Platinum drug resistance	1	DG_GM001400,K17686,7.2.2.8
map02010	ABC transporters	77	DG_GM000127,K17318,--	DG_GM000130,K17318,--	DG_GM000335,K17318,--	DG_GM000398,K07335,--	DG_GM000430,K10540,--	DG_GM000431,K10542,7.5.2.11	DG_GM000432,K10541,--	DG_GM000540,K09817,7.2.2.20	DG_GM000541,K09816,--	DG_GM000607,K18890,--	DG_GM000608,K18889,--	DG_GM000628,K03523,--	DG_GM000661,K23536,--	DG_GM000662,K23535,--	DG_GM000663,K23537,--	DG_GM000664,K07335,--	DG_GM000666,K16785,--	DG_GM000710,K10439,--	DG_GM000711,K10440,--	DG_GM000712,K10441,7.5.2.7	DG_GM000713,K06726,5.4.99.62	DG_GM001049,K11072,7.6.2.11	DG_GM001050,K11071,--	DG_GM001051,K11070,--	DG_GM001052,K11069,--	DG_GM001165,K09812,--	DG_GM001166,K09811,--	DG_GM001233,K18887,--	DG_GM001234,K18888,--	DG_GM001292,K02012,--	DG_GM001293,K02011,--	DG_GM001294,K02010,7.2.2.7	DG_GM001372,K18887,--	DG_GM001373,K18888,--	DG_GM001403,K05847,7.6.2.9	DG_GM001404,K05845,--	DG_GM001417,K10200,--	DG_GM001418,K10201,--	DG_GM001419,K10202,--	DG_GM001442,K23059,--	DG_GM001443,K17077,--	DG_GM001444,K23060,7.4.2.1	DG_GM001479,K02040,--	DG_GM001480,K02040,--	DG_GM001481,K02037,--	DG_GM001482,K02038,--	DG_GM001483,K02036,7.3.2.1
map02020	Two-component system	47	DG_GM000042,K01546,--	DG_GM000043,K01547,7.2.2.6	DG_GM000044,K01548,--	DG_GM000045,K07646,2.7.13.3	DG_GM000046,K07667,--	DG_GM000210,K05966,2.4.2.52	DG_GM000211,K01910,6.2.1.22	DG_GM000212,K01646,--	DG_GM000213,K01644,4.1.3.34	DG_GM000214,K01643,2.8.3.10	DG_GM000215,K05964,2.7.7.61	DG_GM000216,K00027,1.1.1.38	DG_GM000325,K14205,2.3.2.3	DG_GM000395,K03092,--	DG_GM000466,K07260,3.4.17.14	DG_GM000644,K07800,--	DG_GM000645,K07813,--	DG_GM000677,K14205,2.3.2.3	DG_GM000840,K07636,2.7.13.3	DG_GM000896,K07699,--	DG_GM001007,K18345,2.7.13.3	DG_GM001077,K01425,3.5.1.2	DG_GM001415,K07718,2.7.13.3	DG_GM001432,K01425,3.5.1.2	DG_GM001479,K02040,--	DG_GM001480,K02040,--	DG_GM001485,K07658,--	DG_GM001661,K14982,2.7.13.3	DG_GM001662,K14983,--	DG_GM001688,K07718,2.7.13.3	DG_GM001689,K07720,--	DG_GM001899,K07775,--	DG_GM001983,K01915,6.3.1.2	DG_GM002079,K02313,--	DG_GM002125,K02650,--	DG_GM002126,K02650,--	DG_GM002127,K02650,--	DG_GM002131,K02650,--	DG_GM002451,K07813,--	DG_GM002453,K07706,2.7.13.3	DG_GM002643,K07718,2.7.13.3	DG_GM002644,K07720,--	DG_GM002794,K07658,--	DG_GM002804,K04771,3.4.21.107	DG_GM002838,K01791,5.1.3.14	DG_GM002839,K00626,2.3.1.9	DG_GM002870,K01467,3.5.2.6
map02024	Quorum sensing	34	DG_GM000046,K07667,--	DG_GM000223,K03666,--	DG_GM000352,K02055,--	DG_GM000353,K02052,--	DG_GM000354,K02053,--	DG_GM000355,K02054,--	DG_GM000385,K03075,--	DG_GM000644,K07800,--	DG_GM000645,K07813,--	DG_GM000796,K03106,3.6.5.4	DG_GM000798,K03110,--	DG_GM000896,K07699,--	DG_GM001026,K03210,--	DG_GM001141,K01580,4.1.1.15	DG_GM001407,K11752,3.5.4.26,1.1.1.193	DG_GM001661,K14982,2.7.13.3	DG_GM001662,K14983,--	DG_GM002025,K09936,--	DG_GM002075,K03217,--	DG_GM002097,K15580,--	DG_GM002110,K02032,--	DG_GM002111,K02031,--	DG_GM002112,K02034,--	DG_GM002113,K02033,--	DG_GM002114,K02035,--	DG_GM002230,K03076,--	DG_GM002264,K03073,--	DG_GM002290,K07173,4.4.1.21	DG_GM002304,K11031,--	DG_GM002451,K07813,--	DG_GM002453,K07706,2.7.13.3	DG_GM002560,K03070,7.4.2.8	DG_GM002760,K16619,3.1.4.3	DG_GM003021,K20265,--
map02025	Biofilm formation - Pseudomonas aeruginosa	1	DG_GM000233,K21011,--
map02026	Biofilm formation - Escherichia coli	7	DG_GM002182,K00688,2.4.1.1	DG_GM002290,K07173,4.4.1.21	DG_GM003027,K00975,2.7.7.27	DG_GM003028,K00975,2.7.7.27	DG_GM003031,K00688,2.4.1.1	DG_GM003032,K00703,2.4.1.21	DG_GM003060,K02777,2.7.1.-
map02030	Bacterial chemotaxis	2	DG_GM000430,K10540,--	DG_GM000710,K10439,--
map02040	Flagellar assembly	2	DG_GM000395,K03092,--	DG_GM001090,K03086,--
map02060	Phosphotransferase system (PTS)	31	DG_GM000545,K02796,--	DG_GM000546,K02795,--	DG_GM000547,K19507,2.7.1.-	DG_GM000548,K02793,2.7.1.191	DG_GM000617,K02810,2.7.1.211	DG_GM000752,K02784,--	DG_GM001273,K20108,2.7.1.208	DG_GM001367,K02821,2.7.1.194	DG_GM001368,K02822,2.7.1.194	DG_GM001369,K03475,--	DG_GM001425,K02770,2.7.1.202	DG_GM001426,K00882,2.7.1.56	DG_GM001508,K02821,2.7.1.194	DG_GM001509,K03475,--	DG_GM001510,K02822,2.7.1.194	DG_GM001721,K02804,2.7.1.193	DG_GM001992,K02759,2.7.1.196,2.7.1.205	DG_GM002045,K02793,2.7.1.191	DG_GM002047,K02795,--	DG_GM002202,K08483,2.7.3.9	DG_GM002272,K02750,2.7.1.208,2.7.1.-	DG_GM002494,K02796,--	DG_GM002495,K02795,--	DG_GM002496,K02794,2.7.1.191	DG_GM002575,K20118,2.7.1.199	DG_GM002773,K02759,2.7.1.196,2.7.1.205	DG_GM002774,K02760,2.7.1.196,2.7.1.205	DG_GM002776,K02761,--	DG_GM002805,K02760,2.7.1.196,2.7.1.205	DG_GM003060,K02777,2.7.1.-	DG_GM003061,K02804,2.7.1.193
map03008	Ribosome biogenesis in eukaryotes	1	DG_GM000801,K03685,3.1.26.3
map03010	Ribosome	55	DG_GM000764,K02956,--	DG_GM000783,K02967,--	DG_GM000791,K02884,--	DG_GM000795,K02959,--	DG_GM000804,K02911,--	DG_GM000816,K02902,--	DG_GM000957,K02897,--	DG_GM000974,K02887,--	DG_GM000975,K02916,--	DG_GM001106,K02970,--	DG_GM001125,K02968,--	DG_GM002053,K02939,--	DG_GM002057,K02963,--	DG_GM002059,K02990,--	DG_GM002078,K02914,--	DG_GM002204,K02986,--	DG_GM002214,K02996,--	DG_GM002215,K02871,--	DG_GM002220,K02879,--	DG_GM002222,K02986,--	DG_GM002223,K02948,--	DG_GM002224,K02952,--	DG_GM002225,K02919,--	DG_GM002231,K02876,--	DG_GM002232,K02907,--	DG_GM002233,K02988,--	DG_GM002234,K02881,--	DG_GM002235,K02933,--	DG_GM002236,K02994,--	DG_GM002237,K02954,--	DG_GM002238,K02931,--	DG_GM002239,K02895,--	DG_GM002240,K02874,--	DG_GM002241,K02961,--	DG_GM002242,K02904,--	DG_GM002243,K02878,--	DG_GM002244,K02982,--	DG_GM002245,K02890,--	DG_GM002246,K02965,--	DG_GM002247,K02886,--	DG_GM002248,K02892,--	DG_GM002249,K02926,--	DG_GM002250,K02906,--	DG_GM002251,K02946,--	DG_GM002254,K02992,--	DG_GM002255,K02950,--	DG_GM002256,K07590,--
map03018	RNA degradation	15	DG_GM000223,K03666,--	DG_GM000384,K12573,3.1.13.1	DG_GM000387,K01689,4.2.1.11	DG_GM000424,K03654,5.6.2.4	DG_GM000483,K05592,3.6.4.13	DG_GM000599,K05592,3.6.4.13	DG_GM000755,K18682,3.1.-.-	DG_GM000763,K00962,2.7.7.8	DG_GM000858,K12574,3.1.-.-	DG_GM001116,K04043,--	DG_GM001197,K03654,5.6.2.4	DG_GM001214,K00850,2.7.1.11	DG_GM002132,K04077,5.6.1.7	DG_GM002461,K05592,3.6.4.13	DG_GM002827,K03628,--
map03020	RNA polymerase	4	DG_GM000830,K03060,2.7.7.6	DG_GM002221,K03040,2.7.7.6	DG_GM002257,K03046,2.7.7.6	DG_GM002258,K03043,2.7.7.6
map03022	Basal transcription factors	1	DG_GM000276,K10844,5.6.2.3
map03030	DNA replication	17	DG_GM000488,K02342,2.7.7.7	DG_GM000749,K02342,2.7.7.7	DG_GM000750,K03111,--	DG_GM000774,K03763,2.7.7.7	DG_GM000789,K03470,3.1.26.4	DG_GM001076,K02335,2.7.7.7	DG_GM001091,K02316,2.7.7.101	DG_GM001126,K02340,2.7.7.7	DG_GM001152,K03111,--	DG_GM001213,K02337,2.7.7.7	DG_GM002050,K02314,5.6.2.3	DG_GM002058,K03111,--	DG_GM002080,K02338,2.7.7.7	DG_GM002100,K01972,6.5.1.2	DG_GM002750,K02343,2.7.7.7	DG_GM002867,K03469,3.1.26.4	DG_GM002983,K02341,2.7.7.7
map03060	Protein export	17	DG_GM000385,K03075,--	DG_GM000636,K03100,3.4.21.89	DG_GM000796,K03106,3.6.5.4	DG_GM000798,K03110,--	DG_GM001022,K03074,--	DG_GM001023,K03072,--	DG_GM001026,K03210,--	DG_GM001182,K03100,3.4.21.89	DG_GM001283,K03100,3.4.21.89	DG_GM001359,K13280,3.4.21.89	DG_GM001439,K03100,3.4.21.89	DG_GM002075,K03217,--	DG_GM002138,K13280,3.4.21.89	DG_GM002230,K03076,--	DG_GM002264,K03073,--	DG_GM002560,K03070,7.4.2.8	DG_GM003066,K03101,3.4.23.36
map03070	Bacterial secretion system	11	DG_GM000385,K03075,--	DG_GM000796,K03106,3.6.5.4	DG_GM000798,K03110,--	DG_GM001022,K03074,--	DG_GM001023,K03072,--	DG_GM001026,K03210,--	DG_GM002075,K03217,--	DG_GM002230,K03076,--	DG_GM002264,K03073,--	DG_GM002560,K03070,7.4.2.8	DG_GM002883,K03205,7.4.2.8
map03320	PPAR signaling pathway	1	DG_GM001966,K00864,2.7.1.30
map03410	Base excision repair	9	DG_GM000181,K01151,3.1.21.2	DG_GM000245,K01142,3.1.11.2	DG_GM000407,K10773,4.2.99.18	DG_GM001076,K02335,2.7.7.7	DG_GM001991,K03652,3.2.2.21	DG_GM002100,K01972,6.5.1.2	DG_GM002136,K03660,3.2.2.-,4.2.99.18	DG_GM002665,K03648,3.2.2.27	DG_GM003016,K07462,3.1.-.-
map03420	Nucleotide excision repair	12	DG_GM000276,K10844,5.6.2.3	DG_GM000284,K03657,5.6.2.4	DG_GM000702,K03657,5.6.2.4	DG_GM001076,K02335,2.7.7.7	DG_GM001169,K03702,--	DG_GM001203,K03701,--	DG_GM001207,K03703,--	DG_GM001277,K03657,5.6.2.4	DG_GM001441,K03657,5.6.2.4	DG_GM001895,K03723,5.6.2.4	DG_GM002100,K01972,6.5.1.2	DG_GM002101,K03657,5.6.2.4
map03430	Mismatch repair	24	DG_GM000220,K03555,--	DG_GM000221,K03572,--	DG_GM000284,K03657,5.6.2.4	DG_GM000488,K02342,2.7.7.7	DG_GM000702,K03657,5.6.2.4	DG_GM000749,K02342,2.7.7.7	DG_GM000750,K03111,--	DG_GM000774,K03763,2.7.7.7	DG_GM000904,K03602,3.1.11.6	DG_GM000905,K03601,3.1.11.6	DG_GM000964,K07456,--	DG_GM001126,K02340,2.7.7.7	DG_GM001152,K03111,--	DG_GM001213,K02337,2.7.7.7	DG_GM001277,K03657,5.6.2.4	DG_GM001441,K03657,5.6.2.4	DG_GM001812,K06223,2.1.1.72	DG_GM002058,K03111,--	DG_GM002080,K02338,2.7.7.7	DG_GM002100,K01972,6.5.1.2	DG_GM002101,K03657,5.6.2.4	DG_GM002750,K02343,2.7.7.7	DG_GM002983,K02341,2.7.7.7	DG_GM003016,K07462,3.1.-.-
map03440	Homologous recombination	22	DG_GM000488,K02342,2.7.7.7	DG_GM000749,K02342,2.7.7.7	DG_GM000750,K03111,--	DG_GM000756,K03553,--	DG_GM000774,K03763,2.7.7.7	DG_GM000813,K03655,5.6.2.4	DG_GM000828,K04066,5.6.2.4	DG_GM001029,K03551,5.6.2.4	DG_GM001030,K03550,5.6.2.4	DG_GM001076,K02335,2.7.7.7	DG_GM001097,K03584,--	DG_GM001126,K02340,2.7.7.7	DG_GM001152,K03111,--	DG_GM001213,K02337,2.7.7.7	DG_GM002058,K03111,--	DG_GM002080,K02338,2.7.7.7	DG_GM002082,K03629,--	DG_GM002555,K03581,3.1.11.5	DG_GM002748,K06187,--	DG_GM002750,K02343,2.7.7.7	DG_GM002983,K02341,2.7.7.7	DG_GM003016,K07462,3.1.-.-
map04013	MAPK signaling pathway - fly	1	DG_GM000314,K04564,1.15.1.1
map04016	MAPK signaling pathway - plant	2	DG_GM001053,K00940,2.7.4.6	DG_GM001400,K17686,7.2.2.8
map04066	HIF-1 signaling pathway	5	DG_GM000387,K01689,4.2.1.11	DG_GM000392,K00927,2.7.2.3	DG_GM000393,K00134,1.2.1.12	DG_GM001214,K00850,2.7.1.11	DG_GM002388,K00016,1.1.1.27
map04068	FoxO signaling pathway	1	DG_GM000314,K04564,1.15.1.1
map04070	Phosphatidylinositol signaling system	2	DG_GM000778,K00981,2.7.7.41	DG_GM001100,K00901,2.7.1.107
map04072	Phospholipase D signaling pathway	1	DG_GM001100,K00901,2.7.1.107
map04080	Neuroactive ligand-receptor interaction	1	DG_GM001067,K05770,--
map04112	Cell cycle - Caulobacter	12	DG_GM000477,K01338,3.4.21.53	DG_GM000479,K03544,--	DG_GM000480,K01358,3.4.21.92	DG_GM000776,K11749,3.4.24.-	DG_GM000848,K03531,--	DG_GM000849,K03590,--	DG_GM000941,K03589,--	DG_GM000942,K03588,--	DG_GM002050,K02314,5.6.2.3	DG_GM002052,K01338,3.4.21.53	DG_GM002079,K02313,--	DG_GM003018,K02563,2.4.1.227
map04122	Sulfur relay system	11	DG_GM000153,K21028,2.8.1.11	DG_GM000498,K03151,2.8.1.4	DG_GM000499,K04487,2.8.1.7	DG_GM000685,K03148,2.7.7.73	DG_GM000686,K03154,--	DG_GM000866,K00566,2.8.1.13	DG_GM000868,K04487,2.8.1.7	DG_GM000873,K03639,4.1.99.22	DG_GM002645,K03831,2.7.7.75	DG_GM002648,K03637,4.6.1.17	DG_GM002824,K00566,2.8.1.13
map04141	Protein processing in endoplasmic reticulum	1	DG_GM001270,K04079,--
map04142	Lysosome	11	DG_GM000311,K01197,3.2.1.35	DG_GM000361,K01197,3.2.1.35	DG_GM000451,K12373,3.2.1.52	DG_GM000959,K01206,3.2.1.51	DG_GM001398,K01186,3.2.1.18	DG_GM001577,K01186,3.2.1.18	DG_GM001697,K12373,3.2.1.52	DG_GM001800,K01186,3.2.1.18	DG_GM002277,K01197,3.2.1.35	DG_GM002322,K01195,3.2.1.31	DG_GM002444,K01197,3.2.1.35
map04146	Peroxisome	3	DG_GM000314,K04564,1.15.1.1	DG_GM001436,K03426,3.6.1.22	DG_GM001606,K03426,3.6.1.22
map04151	PI3K-Akt signaling pathway	1	DG_GM001270,K04079,--
map04152	AMPK signaling pathway	1	DG_GM001214,K00850,2.7.1.11
map04211	Longevity regulating pathway	1	DG_GM000314,K04564,1.15.1.1
map04212	Longevity regulating pathway - worm	4	DG_GM000314,K04564,1.15.1.1	DG_GM000480,K01358,3.4.21.92	DG_GM001116,K04043,--	DG_GM002132,K04077,5.6.1.7
map04213	Longevity regulating pathway - multiple species	2	DG_GM000314,K04564,1.15.1.1	DG_GM000513,K03695,--
map04214	Apoptosis - fly	1	DG_GM001067,K05770,--
map04217	Necroptosis	4	DG_GM001270,K04079,--	DG_GM001983,K01915,6.3.1.2	DG_GM002182,K00688,2.4.1.1	DG_GM003031,K00688,2.4.1.1
map04361	Axon regeneration	1	DG_GM001100,K00901,2.7.1.107
map04612	Antigen processing and presentation	1	DG_GM001270,K04079,--
map04621	NOD-like receptor signaling pathway	3	DG_GM001270,K04079,--	DG_GM001589,K03671,--	DG_GM002200,K03671,--
map04622	RIG-I-like receptor signaling pathway	1	DG_GM002391,K00863,2.7.1.28,2.7.1.29,4.6.1.15
map04626	Plant-pathogen interaction	3	DG_GM001270,K04079,--	DG_GM001966,K00864,2.7.1.30	DG_GM002252,K02358,--
map04657	IL-17 signaling pathway	1	DG_GM001270,K04079,--
map04659	Th17 cell differentiation	1	DG_GM001270,K04079,--
map04724	Glutamatergic synapse	3	DG_GM001077,K01425,3.5.1.2	DG_GM001432,K01425,3.5.1.2	DG_GM001983,K01915,6.3.1.2
map04727	GABAergic synapse	4	DG_GM001077,K01425,3.5.1.2	DG_GM001141,K01580,4.1.1.15	DG_GM001432,K01425,3.5.1.2	DG_GM001983,K01915,6.3.1.2
map04910	Insulin signaling pathway	2	DG_GM002182,K00688,2.4.1.1	DG_GM003031,K00688,2.4.1.1
map04914	Progesterone-mediated oocyte maturation	1	DG_GM001270,K04079,--
map04915	Estrogen signaling pathway	1	DG_GM001270,K04079,--
map04917	Prolactin signaling pathway	1	DG_GM000435,K00965,2.7.7.12
map04918	Thyroid hormone synthesis	2	DG_GM000034,K00432,1.11.1.9	DG_GM002415,K00432,1.11.1.9
map04919	Thyroid hormone signaling pathway	1	DG_GM001214,K00850,2.7.1.11
map04922	Glucagon signaling pathway	7	DG_GM000125,K00873,2.7.1.40	DG_GM001214,K00850,2.7.1.11	DG_GM001215,K00873,2.7.1.40	DG_GM002182,K00688,2.4.1.1	DG_GM002388,K00016,1.1.1.27	DG_GM002583,K00873,2.7.1.40	DG_GM003031,K00688,2.4.1.1
map04930	Type II diabetes mellitus	3	DG_GM000125,K00873,2.7.1.40	DG_GM001215,K00873,2.7.1.40	DG_GM002583,K00873,2.7.1.40
map04931	Insulin resistance	3	DG_GM002172,K00820,2.6.1.16	DG_GM002182,K00688,2.4.1.1	DG_GM003031,K00688,2.4.1.1
map04936	Alcoholic liver disease	1	DG_GM002154,K00128,1.2.1.3
map04940	Type I diabetes mellitus	2	DG_GM001141,K01580,4.1.1.15	DG_GM002132,K04077,5.6.1.7
map04964	Proximal tubule bicarbonate reclamation	2	DG_GM001077,K01425,3.5.1.2	DG_GM001432,K01425,3.5.1.2
map04975	Fat digestion and absorption	1	DG_GM002839,K00626,2.3.1.9
map04978	Mineral absorption	2	DG_GM001400,K17686,7.2.2.8	DG_GM002581,K07213,--
map04979	Cholesterol metabolism	1	DG_GM001067,K05770,--
map05010	Alzheimer disease	1	DG_GM000393,K00134,1.2.1.12
map05012	Parkinson disease	2	DG_GM001589,K03671,--	DG_GM002200,K03671,--
map05014	Amyotrophic lateral sclerosis	2	DG_GM000034,K00432,1.11.1.9	DG_GM002415,K00432,1.11.1.9
map05016	Huntington disease	3	DG_GM000034,K00432,1.11.1.9	DG_GM000314,K04564,1.15.1.1	DG_GM002415,K00432,1.11.1.9
map05022	Pathways of neurodegeneration - multiple diseases	2	DG_GM000034,K00432,1.11.1.9	DG_GM002415,K00432,1.11.1.9
map05111	Biofilm formation - Vibrio cholerae	7	DG_GM000223,K03666,--	DG_GM000395,K03092,--	DG_GM000410,K00640,2.3.1.30	DG_GM001349,K00640,2.3.1.30	DG_GM002290,K07173,4.4.1.21	DG_GM002838,K01791,5.1.3.14	DG_GM003060,K02777,2.7.1.-
map05120	Epithelial cell signaling in Helicobacter pylori infection	2	DG_GM000854,K08303,3.4.-.-	DG_GM000965,K08303,3.4.-.-
map05130	Pathogenic Escherichia coli infection	1	DG_GM000393,K00134,1.2.1.12
map05132	Salmonella infection	4	DG_GM000393,K00134,1.2.1.12	DG_GM001270,K04079,--	DG_GM001589,K03671,--	DG_GM002200,K03671,--
map05134	Legionellosis	2	DG_GM001121,K03596,--	DG_GM002132,K04077,5.6.1.7
map05146	Amoebiasis	1	DG_GM001945,K04072,1.2.1.10,1.1.1.1
map05150	Staphylococcus aureus infection	3	DG_GM000325,K14205,2.3.2.3	DG_GM000677,K14205,2.3.2.3	DG_GM002365,K11041,--
map05152	Tuberculosis	4	DG_GM001116,K04043,--	DG_GM001479,K02040,--	DG_GM001480,K02040,--	DG_GM002132,K04077,5.6.1.7
map05165	Human papillomavirus infection	3	DG_GM000125,K00873,2.7.1.40	DG_GM001215,K00873,2.7.1.40	DG_GM002583,K00873,2.7.1.40
map05166	Human T-cell leukemia virus 1 infection	1	DG_GM001067,K05770,--
map05200	Pathways in cancer	1	DG_GM001270,K04079,--
map05203	Viral carcinogenesis	3	DG_GM000125,K00873,2.7.1.40	DG_GM001215,K00873,2.7.1.40	DG_GM002583,K00873,2.7.1.40
map05205	Proteoglycans in cancer	1	DG_GM000801,K03685,3.1.26.3
map05206	MicroRNAs in cancer	3	DG_GM001077,K01425,3.5.1.2	DG_GM001432,K01425,3.5.1.2	DG_GM001765,K00558,2.1.1.37
map05207	Chemical carcinogenesis - receptor activation	1	DG_GM001270,K04079,--
map05208	Chemical carcinogenesis - reactive oxygen species	1	DG_GM000314,K04564,1.15.1.1
map05215	Prostate cancer	1	DG_GM001270,K04079,--
map05230	Central carbon metabolism in cancer	7	DG_GM000125,K00873,2.7.1.40	DG_GM001077,K01425,3.5.1.2	DG_GM001214,K00850,2.7.1.11	DG_GM001215,K00873,2.7.1.40	DG_GM001432,K01425,3.5.1.2	DG_GM002388,K00016,1.1.1.27	DG_GM002583,K00873,2.7.1.40
map05231	Choline metabolism in cancer	1	DG_GM001100,K00901,2.7.1.107
map05340	Primary immunodeficiency	2	DG_GM001917,K01488,3.5.4.4	DG_GM002665,K03648,3.2.2.27
map05415	Diabetic cardiomyopathy	2	DG_GM000393,K00134,1.2.1.12	DG_GM002172,K00820,2.6.1.16
map05417	Lipid and atherosclerosis	3	DG_GM000314,K04564,1.15.1.1	DG_GM001270,K04079,--	DG_GM002132,K04077,5.6.1.7
map05418	Fluid shear stress and atherosclerosis	4	DG_GM001270,K04079,--	DG_GM001543,K01940,6.3.4.5	DG_GM001589,K03671,--	DG_GM002200,K03671,--
[truncated: 30 more columns]

## Sheet: JLFS-6
map_number	map_name	gene_number	geneID,KOID,ECID
map00010	Glycolysis / Gluconeogenesis	27	J1_GM000125,K00873,2.7.1.40	J1_GM000257,K21071,2.7.1.11,2.7.1.90	J1_GM000387,K01689,4.2.1.11	J1_GM000390,K15633,5.4.2.12	J1_GM000391,K01803,5.3.1.1	J1_GM000392,K00927,2.7.2.3	J1_GM000393,K00134,1.2.1.12	J1_GM000433,K01785,5.1.3.3	J1_GM000439,K01624,4.1.2.13	J1_GM000549,K21071,2.7.1.11,2.7.1.90	J1_GM000956,K01835,5.4.2.2	J1_GM001094,K01006,2.7.9.1	J1_GM001273,K13954,1.1.1.1	J1_GM001361,K00873,2.7.1.40	J1_GM001362,K00850,2.7.1.11	J1_GM001944,K04072,1.2.1.10,1.1.1.1	J1_GM002107,K01810,5.3.1.9	J1_GM002152,K01223,3.2.1.86	J1_GM002153,K00128,1.2.1.3	J1_GM002387,K00016,1.1.1.27	J1_GM002404,K01624,4.1.2.13	J1_GM002574,K20118,2.7.1.199	J1_GM002582,K00873,2.7.1.40	J1_GM002917,K00131,1.2.1.9	J1_GM002951,K03737,1.2.7.1,1.2.7.-	J1_GM002986,K25026,2.7.1.2	J1_GM002997,K02777,2.7.1.-
map00020	Citrate cycle (TCA cycle)	1	J1_GM002951,K03737,1.2.7.1,1.2.7.-
map00030	Pentose phosphate pathway	21	J1_GM000064,K07404,3.1.1.31	J1_GM000257,K21071,2.7.1.11,2.7.1.90	J1_GM000439,K01624,4.1.2.13	J1_GM000549,K21071,2.7.1.11,2.7.1.90	J1_GM000632,K00948,2.7.6.1	J1_GM000714,K00852,2.7.1.15	J1_GM000819,K01783,5.1.3.1	J1_GM000956,K01835,5.4.2.2	J1_GM001135,K01619,4.1.2.4	J1_GM001334,K01839,5.4.2.7	J1_GM001362,K00850,2.7.1.11	J1_GM001414,K00615,2.2.1.1	J1_GM001415,K00615,2.2.1.1	J1_GM001544,K00616,2.2.1.2	J1_GM001899,K00948,2.7.6.1	J1_GM002107,K01810,5.3.1.9	J1_GM002318,K01625,4.1.2.14,4.1.3.42	J1_GM002322,K00874,2.7.1.45	J1_GM002404,K01624,4.1.2.13	J1_GM002805,K01808,5.3.1.6	J1_GM002917,K00131,1.2.1.9
map00040	Pentose and glucuronate interconversions	8	J1_GM000819,K01783,5.1.3.1	J1_GM001221,K00963,2.7.7.9	J1_GM001225,K00963,2.7.7.9	J1_GM001512,K03077,5.1.3.4	J1_GM001513,K03079,5.1.3.22	J1_GM002316,K01812,5.3.1.12	J1_GM002317,K01686,4.2.1.8	J1_GM002321,K01195,3.2.1.31
map00051	Fructose and mannose metabolism	22	J1_GM000257,K21071,2.7.1.11,2.7.1.90	J1_GM000259,K01809,5.3.1.8	J1_GM000391,K01803,5.3.1.1	J1_GM000439,K01624,4.1.2.13	J1_GM000545,K02796,--	J1_GM000546,K02795,--	J1_GM000548,K02793,2.7.1.191	J1_GM000549,K21071,2.7.1.11,2.7.1.90	J1_GM000614,K00847,2.7.1.4	J1_GM001150,K00882,2.7.1.56	J1_GM001151,K02770,2.7.1.202	J1_GM001234,K00971,2.7.7.13	J1_GM001362,K00850,2.7.1.11	J1_GM002044,K02793,2.7.1.191	J1_GM002046,K02795,--	J1_GM002151,K00971,2.7.7.13	J1_GM002390,K00863,2.7.1.28,2.7.1.29,4.6.1.15	J1_GM002404,K01624,4.1.2.13	J1_GM002493,K02796,--	J1_GM002494,K02795,--	J1_GM002495,K02794,2.7.1.191	J1_GM002805,K01808,5.3.1.6
map00052	Galactose metabolism	24	J1_GM000257,K21071,2.7.1.11,2.7.1.90	J1_GM000349,K01190,3.2.1.23	J1_GM000433,K01785,5.1.3.3	J1_GM000434,K00849,2.7.1.6	J1_GM000435,K00965,2.7.7.12	J1_GM000549,K21071,2.7.1.11,2.7.1.90	J1_GM000615,K01193,3.2.1.26	J1_GM000956,K01835,5.4.2.2	J1_GM001219,K07407,3.2.1.22	J1_GM001221,K00963,2.7.7.9	J1_GM001222,K01784,5.1.3.2	J1_GM001225,K00963,2.7.7.9	J1_GM001304,K01187,3.2.1.20	J1_GM001348,K07407,3.2.1.22	J1_GM001362,K00850,2.7.1.11	J1_GM001425,K01784,5.1.3.2	J1_GM001622,K01190,3.2.1.23	J1_GM002040,K02082,3.5.99.-	J1_GM002041,K08302,4.1.2.40	J1_GM002183,K01187,3.2.1.20	J1_GM002300,K12308,3.2.1.23	J1_GM002487,K01190,3.2.1.23	J1_GM002655,K01187,3.2.1.20	J1_GM002986,K25026,2.7.1.2
map00053	Ascorbate and aldarate metabolism	11	J1_GM001207,K03475,--	J1_GM001208,K02822,2.7.1.194	J1_GM001209,K02821,2.7.1.194	J1_GM001507,K03476,3.1.1.-	J1_GM001508,K02821,2.7.1.194	J1_GM001509,K03475,--	J1_GM001510,K02822,2.7.1.194	J1_GM001512,K03077,5.1.3.4	J1_GM001513,K03079,5.1.3.22	J1_GM002153,K00128,1.2.1.3	J1_GM002321,K01195,3.2.1.31
map00061	Fatty acid biosynthesis	12	J1_GM000170,K00648,2.3.1.180	J1_GM000171,K00645,2.3.1.39	J1_GM000172,K00059,1.1.1.100	J1_GM000173,K09458,2.3.1.179	J1_GM000174,K02160,--	J1_GM000175,K02372,4.2.1.59	J1_GM000176,K01961,6.4.1.2,6.3.4.14	J1_GM000177,K01963,6.4.1.2,2.1.3.15	J1_GM000178,K01962,6.4.1.2,2.1.3.15	J1_GM000802,K02078,--	J1_GM001008,K00059,1.1.1.100	J1_GM002658,K00209,1.3.1.9,1.3.1.44
map00071	Fatty acid degradation	6	J1_GM001273,K13954,1.1.1.1	J1_GM001944,K04072,1.2.1.10,1.1.1.1	J1_GM002143,K00248,1.3.8.1	J1_GM002153,K00128,1.2.1.3	J1_GM002393,K00248,1.3.8.1	J1_GM002802,K00626,2.3.1.9
map00120	Primary bile acid biosynthesis	2	J1_GM001561,K01442,3.5.1.24	J1_GM002884,K01442,3.5.1.24
map00121	Secondary bile acid biosynthesis	3	J1_GM001561,K01442,3.5.1.24	J1_GM001856,K22605,1.1.1.392	J1_GM002884,K01442,3.5.1.24
map00190	Oxidative phosphorylation	19	J1_GM000718,K02120,--	J1_GM000719,K02118,--	J1_GM000720,K02117,7.1.2.2,7.2.2.1	J1_GM000721,K02122,--	J1_GM000722,K02119,--	J1_GM000723,K02121,--	J1_GM000724,K02124,--	J1_GM000725,K02123,--	J1_GM000726,K02107,--	J1_GM001058,K06019,3.6.1.1	J1_GM001138,K15986,3.6.1.1	J1_GM002793,K02114,--	J1_GM002794,K02112,7.1.2.2,7.2.2.1	J1_GM002795,K02115,--	J1_GM002796,K02111,7.1.2.2,7.2.2.1	J1_GM002797,K02113,--	J1_GM002798,K02109,--	J1_GM002799,K02110,--	J1_GM002800,K02108,--
map00195	Photosynthesis	8	J1_GM002793,K02114,--	J1_GM002794,K02112,7.1.2.2,7.2.2.1	J1_GM002795,K02115,--	J1_GM002796,K02111,7.1.2.2,7.2.2.1	J1_GM002797,K02113,--	J1_GM002798,K02109,--	J1_GM002799,K02110,--	J1_GM002800,K02108,--
map00220	Arginine biosynthesis	10	J1_GM000601,K00262,1.4.1.4	J1_GM000753,K00812,2.6.1.1	J1_GM001077,K01425,3.5.1.2	J1_GM001144,K01425,3.5.1.2	J1_GM001542,K01755,4.3.2.1	J1_GM001543,K01940,6.3.4.5	J1_GM001982,K01915,6.3.1.2	J1_GM002296,K00926,2.7.2.2	J1_GM002298,K00611,2.1.3.3	J1_GM002299,K01478,3.5.3.6
map00230	Purine metabolism	46	J1_GM000351,K01486,3.5.4.2	J1_GM000380,K03816,2.4.2.22	J1_GM000441,K05873,4.6.1.1	J1_GM000485,K03784,2.4.2.1	J1_GM000632,K00948,2.7.6.1	J1_GM000745,K01524,3.6.1.11,3.6.1.40	J1_GM000751,K01756,4.3.2.2	J1_GM000831,K00942,2.7.4.8	J1_GM000841,K05810,2.4.2.1,2.4.2.28,3.5.4.4	J1_GM000894,K01515,3.6.1.13,3.6.1.-	J1_GM000956,K01835,5.4.2.2	J1_GM000980,K01515,3.6.1.13,3.6.1.-	J1_GM001019,K01139,2.7.6.5,3.1.7.2	J1_GM001020,K00759,2.4.2.7	J1_GM001032,K08693,3.1.4.16,3.1.3.6,3.1.3.5	J1_GM001033,K08693,3.1.4.16,3.1.3.6,3.1.3.5	J1_GM001042,K00760,2.4.2.8	J1_GM001053,K00940,2.7.4.6	J1_GM001092,K01129,3.1.5.1	J1_GM001323,K03783,2.4.2.1	J1_GM001334,K01839,5.4.2.7	J1_GM001387,K03816,2.4.2.22	J1_GM001497,K07816,2.7.6.5	J1_GM001531,K01952,6.3.5.3	J1_GM001532,K01588,5.4.99.18	J1_GM001533,K01923,6.3.2.6	J1_GM001534,K00764,2.4.2.14	J1_GM001535,K01933,6.3.3.1	J1_GM001536,K11175,2.1.2.2	J1_GM001537,K00602,2.1.2.3,3.5.4.10	J1_GM001538,K01945,6.3.4.13	J1_GM001637,K21636,1.1.98.6	J1_GM001881,K00760,2.4.2.8	J1_GM001899,K00948,2.7.6.1	J1_GM001905,K03783,2.4.2.1	J1_GM001916,K01488,3.5.4.4	J1_GM001917,K21636,1.1.98.6	J1_GM002037,K01939,6.3.4.4	J1_GM002093,K01519,3.6.1.66	J1_GM002115,K01951,6.3.5.2	J1_GM002116,K00088,1.1.1.205	J1_GM002204,K00526,1.17.4.1	J1_GM002205,K00525,1.17.4.1	J1_GM002228,K00939,2.7.4.3	J1_GM002296,K00926,2.7.2.2	J1_GM002569,K01119,3.1.4.16,3.1.3.6
map00240	Pyrimidine metabolism	33	J1_GM000168,K01493,3.5.4.12	J1_GM000186,K00945,2.7.4.25	J1_GM000249,K00762,2.4.2.10	J1_GM000250,K17828,1.3.1.14	J1_GM000251,K02823,--	J1_GM000252,K01591,4.1.1.23	J1_GM000253,K01465,3.5.2.3	J1_GM000255,K00609,2.1.3.2	J1_GM000436,K00876,2.7.1.48	J1_GM000553,K01520,3.6.1.23	J1_GM000781,K09903,2.7.4.22	J1_GM000853,K00876,2.7.1.48	J1_GM000891,K00756,2.4.2.2	J1_GM000932,K02825,2.4.2.9	J1_GM001032,K08693,3.1.4.16,3.1.3.6,3.1.3.5	J1_GM001033,K08693,3.1.4.16,3.1.3.6,3.1.3.5	J1_GM001053,K00940,2.7.4.6	J1_GM001099,K01489,3.5.4.5	J1_GM001335,K00757,2.4.2.3	J1_GM001529,K01520,3.6.1.23	J1_GM001607,K01485,3.5.4.1,3.5.4.21	J1_GM001637,K21636,1.1.98.6	J1_GM001917,K21636,1.1.98.6	J1_GM001985,K01955,6.3.5.5	J1_GM001986,K01956,6.3.5.5	J1_GM002204,K00526,1.17.4.1	J1_GM002205,K00525,1.17.4.1	J1_GM002569,K01119,3.1.4.16,3.1.3.6	J1_GM002586,K06287,3.6.1.-	J1_GM002804,K00761,2.4.2.9	J1_GM002811,K00857,2.7.1.21	J1_GM002815,K01937,6.3.4.2	J1_GM002905,K03465,2.1.1.148
map00250	Alanine, aspartate and glutamate metabolism	22	J1_GM000090,K09758,4.1.1.12	J1_GM000255,K00609,2.1.3.2	J1_GM000332,K00266,1.4.1.13	J1_GM000601,K00262,1.4.1.4	J1_GM000751,K01756,4.3.2.2	J1_GM000753,K00812,2.6.1.1	J1_GM000835,K01424,3.5.1.1	J1_GM001059,K01914,6.3.1.1	J1_GM001077,K01425,3.5.1.2	J1_GM001141,K01580,4.1.1.15	J1_GM001144,K01425,3.5.1.2	J1_GM001326,K00278,1.4.3.16	J1_GM001381,K09758,4.1.1.12	J1_GM001534,K00764,2.4.2.14	J1_GM001542,K01755,4.3.2.1	J1_GM001543,K01940,6.3.4.5	J1_GM001871,K00266,1.4.1.13	J1_GM001982,K01915,6.3.1.2	J1_GM001985,K01955,6.3.5.5	J1_GM001986,K01956,6.3.5.5	J1_GM002037,K01939,6.3.4.4	J1_GM002171,K00820,2.6.1.16
map00260	Glycine, serine and threonine metabolism	12	J1_GM000077,K01752,4.3.1.17	J1_GM000078,K01752,4.3.1.17	J1_GM000230,K01754,4.3.1.19	J1_GM000390,K15633,5.4.2.12	J1_GM000418,K17103,2.7.8.8	J1_GM000761,K00928,2.7.2.4	J1_GM000986,K00133,1.2.1.11	J1_GM001010,K00600,2.1.2.1	J1_GM002038,K01752,4.3.1.17	J1_GM002039,K01752,4.3.1.17	J1_GM002461,K00865,2.7.1.165	J1_GM002740,K00058,1.1.1.95,1.1.1.399
map00261	Monobactam biosynthesis	5	J1_GM000761,K00928,2.7.2.4	J1_GM000961,K16422,1.1.3.46	J1_GM000986,K00133,1.2.1.11	J1_GM000987,K01714,4.3.3.7	J1_GM000988,K00215,1.17.1.8
map00270	Cysteine and methionine metabolism	29	J1_GM000077,K01752,4.3.1.17	J1_GM000078,K01752,4.3.1.17	J1_GM000090,K09758,4.1.1.12	J1_GM000150,K01243,3.2.2.9	J1_GM000350,K12960,3.5.4.31,3.5.4.28	J1_GM000410,K00640,2.3.1.30	J1_GM000411,K01738,2.5.1.47	J1_GM000502,K00548,2.1.1.13	J1_GM000603,K00826,2.6.1.42	J1_GM000657,K01919,6.3.2.2	J1_GM000753,K00812,2.6.1.1	J1_GM000761,K00928,2.7.2.4	J1_GM000841,K05810,2.4.2.1,2.4.2.28,3.5.4.4	J1_GM000986,K00133,1.2.1.11	J1_GM001181,K00797,2.5.1.16	J1_GM001183,K01611,4.1.1.50	J1_GM001227,K00640,2.3.1.30	J1_GM001381,K09758,4.1.1.12	J1_GM001696,K01243,3.2.2.9	J1_GM001739,K00558,2.1.1.37	J1_GM002038,K01752,4.3.1.17	J1_GM002039,K01752,4.3.1.17	J1_GM002289,K07173,4.4.1.21	J1_GM002290,K01738,2.5.1.47	J1_GM002291,K01760,4.4.1.13	J1_GM002387,K00016,1.1.1.27	J1_GM002552,K00789,2.5.1.6	J1_GM002738,K01243,3.2.2.9	J1_GM002740,K00058,1.1.1.95,1.1.1.399
map00280	Valine, leucine and isoleucine degradation	6	J1_GM000603,K00826,2.6.1.42	J1_GM001328,K00020,1.1.1.31	J1_GM002143,K00248,1.3.8.1	J1_GM002153,K00128,1.2.1.3	J1_GM002393,K00248,1.3.8.1	J1_GM002802,K00626,2.3.1.9
map00290	Valine, leucine and isoleucine biosynthesis	2	J1_GM000230,K01754,4.3.1.19	J1_GM000603,K00826,2.6.1.42
map00300	Lysine biosynthesis	10	J1_GM000289,K01439,3.5.1.18	J1_GM000761,K00928,2.7.2.4	J1_GM000929,K01778,5.1.1.7	J1_GM000944,K01929,6.3.2.10	J1_GM000945,K01928,6.3.2.13	J1_GM000986,K00133,1.2.1.11	J1_GM000987,K01714,4.3.3.7	J1_GM000988,K00215,1.17.1.8	J1_GM000991,K00674,2.3.1.117	J1_GM001437,K01586,4.1.1.20
map00310	Lysine degradation	2	J1_GM002153,K00128,1.2.1.3	J1_GM002802,K00626,2.3.1.9
map00311	Penicillin and cephalosporin biosynthesis	2	J1_GM000256,K17836,3.5.2.6	J1_GM000679,K01060,3.1.1.41
map00330	Arginine and proline metabolism	10	J1_GM000753,K00812,2.6.1.1	J1_GM001180,K01480,3.5.3.11	J1_GM001181,K00797,2.5.1.16	J1_GM001183,K01611,4.1.1.50	J1_GM001607,K01485,3.5.4.1,3.5.4.21	J1_GM001608,K01470,3.5.2.10	J1_GM001992,K00147,1.2.1.41	J1_GM001993,K00931,2.7.2.11	J1_GM002048,K00286,1.5.1.2	J1_GM002153,K00128,1.2.1.3
map00332	Carbapenem biosynthesis	2	J1_GM001992,K00147,1.2.1.41	J1_GM001993,K00931,2.7.2.11
map00333	Prodigiosin biosynthesis	3	J1_GM000171,K00645,2.3.1.39	J1_GM000172,K00059,1.1.1.100	J1_GM001008,K00059,1.1.1.100
map00340	Histidine metabolism	5	J1_GM000157,K04486,3.1.3.15	J1_GM000967,K04486,3.1.3.15	J1_GM001331,K01590,4.1.1.22	J1_GM002153,K00128,1.2.1.3	J1_GM002510,K04486,3.1.3.15
map00350	Tyrosine metabolism	3	J1_GM000753,K00812,2.6.1.1	J1_GM001273,K13954,1.1.1.1	J1_GM001944,K04072,1.2.1.10,1.1.1.1
map00360	Phenylalanine metabolism	3	J1_GM000753,K00812,2.6.1.1	J1_GM002140,K00074,1.1.1.157	J1_GM002500,K03825,2.3.1.53,2.3.1.-
map00361	Chlorocyclohexane and chlorobenzene degradation	1	J1_GM001614,K01560,3.8.1.2
map00362	Benzoate degradation	2	J1_GM002140,K00074,1.1.1.157	J1_GM002802,K00626,2.3.1.9
map00380	Tryptophan metabolism	2	J1_GM002153,K00128,1.2.1.3	J1_GM002802,K00626,2.3.1.9
map00400	Phenylalanine, tyrosine and tryptophan biosynthesis	9	J1_GM000500,K06209,5.4.99.5	J1_GM000753,K00812,2.6.1.1	J1_GM001547,K03856,2.5.1.54	J1_GM001548,K01735,4.2.3.4	J1_GM001549,K00800,2.5.1.19	J1_GM001550,K01736,4.2.3.5	J1_GM001551,K04516,5.4.99.5	J1_GM001553,K00891,2.7.1.71	J1_GM001554,K03786,4.2.1.10
map00401	Novobiocin biosynthesis	1	J1_GM000753,K00812,2.6.1.1
map00410	beta-Alanine metabolism	4	J1_GM001141,K01580,4.1.1.15	J1_GM002143,K00248,1.3.8.1	J1_GM002153,K00128,1.2.1.3	J1_GM002393,K00248,1.3.8.1
map00430	Taurine and hypotaurine metabolism	4	J1_GM000806,K00925,2.7.2.1	J1_GM000807,K00625,2.3.1.8	J1_GM001141,K01580,4.1.1.15	J1_GM002680,K00925,2.7.2.1
map00440	Phosphonate and phosphinate metabolism	1	J1_GM001699,K06167,3.1.4.55
map00450	Selenocompound metabolism	9	J1_GM000502,K00548,2.1.1.13	J1_GM001933,K01874,6.1.1.10	J1_GM001934,K01874,6.1.1.10	J1_GM002198,K00384,1.8.1.9	J1_GM002291,K01760,4.4.1.13	J1_GM002531,K00384,1.8.1.9	J1_GM002612,K01008,2.7.9.3	J1_GM002613,K01042,2.9.1.1	J1_GM002919,K00384,1.8.1.9
map00460	Cyanoamino acid metabolism	3	J1_GM000835,K01424,3.5.1.1	J1_GM001010,K00600,2.1.2.1	J1_GM001059,K01914,6.3.1.1
map00470	D-Amino acid metabolism	10	J1_GM000163,K01775,5.1.1.1	J1_GM000404,K01921,6.3.2.4	J1_GM000929,K01778,5.1.1.7	J1_GM001077,K01425,3.5.1.2	J1_GM001144,K01425,3.5.1.2	J1_GM001437,K01586,4.1.1.20	J1_GM001869,K01925,6.3.2.9	J1_GM001981,K01776,5.1.1.3	J1_GM002454,K01775,5.1.1.1	J1_GM002497,K01921,6.3.2.4
map00480	Glutathione metabolism	7	J1_GM000034,K00432,1.11.1.9	J1_GM000657,K01919,6.3.2.2	J1_GM001181,K00797,2.5.1.16	J1_GM001911,K01255,3.4.11.1	J1_GM002089,K01270,3.4.13.-	J1_GM002414,K00432,1.11.1.9	J1_GM002583,K01270,3.4.13.-
map00500	Starch and sucrose metabolism	36	J1_GM000614,K00847,2.7.1.4	J1_GM000615,K01193,3.2.1.26	J1_GM000617,K02810,2.7.1.211	J1_GM000635,K01200,3.2.1.41	J1_GM000671,K01200,3.2.1.41	J1_GM000672,K00700,2.4.1.18	J1_GM000956,K01835,5.4.2.2	J1_GM001221,K00963,2.7.7.9	J1_GM001225,K00963,2.7.7.9	J1_GM001302,K06896,3.1.3.90	J1_GM001303,K20108,2.7.1.208	J1_GM001304,K01187,3.2.1.20	J1_GM001795,K01200,3.2.1.41	J1_GM001820,K05342,2.4.1.64	J1_GM001991,K02759,2.7.1.196,2.7.1.205	J1_GM002107,K01810,5.3.1.9	J1_GM002152,K01223,3.2.1.86	J1_GM002181,K00688,2.4.1.1	J1_GM002182,K00705,2.4.1.25	J1_GM002183,K01187,3.2.1.20	J1_GM002268,K01232,3.2.1.122	J1_GM002271,K02750,2.7.1.208,2.7.1.-	J1_GM002509,K01208,3.2.1.54,3.2.1.133,3.2.1.135	J1_GM002655,K01187,3.2.1.20	J1_GM002772,K02759,2.7.1.196,2.7.1.205	J1_GM002773,K02760,2.7.1.196,2.7.1.205	J1_GM002775,K02761,--	J1_GM002836,K02760,2.7.1.196,2.7.1.205	J1_GM002958,K00975,2.7.7.27	J1_GM002959,K00975,2.7.7.27	J1_GM002961,K01208,3.2.1.54,3.2.1.133,3.2.1.135	J1_GM002962,K00688,2.4.1.1	J1_GM002963,K00703,2.4.1.21	J1_GM002964,K00700,2.4.1.18	J1_GM002986,K25026,2.7.1.2	J1_GM002997,K02777,2.7.1.-
map00511	Other glycan degradation	12	J1_GM000349,K01190,3.2.1.23	J1_GM000451,K12373,3.2.1.52	J1_GM000958,K15923,3.2.1.51	J1_GM000959,K01206,3.2.1.51	J1_GM001178,K01186,3.2.1.18	J1_GM001577,K01186,3.2.1.18	J1_GM001622,K01190,3.2.1.23	J1_GM001704,K01186,3.2.1.18	J1_GM001806,K12373,3.2.1.52	J1_GM002466,K01191,3.2.1.24	J1_GM002487,K01190,3.2.1.23	J1_GM002650,K01191,3.2.1.24
map00513	Various types of N-glycan biosynthesis	2	J1_GM000451,K12373,3.2.1.52	J1_GM001806,K12373,3.2.1.52
map00520	Amino sugar and nucleotide sugar metabolism	43	J1_GM000259,K01809,5.3.1.8	J1_GM000434,K00849,2.7.1.6	J1_GM000435,K00965,2.7.7.12	J1_GM000451,K12373,3.2.1.52	J1_GM000545,K02796,--	J1_GM000546,K02795,--	J1_GM000548,K02793,2.7.1.191	J1_GM000614,K00847,2.7.1.4	J1_GM000956,K01835,5.4.2.2	J1_GM001221,K00963,2.7.7.9	J1_GM001222,K01784,5.1.3.2	J1_GM001225,K00963,2.7.7.9	J1_GM001226,K02474,1.1.1.136,1.1.1.-	J1_GM001234,K00971,2.7.7.13	J1_GM001368,K00075,1.3.1.98	J1_GM001425,K01784,5.1.3.2	J1_GM001782,K02804,2.7.1.193	J1_GM001806,K12373,3.2.1.52	J1_GM001900,K04042,2.7.7.23,2.3.1.157	J1_GM002021,K00790,2.5.1.7	J1_GM002044,K02793,2.7.1.191	J1_GM002046,K02795,--	J1_GM002107,K01810,5.3.1.9	J1_GM002151,K00971,2.7.7.13	J1_GM002171,K00820,2.6.1.16	J1_GM002173,K03431,5.4.2.10	J1_GM002282,K01639,4.1.3.3	J1_GM002283,K01788,5.1.3.9	J1_GM002314,K01207,3.2.1.52	J1_GM002493,K02796,--	J1_GM002494,K02795,--	J1_GM002495,K02794,2.7.1.191	J1_GM002545,K00790,2.5.1.7	J1_GM002553,K01443,3.5.1.25	J1_GM002574,K20118,2.7.1.199	J1_GM002732,K01207,3.2.1.52	J1_GM002803,K01791,5.1.3.14	J1_GM002914,K02564,3.5.99.6	J1_GM002958,K00975,2.7.7.27	J1_GM002959,K00975,2.7.7.27	J1_GM002986,K25026,2.7.1.2	J1_GM002997,K02777,2.7.1.-	J1_GM002998,K02804,2.7.1.193
map00521	Streptomycin biosynthesis	8	J1_GM000956,K01835,5.4.2.2	J1_GM001458,K00973,2.7.7.24	J1_GM001459,K01790,5.1.3.13	J1_GM001460,K00067,1.1.1.133	J1_GM001461,K01710,4.2.1.46	J1_GM002397,K00010,1.1.1.18,1.1.1.369	J1_GM002400,K00010,1.1.1.18,1.1.1.369	J1_GM002986,K25026,2.7.1.2
map00523	Polyketide sugar unit biosynthesis	4	J1_GM001458,K00973,2.7.7.24	J1_GM001459,K01790,5.1.3.13	J1_GM001460,K00067,1.1.1.133	J1_GM001461,K01710,4.2.1.46
map00524	Neomycin, kanamycin and gentamicin biosynthesis	1	J1_GM002986,K25026,2.7.1.2
map00525	Acarbose and validamycin biosynthesis	2	J1_GM001458,K00973,2.7.7.24	J1_GM001461,K01710,4.2.1.46
map00531	Glycosaminoglycan degradation	9	J1_GM000311,K01197,3.2.1.35	J1_GM000361,K01197,3.2.1.35	J1_GM000451,K12373,3.2.1.52	J1_GM001806,K12373,3.2.1.52	J1_GM002276,K01197,3.2.1.35	J1_GM002314,K01207,3.2.1.52	J1_GM002321,K01195,3.2.1.31	J1_GM002443,K01197,3.2.1.35	J1_GM002732,K01207,3.2.1.52
map00541	O-Antigen nucleotide sugar biosynthesis	14	J1_GM000259,K01809,5.3.1.8	J1_GM001221,K00963,2.7.7.9	J1_GM001222,K01784,5.1.3.2	J1_GM001225,K00963,2.7.7.9	J1_GM001226,K02474,1.1.1.136,1.1.1.-	J1_GM001234,K00971,2.7.7.13	J1_GM001425,K01784,5.1.3.2	J1_GM001458,K00973,2.7.7.24	J1_GM001459,K01790,5.1.3.13	J1_GM001460,K00067,1.1.1.133	J1_GM001461,K01710,4.2.1.46	J1_GM001900,K04042,2.7.7.23,2.3.1.157	J1_GM002151,K00971,2.7.7.13	J1_GM002803,K01791,5.1.3.14
map00542	O-Antigen repeat unit biosynthesis	1	J1_GM000716,K02851,2.7.8.33,2.7.8.35
map00543	Exopolysaccharide biosynthesis	4	J1_GM000410,K00640,2.3.1.30	J1_GM000597,K19294,--	J1_GM000716,K02851,2.7.8.33,2.7.8.35	J1_GM001227,K00640,2.3.1.30
map00550	Peptidoglycan biosynthesis	29	J1_GM000126,K19302,3.6.1.27	J1_GM000258,K06153,3.6.1.27	J1_GM000260,K23393,6.3.5.13	J1_GM000261,K07009,6.3.5.13	J1_GM000404,K01921,6.3.2.4	J1_GM000466,K07260,3.4.17.14	J1_GM000641,K00806,2.5.1.31	J1_GM000779,K00806,2.5.1.31	J1_GM000884,K07258,3.4.16.4	J1_GM000890,K07258,3.4.16.4	J1_GM000943,K01000,2.7.8.13	J1_GM000944,K01929,6.3.2.10	J1_GM000945,K01928,6.3.2.13	J1_GM000946,K08384,--	J1_GM000963,K08384,--	J1_GM001044,K05366,2.4.1.129,3.4.16.4	J1_GM001057,K07258,3.4.16.4	J1_GM001171,K08384,--	J1_GM001368,K00075,1.3.1.98	J1_GM001370,K05364,--	J1_GM001869,K01925,6.3.2.9	J1_GM001903,K01924,6.3.2.8	J1_GM002021,K00790,2.5.1.7	J1_GM002497,K01921,6.3.2.4	J1_GM002517,K19302,3.6.1.27	J1_GM002545,K00790,2.5.1.7	J1_GM002591,K05515,3.4.16.4	J1_GM002610,K07258,3.4.16.4	J1_GM002949,K02563,2.4.1.227
map00552	Teichoic acid biosynthesis	12	J1_GM000126,K19302,3.6.1.27	J1_GM000258,K06153,3.6.1.27	J1_GM000716,K02851,2.7.8.33,2.7.8.35	J1_GM000954,K05946,2.4.1.187	J1_GM000996,K01005,2.7.8.-	J1_GM001427,K01005,2.7.8.-	J1_GM001474,K01005,2.7.8.-	J1_GM001566,K03429,2.4.1.315	J1_GM002517,K19302,3.6.1.27	J1_GM002608,K01005,2.7.8.-	J1_GM002813,K03429,2.4.1.315	J1_GM002844,K19005,2.7.8.20
map00561	Glycerolipid metabolism	18	J1_GM000009,K06120,4.2.1.30	J1_GM000010,K06121,4.2.1.30	J1_GM000011,K06122,4.2.1.30	J1_GM000016,K00086,1.1.1.202	J1_GM000408,K00655,2.3.1.51	J1_GM000503,K00655,2.3.1.51	J1_GM000803,K03621,2.3.1.274	J1_GM001100,K00901,2.7.1.107	J1_GM001219,K07407,3.2.1.22	J1_GM001348,K07407,3.2.1.22	J1_GM001566,K03429,2.4.1.315	J1_GM001965,K00864,2.7.1.30	J1_GM002153,K00128,1.2.1.3	J1_GM002390,K00863,2.7.1.28,2.7.1.29,4.6.1.15	J1_GM002391,K00005,1.1.1.6	J1_GM002461,K00865,2.7.1.165	J1_GM002813,K03429,2.4.1.315	J1_GM002844,K19005,2.7.8.20
map00562	Inositol phosphate metabolism	8	J1_GM000391,K01803,5.3.1.1	J1_GM002397,K00010,1.1.1.18,1.1.1.369	J1_GM002399,K03335,4.2.1.44	J1_GM002400,K00010,1.1.1.18,1.1.1.369	J1_GM002401,K03336,3.7.1.22	J1_GM002402,K03337,5.3.1.30	J1_GM002403,K03338,2.7.1.92	J1_GM002759,K16619,3.1.4.3
map00564	Glycerophospholipid metabolism	21	J1_GM000024,K01048,3.1.1.5	J1_GM000408,K00655,2.3.1.51	J1_GM000418,K17103,2.7.8.8	J1_GM000503,K00655,2.3.1.51	J1_GM000515,K06131,2.7.8.-	J1_GM000757,K00995,2.7.8.5	J1_GM000778,K00981,2.7.7.41	J1_GM000837,K00057,1.1.1.94	J1_GM000960,K01126,3.1.4.46	J1_GM001100,K00901,2.7.1.107	J1_GM001301,K01126,3.1.4.46	J1_GM001312,K00111,1.1.5.3	J1_GM001358,K06131,2.7.8.-	J1_GM001603,K06131,2.7.8.-	J1_GM001964,K00111,1.1.5.3	J1_GM002426,K03736,4.3.1.7	J1_GM002427,K03735,4.3.1.7	J1_GM002428,K04019,--	J1_GM002759,K16619,3.1.4.3	J1_GM002767,K01613,4.1.1.65	J1_GM002956,K06131,2.7.8.-
map00565	Ether lipid metabolism	1	J1_GM002759,K16619,3.1.4.3
map00572	Arabinogalactan biosynthesis - Mycobacterium	1	J1_GM000716,K02851,2.7.8.33,2.7.8.35
map00600	Sphingolipid metabolism	11	J1_GM000349,K01190,3.2.1.23	J1_GM000451,K12373,3.2.1.52	J1_GM001178,K01186,3.2.1.18	J1_GM001219,K07407,3.2.1.22	J1_GM001348,K07407,3.2.1.22	J1_GM001577,K01186,3.2.1.18	J1_GM001622,K01190,3.2.1.23	J1_GM001704,K01186,3.2.1.18	J1_GM001806,K12373,3.2.1.52	J1_GM002487,K01190,3.2.1.23	J1_GM002693,K01130,3.1.6.1
map00603	Glycosphingolipid biosynthesis - globo and isoglobo series	4	J1_GM000451,K12373,3.2.1.52	J1_GM001219,K07407,3.2.1.22	J1_GM001348,K07407,3.2.1.22	J1_GM001806,K12373,3.2.1.52
map00604	Glycosphingolipid biosynthesis - ganglio series	2	J1_GM000451,K12373,3.2.1.52	J1_GM001806,K12373,3.2.1.52
map00620	Pyruvate metabolism	28	J1_GM000125,K00873,2.7.1.40	J1_GM000174,K02160,--	J1_GM000176,K01961,6.4.1.2,6.3.4.14	J1_GM000177,K01963,6.4.1.2,2.1.3.15	J1_GM000178,K01962,6.4.1.2,2.1.3.15	J1_GM000196,K01595,4.1.1.31	J1_GM000216,K00027,1.1.1.38	J1_GM000218,K00656,2.3.1.54	J1_GM000806,K00925,2.7.2.1	J1_GM000807,K00625,2.3.1.8	J1_GM001017,K01069,3.1.2.6	J1_GM001054,K01512,3.6.1.7	J1_GM001094,K01006,2.7.9.1	J1_GM001273,K13954,1.1.1.1	J1_GM001275,K01759,4.4.1.5	J1_GM001361,K00873,2.7.1.40	J1_GM001396,K26113,1.1.1.436	J1_GM001397,K26114,--	J1_GM001398,K26115,--	J1_GM001944,K04072,1.2.1.10,1.1.1.1	J1_GM002153,K00128,1.2.1.3	J1_GM002387,K00016,1.1.1.27	J1_GM002394,K01026,2.8.3.1	J1_GM002423,K00132,1.2.1.10	J1_GM002582,K00873,2.7.1.40	J1_GM002680,K00925,2.7.2.1	J1_GM002802,K00626,2.3.1.9	J1_GM002951,K03737,1.2.7.1,1.2.7.-
map00625	Chloroalkane and chloroalkene degradation	4	J1_GM001273,K13954,1.1.1.1	J1_GM001614,K01560,3.8.1.2	J1_GM001944,K04072,1.2.1.10,1.1.1.1	J1_GM002153,K00128,1.2.1.3
map00626	Naphthalene degradation	2	J1_GM001273,K13954,1.1.1.1	J1_GM001944,K04072,1.2.1.10,1.1.1.1
map00627	Aminobenzoate degradation	1	J1_GM001054,K01512,3.6.1.7
map00630	Glyoxylate and dicarboxylate metabolism	5	J1_GM001010,K00600,2.1.2.1	J1_GM001982,K01915,6.3.1.2	J1_GM002318,K01625,4.1.2.14,4.1.3.42	J1_GM002461,K00865,2.7.1.165	J1_GM002802,K00626,2.3.1.9
map00633	Nitrotoluene degradation	1	J1_GM000879,K00196,--
map00640	Propanoate metabolism	16	J1_GM000016,K00086,1.1.1.202	J1_GM000097,K01734,4.2.3.3	J1_GM000110,K01734,4.2.3.3	J1_GM000174,K02160,--	J1_GM000176,K01961,6.4.1.2,6.3.4.14	J1_GM000177,K01963,6.4.1.2,2.1.3.15	J1_GM000178,K01962,6.4.1.2,2.1.3.15	J1_GM000218,K00656,2.3.1.54	J1_GM000806,K00925,2.7.2.1	J1_GM000807,K00625,2.3.1.8	J1_GM002143,K00248,1.3.8.1	J1_GM002387,K00016,1.1.1.27	J1_GM002391,K00005,1.1.1.6	J1_GM002393,K00248,1.3.8.1	J1_GM002394,K01026,2.8.3.1	J1_GM002680,K00925,2.7.2.1
map00643	Styrene degradation	1	J1_GM002394,K01026,2.8.3.1
map00650	Butanoate metabolism	15	J1_GM000218,K00656,2.3.1.54	J1_GM001141,K01580,4.1.1.15	J1_GM001192,K18120,1.1.1.61	J1_GM001944,K04072,1.2.1.10,1.1.1.1	J1_GM002140,K00074,1.1.1.157	J1_GM002143,K00248,1.3.8.1	J1_GM002144,K01715,4.2.1.17	J1_GM002191,K00929,2.7.2.7	J1_GM002192,K00634,2.3.1.19	J1_GM002393,K00248,1.3.8.1	J1_GM002395,K01715,4.2.1.17	J1_GM002423,K00132,1.2.1.10	J1_GM002658,K00209,1.3.1.9,1.3.1.44	J1_GM002802,K00626,2.3.1.9	J1_GM002951,K03737,1.2.7.1,1.2.7.-
map00670	One carbon pool by folate	11	J1_GM000502,K00548,2.1.1.13	J1_GM000826,K00604,2.1.2.9	J1_GM000906,K01491,1.5.1.5,3.5.4.9	J1_GM000952,K01500,3.5.4.9	J1_GM001010,K00600,2.1.2.1	J1_GM001536,K11175,2.1.2.2	J1_GM001537,K00602,2.1.2.3,3.5.4.10	J1_GM001879,K01938,6.3.4.3	J1_GM002168,K01934,6.3.3.2	J1_GM002750,K00287,1.5.1.3	J1_GM002905,K03465,2.1.1.148
map00680	Methane metabolism	16	J1_GM000196,K01595,4.1.1.31	J1_GM000257,K21071,2.7.1.11,2.7.1.90	J1_GM000387,K01689,4.2.1.11	J1_GM000390,K15633,5.4.2.12	J1_GM000439,K01624,4.1.2.13	J1_GM000549,K21071,2.7.1.11,2.7.1.90	J1_GM000806,K00925,2.7.2.1	J1_GM000807,K00625,2.3.1.8	J1_GM000879,K00196,--	J1_GM001010,K00600,2.1.2.1	J1_GM001362,K00850,2.7.1.11	J1_GM001969,K05979,3.1.3.71	J1_GM002390,K00863,2.7.1.28,2.7.1.29,4.6.1.15	J1_GM002404,K01624,4.1.2.13	J1_GM002680,K00925,2.7.2.1	J1_GM002740,K00058,1.1.1.95,1.1.1.399
map00710	Carbon fixation in photosynthetic organisms	11	J1_GM000196,K01595,4.1.1.31	J1_GM000391,K01803,5.3.1.1	J1_GM000392,K00927,2.7.2.3	J1_GM000393,K00134,1.2.1.12	J1_GM000439,K01624,4.1.2.13	J1_GM000819,K01783,5.1.3.1	J1_GM001094,K01006,2.7.9.1	J1_GM001414,K00615,2.2.1.1	J1_GM001415,K00615,2.2.1.1	J1_GM002404,K01624,4.1.2.13	J1_GM002805,K01808,5.3.1.6
map00720	Carbon fixation pathways in prokaryotes	15	J1_GM000174,K02160,--	J1_GM000176,K01961,6.4.1.2,6.3.4.14	J1_GM000177,K01963,6.4.1.2,2.1.3.15	J1_GM000178,K01962,6.4.1.2,2.1.3.15	J1_GM000196,K01595,4.1.1.31	J1_GM000806,K00925,2.7.2.1	J1_GM000807,K00625,2.3.1.8	J1_GM000879,K00196,--	J1_GM000906,K01491,1.5.1.5,3.5.4.9	J1_GM000952,K01500,3.5.4.9	J1_GM001094,K01006,2.7.9.1	J1_GM001879,K01938,6.3.4.3	J1_GM002680,K00925,2.7.2.1	J1_GM002802,K00626,2.3.1.9	J1_GM002951,K03737,1.2.7.1,1.2.7.-
map00730	Thiamine metabolism	17	J1_GM000425,K00788,2.5.1.3	J1_GM000426,K00878,2.7.1.50	J1_GM000427,K00941,2.7.1.49,2.7.4.7	J1_GM000498,K03151,2.8.1.4	J1_GM000499,K04487,2.8.1.7	J1_GM000682,K00788,2.5.1.3	J1_GM000683,K03150,4.1.99.19	J1_GM000684,K03149,2.8.1.10	J1_GM000685,K03148,2.7.7.73	J1_GM000818,K00949,2.7.6.2	J1_GM000820,K06949,3.6.1.-,3.1.3.100	J1_GM000868,K04487,2.8.1.7	J1_GM000902,K01662,2.2.1.7	J1_GM001530,K03147,4.1.99.17	J1_GM001959,K03707,3.5.99.2	J1_GM002228,K00939,2.7.4.3	J1_GM002380,K03150,4.1.99.19
map00740	Riboflavin metabolism	8	J1_GM000426,K00878,2.7.1.50	J1_GM000765,K11753,2.7.1.26,2.7.7.2	J1_GM000894,K01515,3.6.1.13,3.6.1.-	J1_GM000980,K01515,3.6.1.13,3.6.1.-	J1_GM001166,K00794,2.5.1.78	J1_GM001167,K14652,4.1.99.12,3.5.4.25	J1_GM001168,K00793,2.5.1.9	J1_GM001169,K11752,3.5.4.26,1.1.1.193
map00750	Vitamin B6 metabolism	1	J1_GM002161,K00868,2.7.1.35
map00760	Nicotinate and nicotinamide metabolism	16	J1_GM000160,K01950,6.3.5.1	J1_GM000285,K00763,6.3.4.21	J1_GM000485,K03784,2.4.2.1	J1_GM000900,K00858,2.7.1.23	J1_GM001032,K08693,3.1.4.16,3.1.3.6,3.1.3.5	J1_GM001033,K08693,3.1.4.16,3.1.3.6,3.1.3.5	J1_GM001323,K03783,2.4.2.1	J1_GM001325,K00767,2.4.2.19	J1_GM001326,K00278,1.4.3.16	J1_GM001327,K03517,2.5.1.72	J1_GM001436,K03426,3.6.1.22	J1_GM001606,K03426,3.6.1.22	J1_GM001905,K03783,2.4.2.1	J1_GM002360,K03742,3.5.1.42	J1_GM002606,K00969,2.7.7.18	J1_GM002722,K12410,2.3.1.286
map00770	Pantothenate and CoA biosynthesis	8	J1_GM000603,K00826,2.6.1.42	J1_GM000811,K00954,2.7.7.3	J1_GM000829,K13038,4.1.1.36,6.3.2.5	J1_GM001075,K00859,2.7.1.24	J1_GM001420,K00997,2.7.8.7	J1_GM001878,K03525,2.7.1.33	J1_GM002153,K00128,1.2.1.3	J1_GM002528,K00077,1.1.1.169
map00780	Biotin metabolism	8	J1_GM000172,K00059,1.1.1.100	J1_GM000173,K09458,2.3.1.179	J1_GM000175,K02372,4.2.1.59	J1_GM000626,K01935,6.3.3.3	J1_GM000627,K01012,2.8.1.6	J1_GM001008,K00059,1.1.1.100	J1_GM001524,K03524,6.3.4.15	J1_GM001870,K01012,2.8.1.6
map00790	Folate biosynthesis	15	J1_GM000004,K06897,2.5.1.105	J1_GM000116,K01664,2.6.1.85	J1_GM000117,K01665,2.6.1.85	J1_GM000118,K02619,4.1.3.38	J1_GM000119,K01495,3.5.4.16	J1_GM000121,K00796,2.5.1.15	J1_GM000122,K13940,4.1.2.25,2.7.6.3	J1_GM000873,K03639,4.1.99.22	J1_GM000875,K03752,2.7.7.77	J1_GM000876,K03750,2.10.1.1	J1_GM001000,K11754,6.3.2.12,6.3.2.17	J1_GM001167,K14652,4.1.99.12,3.5.4.25	J1_GM002644,K03831,2.7.7.75	J1_GM002647,K03637,4.6.1.17	J1_GM002750,K00287,1.5.1.3
map00860	Porphyrin metabolism	29	J1_GM000014,K00798,2.5.1.17	J1_GM000087,K01885,6.1.1.17	J1_GM000134,K00768,2.4.2.21	J1_GM000135,K02231,2.7.1.156,2.7.7.62	J1_GM000136,K02233,2.7.8.26	J1_GM000138,K02226,3.1.3.73	J1_GM000139,K02227,6.3.1.10	J1_GM000145,K02232,6.3.5.10	J1_GM000295,K05895,1.3.1.54,1.3.1.106	J1_GM000296,K05934,2.1.1.131,2.1.1.272	J1_GM000298,K02189,3.7.1.12	J1_GM000299,K05936,2.1.1.133,2.1.1.271	J1_GM000300,K03394,2.1.1.130,2.1.1.151	J1_GM000301,K02191,2.1.1.196	J1_GM000302,K03399,2.1.1.289	J1_GM000303,K02188,2.1.1.195	J1_GM000304,K06042,5.4.99.61,5.4.99.60	J1_GM000305,K02190,4.99.1.3	J1_GM000460,K04720,4.1.1.81	J1_GM000517,K01845,5.4.3.8	J1_GM000518,K01698,4.2.1.24	J1_GM000519,K13542,2.1.1.107,4.2.1.75	J1_GM000520,K01749,2.5.1.61	J1_GM000521,K24866,1.3.1.76	J1_GM000522,K02492,1.2.1.70	J1_GM000990,K19221,2.5.1.17	J1_GM002321,K01195,3.2.1.31	J1_GM002421,K04032,2.5.1.154	J1_GM002677,K21480,1.14.15.20
map00900	Terpenoid backbone biosynthesis	11	J1_GM000187,K03527,1.17.7.4	J1_GM000641,K00806,2.5.1.31	J1_GM000775,K03526,1.17.7.1,1.17.7.3	J1_GM000777,K00099,1.1.1.267	J1_GM000779,K00806,2.5.1.31	J1_GM000902,K01662,2.2.1.7	J1_GM000903,K13789,2.5.1.1,2.5.1.10,2.5.1.29	J1_GM002159,K01770,4.6.1.12	J1_GM002802,K00626,2.3.1.9	J1_GM002819,K00919,2.7.1.148	J1_GM002909,K00991,2.7.7.60
map00903	Limonene and pinene degradation	1	J1_GM002153,K00128,1.2.1.3
map00908	Zeatin biosynthesis	1	J1_GM000222,K00791,2.5.1.75
map00910	Nitrogen metabolism	10	J1_GM000081,K00459,1.13.12.16	J1_GM000332,K00266,1.4.1.13	J1_GM000601,K00262,1.4.1.4	J1_GM001184,K00366,1.7.7.1	J1_GM001309,K01673,4.2.1.1	J1_GM001871,K00266,1.4.1.13	J1_GM001982,K01915,6.3.1.2	J1_GM001998,K05601,1.7.99.1	J1_GM002114,K02575,--	J1_GM002296,K00926,2.7.2.2
map00920	Sulfur metabolism	11	J1_GM000410,K00640,2.3.1.30	J1_GM000411,K01738,2.5.1.47	J1_GM000523,K00385,--	J1_GM000524,K16951,--	J1_GM000525,K16950,--	J1_GM000619,K00385,--	J1_GM000620,K16951,--	J1_GM000621,K16950,--	J1_GM000767,K06881,3.1.3.7,3.1.13.3	J1_GM001227,K00640,2.3.1.30	J1_GM002290,K01738,2.5.1.47
map00944	Flavone and flavonol biosynthesis	1	J1_GM002321,K01195,3.2.1.31
map00950	Isoquinoline alkaloid biosynthesis	1	J1_GM000753,K00812,2.6.1.1
map00960	Tropane, piperidine and pyridine alkaloid biosynthesis	1	J1_GM000753,K00812,2.6.1.1
map00966	Glucosinolate biosynthesis	1	J1_GM000603,K00826,2.6.1.42
map00970	Aminoacyl-tRNA biosynthesis	26	J1_GM000087,K01885,6.1.1.17	J1_GM000744,K01887,6.1.1.19	J1_GM000826,K00604,2.1.2.9	J1_GM000863,K01872,6.1.1.7	J1_GM000969,K01890,6.1.1.20	J1_GM000970,K01889,6.1.1.20	J1_GM001001,K01873,6.1.1.9	J1_GM001014,K01876,6.1.1.12	J1_GM001015,K01892,6.1.1.21	J1_GM001476,K01867,6.1.1.2	J1_GM001488,K01886,6.1.1.18	J1_GM001495,K01866,6.1.1.1	J1_GM001520,K01869,6.1.1.4	J1_GM001570,K01872,6.1.1.7	J1_GM001627,K09759,6.1.1.23	J1_GM001874,K01880,6.1.1.14	J1_GM001875,K04567,6.1.1.6	J1_GM001910,K01893,6.1.1.22	J1_GM001933,K01874,6.1.1.10	J1_GM001934,K01874,6.1.1.10	J1_GM001954,K01870,6.1.1.5	J1_GM002166,K01868,6.1.1.3	J1_GM002613,K01042,2.9.1.1	J1_GM002786,K01875,6.1.1.11	J1_GM002907,K01883,6.1.1.16	J1_GM002908,K01881,6.1.1.15
map00981	Insect hormone biosynthesis	1	J1_GM002153,K00128,1.2.1.3
map00983	Drug metabolism - other enzymes	14	J1_GM000436,K00876,2.7.1.48	J1_GM000553,K01520,3.6.1.23	J1_GM000853,K00876,2.7.1.48	J1_GM001042,K00760,2.4.2.8	J1_GM001053,K00940,2.7.4.6	J1_GM001099,K01489,3.5.4.5	J1_GM001335,K00757,2.4.2.3	J1_GM001529,K01520,3.6.1.23	J1_GM001881,K00760,2.4.2.8	J1_GM002093,K01519,3.6.1.66	J1_GM002115,K01951,6.3.5.2	J1_GM002116,K00088,1.1.1.205	J1_GM002321,K01195,3.2.1.31	J1_GM002811,K00857,2.7.1.21
map00998	Biosynthesis of various antibiotics	1	J1_GM000802,K02078,--
map00999	Biosynthesis of various plant secondary metabolites	1	J1_GM002552,K00789,2.5.1.6
map01040	Biosynthesis of unsaturated fatty acids	1	J1_GM002841,K10804,3.1.2.-,3.1.2.2,3.1.1.2,3.1.1.5
map01051	Biosynthesis of ansamycins	2	J1_GM001414,K00615,2.2.1.1	J1_GM001415,K00615,2.2.1.1
map01055	Biosynthesis of vancomycin group antibiotics	2	J1_GM000961,K16422,1.1.3.46	J1_GM001461,K01710,4.2.1.46
map01501	beta-Lactam resistance	6	J1_GM000256,K17836,3.5.2.6	J1_GM001044,K05366,2.4.1.129,3.4.16.4	J1_GM002096,K15580,--	J1_GM002314,K01207,3.2.1.52	J1_GM002591,K05515,3.4.16.4	J1_GM002732,K01207,3.2.1.52
map01502	Vancomycin resistance	9	J1_GM000163,K01775,5.1.1.1	J1_GM000404,K01921,6.3.2.4	J1_GM000466,K07260,3.4.17.14	J1_GM000943,K01000,2.7.8.13	J1_GM000944,K01929,6.3.2.10	J1_GM001007,K18345,2.7.13.3	J1_GM002454,K01775,5.1.1.1	J1_GM002497,K01921,6.3.2.4	J1_GM002949,K02563,2.4.1.227
map01503	Cationic antimicrobial peptide (CAMP) resistance	9	J1_GM000325,K14205,2.3.2.3	J1_GM000492,K01448,3.5.1.28	J1_GM000583,K01448,3.5.1.28	J1_GM000677,K14205,2.3.2.3	J1_GM002210,K01448,3.5.1.28	J1_GM002375,K01448,3.5.1.28	J1_GM002837,K04771,3.4.21.107	J1_GM002887,K01448,3.5.1.28	J1_GM002899,K01448,3.5.1.28
map01523	Antifolate resistance	3	J1_GM001010,K00600,2.1.2.1	J1_GM001537,K00602,2.1.2.3,3.5.4.10	J1_GM002750,K00287,1.5.1.3
map01524	Platinum drug resistance	1	J1_GM001176,K17686,7.2.2.8
map02010	ABC transporters	77	J1_GM000127,K17318,--	J1_GM000130,K17318,--	J1_GM000335,K17318,--	J1_GM000398,K07335,--	J1_GM000430,K10540,--	J1_GM000431,K10542,7.5.2.11	J1_GM000432,K10541,--	J1_GM000540,K09817,7.2.2.20	J1_GM000541,K09816,--	J1_GM000607,K18890,--	J1_GM000608,K18889,--	J1_GM000628,K03523,--	J1_GM000661,K23536,--	J1_GM000662,K23535,--	J1_GM000663,K23537,--	J1_GM000664,K07335,--	J1_GM000666,K16785,--	J1_GM000710,K10439,--	J1_GM000711,K10440,--	J1_GM000712,K10441,7.5.2.7	J1_GM000713,K06726,5.4.99.62	J1_GM001049,K11072,7.6.2.11	J1_GM001050,K11071,--	J1_GM001051,K11070,--	J1_GM001052,K11069,--	J1_GM001157,K10202,--	J1_GM001158,K10201,--	J1_GM001159,K10200,--	J1_GM001172,K05845,--	J1_GM001173,K05847,7.6.2.9	J1_GM001203,K18888,--	J1_GM001204,K18887,--	J1_GM001282,K02010,7.2.2.7	J1_GM001283,K02011,--	J1_GM001284,K02012,--	J1_GM001342,K18888,--	J1_GM001343,K18887,--	J1_GM001410,K09811,--	J1_GM001411,K09812,--	J1_GM001442,K23059,--	J1_GM001443,K17077,--	J1_GM001444,K23060,7.4.2.1	J1_GM001479,K02040,--	J1_GM001480,K02040,--	J1_GM001481,K02037,--	J1_GM001482,K02038,--	J1_GM001483,K02036,7.3.2.1
map02020	Two-component system	46	J1_GM000042,K01546,--	J1_GM000043,K01547,7.2.2.6	J1_GM000044,K01548,--	J1_GM000045,K07646,2.7.13.3	J1_GM000046,K07667,--	J1_GM000210,K05966,2.4.2.52	J1_GM000211,K01910,6.2.1.22	J1_GM000212,K01646,--	J1_GM000213,K01644,4.1.3.34	J1_GM000214,K01643,2.8.3.10	J1_GM000215,K05964,2.7.7.61	J1_GM000216,K00027,1.1.1.38	J1_GM000325,K14205,2.3.2.3	J1_GM000395,K03092,--	J1_GM000466,K07260,3.4.17.14	J1_GM000644,K07800,--	J1_GM000645,K07813,--	J1_GM000677,K14205,2.3.2.3	J1_GM000840,K07636,2.7.13.3	J1_GM000896,K07699,--	J1_GM001007,K18345,2.7.13.3	J1_GM001077,K01425,3.5.1.2	J1_GM001144,K01425,3.5.1.2	J1_GM001161,K07718,2.7.13.3	J1_GM001479,K02040,--	J1_GM001480,K02040,--	J1_GM001485,K07658,--	J1_GM001814,K07720,--	J1_GM001815,K07718,2.7.13.3	J1_GM001841,K14983,--	J1_GM001842,K14982,2.7.13.3	J1_GM001898,K07775,--	J1_GM001982,K01915,6.3.1.2	J1_GM002078,K02313,--	J1_GM002124,K02650,--	J1_GM002125,K02650,--	J1_GM002126,K02650,--	J1_GM002130,K02650,--	J1_GM002450,K07813,--	J1_GM002452,K07706,2.7.13.3	J1_GM002642,K07718,2.7.13.3	J1_GM002643,K07720,--	J1_GM002802,K00626,2.3.1.9	J1_GM002803,K01791,5.1.3.14	J1_GM002837,K04771,3.4.21.107	J1_GM002847,K07658,--
map02024	Quorum sensing	34	J1_GM000046,K07667,--	J1_GM000223,K03666,--	J1_GM000352,K02055,--	J1_GM000353,K02052,--	J1_GM000354,K02053,--	J1_GM000355,K02054,--	J1_GM000385,K03075,--	J1_GM000644,K07800,--	J1_GM000645,K07813,--	J1_GM000796,K03106,3.6.5.4	J1_GM000798,K03110,--	J1_GM000896,K07699,--	J1_GM001026,K03210,--	J1_GM001141,K01580,4.1.1.15	J1_GM001169,K11752,3.5.4.26,1.1.1.193	J1_GM001841,K14983,--	J1_GM001842,K14982,2.7.13.3	J1_GM002024,K09936,--	J1_GM002074,K03217,--	J1_GM002096,K15580,--	J1_GM002109,K02032,--	J1_GM002110,K02031,--	J1_GM002111,K02034,--	J1_GM002112,K02033,--	J1_GM002113,K02035,--	J1_GM002229,K03076,--	J1_GM002263,K03073,--	J1_GM002289,K07173,4.4.1.21	J1_GM002303,K11031,--	J1_GM002450,K07813,--	J1_GM002452,K07706,2.7.13.3	J1_GM002559,K03070,7.4.2.8	J1_GM002759,K16619,3.1.4.3	J1_GM002952,K20265,--
map02025	Biofilm formation - Pseudomonas aeruginosa	1	J1_GM000233,K21011,--
map02026	Biofilm formation - Escherichia coli	7	J1_GM002181,K00688,2.4.1.1	J1_GM002289,K07173,4.4.1.21	J1_GM002958,K00975,2.7.7.27	J1_GM002959,K00975,2.7.7.27	J1_GM002962,K00688,2.4.1.1	J1_GM002963,K00703,2.4.1.21	J1_GM002997,K02777,2.7.1.-
map02030	Bacterial chemotaxis	2	J1_GM000430,K10540,--	J1_GM000710,K10439,--
map02040	Flagellar assembly	2	J1_GM000395,K03092,--	J1_GM001090,K03086,--
map02060	Phosphotransferase system (PTS)	31	J1_GM000545,K02796,--	J1_GM000546,K02795,--	J1_GM000547,K19507,2.7.1.-	J1_GM000548,K02793,2.7.1.191	J1_GM000617,K02810,2.7.1.211	J1_GM000752,K02784,--	J1_GM001150,K00882,2.7.1.56	J1_GM001151,K02770,2.7.1.202	J1_GM001207,K03475,--	J1_GM001208,K02822,2.7.1.194	J1_GM001209,K02821,2.7.1.194	J1_GM001303,K20108,2.7.1.208	J1_GM001508,K02821,2.7.1.194	J1_GM001509,K03475,--	J1_GM001510,K02822,2.7.1.194	J1_GM001782,K02804,2.7.1.193	J1_GM001991,K02759,2.7.1.196,2.7.1.205	J1_GM002044,K02793,2.7.1.191	J1_GM002046,K02795,--	J1_GM002201,K08483,2.7.3.9	J1_GM002271,K02750,2.7.1.208,2.7.1.-	J1_GM002493,K02796,--	J1_GM002494,K02795,--	J1_GM002495,K02794,2.7.1.191	J1_GM002574,K20118,2.7.1.199	J1_GM002772,K02759,2.7.1.196,2.7.1.205	J1_GM002773,K02760,2.7.1.196,2.7.1.205	J1_GM002775,K02761,--	J1_GM002836,K02760,2.7.1.196,2.7.1.205	J1_GM002997,K02777,2.7.1.-	J1_GM002998,K02804,2.7.1.193
map03008	Ribosome biogenesis in eukaryotes	1	J1_GM000801,K03685,3.1.26.3
map03010	Ribosome	55	J1_GM000764,K02956,--	J1_GM000783,K02967,--	J1_GM000791,K02884,--	J1_GM000795,K02959,--	J1_GM000804,K02911,--	J1_GM000816,K02902,--	J1_GM000957,K02897,--	J1_GM000974,K02887,--	J1_GM000975,K02916,--	J1_GM001106,K02970,--	J1_GM001125,K02968,--	J1_GM002052,K02939,--	J1_GM002056,K02963,--	J1_GM002058,K02990,--	J1_GM002077,K02914,--	J1_GM002203,K02986,--	J1_GM002213,K02996,--	J1_GM002214,K02871,--	J1_GM002219,K02879,--	J1_GM002221,K02986,--	J1_GM002222,K02948,--	J1_GM002223,K02952,--	J1_GM002224,K02919,--	J1_GM002230,K02876,--	J1_GM002231,K02907,--	J1_GM002232,K02988,--	J1_GM002233,K02881,--	J1_GM002234,K02933,--	J1_GM002235,K02994,--	J1_GM002236,K02954,--	J1_GM002237,K02931,--	J1_GM002238,K02895,--	J1_GM002239,K02874,--	J1_GM002240,K02961,--	J1_GM002241,K02904,--	J1_GM002242,K02878,--	J1_GM002243,K02982,--	J1_GM002244,K02890,--	J1_GM002245,K02965,--	J1_GM002246,K02886,--	J1_GM002247,K02892,--	J1_GM002248,K02926,--	J1_GM002249,K02906,--	J1_GM002250,K02946,--	J1_GM002253,K02992,--	J1_GM002254,K02950,--	J1_GM002255,K07590,--
map03018	RNA degradation	15	J1_GM000223,K03666,--	J1_GM000384,K12573,3.1.13.1	J1_GM000387,K01689,4.2.1.11	J1_GM000424,K03654,5.6.2.4	J1_GM000483,K05592,3.6.4.13	J1_GM000599,K05592,3.6.4.13	J1_GM000755,K18682,3.1.-.-	J1_GM000763,K00962,2.7.7.8	J1_GM000858,K12574,3.1.-.-	J1_GM001116,K04043,--	J1_GM001362,K00850,2.7.1.11	J1_GM001379,K03654,5.6.2.4	J1_GM002131,K04077,5.6.1.7	J1_GM002460,K05592,3.6.4.13	J1_GM002814,K03628,--
map03020	RNA polymerase	4	J1_GM000830,K03060,2.7.7.6	J1_GM002220,K03040,2.7.7.6	J1_GM002256,K03046,2.7.7.6	J1_GM002257,K03043,2.7.7.6
map03022	Basal transcription factors	1	J1_GM000276,K10844,5.6.2.3
map03030	DNA replication	16	J1_GM000488,K02342,2.7.7.7	J1_GM000749,K02342,2.7.7.7	J1_GM000750,K03111,--	J1_GM000774,K03763,2.7.7.7	J1_GM000789,K03470,3.1.26.4	J1_GM001076,K02335,2.7.7.7	J1_GM001091,K02316,2.7.7.101	J1_GM001126,K02340,2.7.7.7	J1_GM001363,K02337,2.7.7.7	J1_GM001424,K03111,--	J1_GM002049,K02314,5.6.2.3	J1_GM002057,K03111,--	J1_GM002079,K02338,2.7.7.7	J1_GM002099,K01972,6.5.1.2	J1_GM002749,K02343,2.7.7.7	J1_GM002928,K02341,2.7.7.7
map03060	Protein export	17	J1_GM000385,K03075,--	J1_GM000636,K03100,3.4.21.89	J1_GM000796,K03106,3.6.5.4	J1_GM000798,K03110,--	J1_GM001022,K03074,--	J1_GM001023,K03072,--	J1_GM001026,K03210,--	J1_GM001217,K13280,3.4.21.89	J1_GM001293,K03100,3.4.21.89	J1_GM001394,K03100,3.4.21.89	J1_GM001439,K03100,3.4.21.89	J1_GM002074,K03217,--	J1_GM002137,K13280,3.4.21.89	J1_GM002229,K03076,--	J1_GM002263,K03073,--	J1_GM002559,K03070,7.4.2.8	J1_GM002992,K03101,3.4.23.36
map03070	Bacterial secretion system	10	J1_GM000385,K03075,--	J1_GM000796,K03106,3.6.5.4	J1_GM000798,K03110,--	J1_GM001022,K03074,--	J1_GM001023,K03072,--	J1_GM001026,K03210,--	J1_GM002074,K03217,--	J1_GM002229,K03076,--	J1_GM002263,K03073,--	J1_GM002559,K03070,7.4.2.8
map03320	PPAR signaling pathway	1	J1_GM001965,K00864,2.7.1.30
map03410	Base excision repair	9	J1_GM000181,K01151,3.1.21.2	J1_GM000245,K01142,3.1.11.2	J1_GM000407,K10773,4.2.99.18	J1_GM001076,K02335,2.7.7.7	J1_GM001990,K03652,3.2.2.21	J1_GM002099,K01972,6.5.1.2	J1_GM002135,K03660,3.2.2.-,4.2.99.18	J1_GM002731,K03648,3.2.2.27	J1_GM002947,K07462,3.1.-.-
map03420	Nucleotide excision repair	12	J1_GM000276,K10844,5.6.2.3	J1_GM000284,K03657,5.6.2.4	J1_GM000702,K03657,5.6.2.4	J1_GM001076,K02335,2.7.7.7	J1_GM001299,K03657,5.6.2.4	J1_GM001369,K03703,--	J1_GM001373,K03701,--	J1_GM001407,K03702,--	J1_GM001441,K03657,5.6.2.4	J1_GM001894,K03723,5.6.2.4	J1_GM002099,K01972,6.5.1.2	J1_GM002100,K03657,5.6.2.4
map03430	Mismatch repair	24	J1_GM000220,K03555,--	J1_GM000221,K03572,--	J1_GM000284,K03657,5.6.2.4	J1_GM000488,K02342,2.7.7.7	J1_GM000702,K03657,5.6.2.4	J1_GM000749,K02342,2.7.7.7	J1_GM000750,K03111,--	J1_GM000774,K03763,2.7.7.7	J1_GM000904,K03602,3.1.11.6	J1_GM000905,K03601,3.1.11.6	J1_GM000964,K07456,--	J1_GM001126,K02340,2.7.7.7	J1_GM001299,K03657,5.6.2.4	J1_GM001363,K02337,2.7.7.7	J1_GM001424,K03111,--	J1_GM001441,K03657,5.6.2.4	J1_GM001692,K06223,2.1.1.72	J1_GM002057,K03111,--	J1_GM002079,K02338,2.7.7.7	J1_GM002099,K01972,6.5.1.2	J1_GM002100,K03657,5.6.2.4	J1_GM002749,K02343,2.7.7.7	J1_GM002928,K02341,2.7.7.7	J1_GM002947,K07462,3.1.-.-
map03440	Homologous recombination	22	J1_GM000488,K02342,2.7.7.7	J1_GM000749,K02342,2.7.7.7	J1_GM000750,K03111,--	J1_GM000756,K03553,--	J1_GM000774,K03763,2.7.7.7	J1_GM000813,K03655,5.6.2.4	J1_GM000828,K04066,5.6.2.4	J1_GM001029,K03551,5.6.2.4	J1_GM001030,K03550,5.6.2.4	J1_GM001076,K02335,2.7.7.7	J1_GM001097,K03584,--	J1_GM001126,K02340,2.7.7.7	J1_GM001363,K02337,2.7.7.7	J1_GM001424,K03111,--	J1_GM002057,K03111,--	J1_GM002079,K02338,2.7.7.7	J1_GM002081,K03629,--	J1_GM002554,K03581,3.1.11.5	J1_GM002747,K06187,--	J1_GM002749,K02343,2.7.7.7	J1_GM002928,K02341,2.7.7.7	J1_GM002947,K07462,3.1.-.-
map04013	MAPK signaling pathway - fly	1	J1_GM000314,K04564,1.15.1.1
map04016	MAPK signaling pathway - plant	2	J1_GM001053,K00940,2.7.4.6	J1_GM001176,K17686,7.2.2.8
map04066	HIF-1 signaling pathway	5	J1_GM000387,K01689,4.2.1.11	J1_GM000392,K00927,2.7.2.3	J1_GM000393,K00134,1.2.1.12	J1_GM001362,K00850,2.7.1.11	J1_GM002387,K00016,1.1.1.27
map04068	FoxO signaling pathway	1	J1_GM000314,K04564,1.15.1.1
map04070	Phosphatidylinositol signaling system	2	J1_GM000778,K00981,2.7.7.41	J1_GM001100,K00901,2.7.1.107
map04072	Phospholipase D signaling pathway	1	J1_GM001100,K00901,2.7.1.107
map04080	Neuroactive ligand-receptor interaction	1	J1_GM001067,K05770,--
map04112	Cell cycle - Caulobacter	12	J1_GM000477,K01338,3.4.21.53	J1_GM000479,K03544,--	J1_GM000480,K01358,3.4.21.92	J1_GM000776,K11749,3.4.24.-	J1_GM000848,K03531,--	J1_GM000849,K03590,--	J1_GM000941,K03589,--	J1_GM000942,K03588,--	J1_GM002049,K02314,5.6.2.3	J1_GM002051,K01338,3.4.21.53	J1_GM002078,K02313,--	J1_GM002949,K02563,2.4.1.227
map04122	Sulfur relay system	11	J1_GM000153,K21028,2.8.1.11	J1_GM000498,K03151,2.8.1.4	J1_GM000499,K04487,2.8.1.7	J1_GM000685,K03148,2.7.7.73	J1_GM000686,K03154,--	J1_GM000866,K00566,2.8.1.13	J1_GM000868,K04487,2.8.1.7	J1_GM000873,K03639,4.1.99.22	J1_GM002644,K03831,2.7.7.75	J1_GM002647,K03637,4.6.1.17	J1_GM002817,K00566,2.8.1.13
map04141	Protein processing in endoplasmic reticulum	1	J1_GM001306,K04079,--
map04142	Lysosome	11	J1_GM000311,K01197,3.2.1.35	J1_GM000361,K01197,3.2.1.35	J1_GM000451,K12373,3.2.1.52	J1_GM000959,K01206,3.2.1.51	J1_GM001178,K01186,3.2.1.18	J1_GM001577,K01186,3.2.1.18	J1_GM001704,K01186,3.2.1.18	J1_GM001806,K12373,3.2.1.52	J1_GM002276,K01197,3.2.1.35	J1_GM002321,K01195,3.2.1.31	J1_GM002443,K01197,3.2.1.35
map04146	Peroxisome	3	J1_GM000314,K04564,1.15.1.1	J1_GM001436,K03426,3.6.1.22	J1_GM001606,K03426,3.6.1.22
map04151	PI3K-Akt signaling pathway	1	J1_GM001306,K04079,--
map04152	AMPK signaling pathway	1	J1_GM001362,K00850,2.7.1.11
map04211	Longevity regulating pathway	1	J1_GM000314,K04564,1.15.1.1
map04212	Longevity regulating pathway - worm	4	J1_GM000314,K04564,1.15.1.1	J1_GM000480,K01358,3.4.21.92	J1_GM001116,K04043,--	J1_GM002131,K04077,5.6.1.7
map04213	Longevity regulating pathway - multiple species	2	J1_GM000314,K04564,1.15.1.1	J1_GM000513,K03695,--
map04214	Apoptosis - fly	1	J1_GM001067,K05770,--
map04217	Necroptosis	4	J1_GM001306,K04079,--	J1_GM001982,K01915,6.3.1.2	J1_GM002181,K00688,2.4.1.1	J1_GM002962,K00688,2.4.1.1
map04361	Axon regeneration	1	J1_GM001100,K00901,2.7.1.107
map04612	Antigen processing and presentation	1	J1_GM001306,K04079,--
map04621	NOD-like receptor signaling pathway	3	J1_GM001306,K04079,--	J1_GM001589,K03671,--	J1_GM002199,K03671,--
map04622	RIG-I-like receptor signaling pathway	1	J1_GM002390,K00863,2.7.1.28,2.7.1.29,4.6.1.15
map04626	Plant-pathogen interaction	3	J1_GM001306,K04079,--	J1_GM001965,K00864,2.7.1.30	J1_GM002251,K02358,--
map04657	IL-17 signaling pathway	1	J1_GM001306,K04079,--
map04659	Th17 cell differentiation	1	J1_GM001306,K04079,--
map04724	Glutamatergic synapse	3	J1_GM001077,K01425,3.5.1.2	J1_GM001144,K01425,3.5.1.2	J1_GM001982,K01915,6.3.1.2
map04727	GABAergic synapse	4	J1_GM001077,K01425,3.5.1.2	J1_GM001141,K01580,4.1.1.15	J1_GM001144,K01425,3.5.1.2	J1_GM001982,K01915,6.3.1.2
map04910	Insulin signaling pathway	2	J1_GM002181,K00688,2.4.1.1	J1_GM002962,K00688,2.4.1.1
map04914	Progesterone-mediated oocyte maturation	1	J1_GM001306,K04079,--
map04915	Estrogen signaling pathway	1	J1_GM001306,K04079,--
map04917	Prolactin signaling pathway	1	J1_GM000435,K00965,2.7.7.12
map04918	Thyroid hormone synthesis	2	J1_GM000034,K00432,1.11.1.9	J1_GM002414,K00432,1.11.1.9
map04919	Thyroid hormone signaling pathway	1	J1_GM001362,K00850,2.7.1.11
map04922	Glucagon signaling pathway	7	J1_GM000125,K00873,2.7.1.40	J1_GM001361,K00873,2.7.1.40	J1_GM001362,K00850,2.7.1.11	J1_GM002181,K00688,2.4.1.1	J1_GM002387,K00016,1.1.1.27	J1_GM002582,K00873,2.7.1.40	J1_GM002962,K00688,2.4.1.1
map04930	Type II diabetes mellitus	3	J1_GM000125,K00873,2.7.1.40	J1_GM001361,K00873,2.7.1.40	J1_GM002582,K00873,2.7.1.40
map04931	Insulin resistance	3	J1_GM002171,K00820,2.6.1.16	J1_GM002181,K00688,2.4.1.1	J1_GM002962,K00688,2.4.1.1
map04936	Alcoholic liver disease	1	J1_GM002153,K00128,1.2.1.3
map04940	Type I diabetes mellitus	2	J1_GM001141,K01580,4.1.1.15	J1_GM002131,K04077,5.6.1.7
map04964	Proximal tubule bicarbonate reclamation	2	J1_GM001077,K01425,3.5.1.2	J1_GM001144,K01425,3.5.1.2
map04975	Fat digestion and absorption	1	J1_GM002802,K00626,2.3.1.9
map04978	Mineral absorption	2	J1_GM001176,K17686,7.2.2.8	J1_GM002580,K07213,--
map04979	Cholesterol metabolism	1	J1_GM001067,K05770,--
map05010	Alzheimer disease	1	J1_GM000393,K00134,1.2.1.12
map05012	Parkinson disease	2	J1_GM001589,K03671,--	J1_GM002199,K03671,--
map05014	Amyotrophic lateral sclerosis	2	J1_GM000034,K00432,1.11.1.9	J1_GM002414,K00432,1.11.1.9
map05016	Huntington disease	3	J1_GM000034,K00432,1.11.1.9	J1_GM000314,K04564,1.15.1.1	J1_GM002414,K00432,1.11.1.9
map05022	Pathways of neurodegeneration - multiple diseases	2	J1_GM000034,K00432,1.11.1.9	J1_GM002414,K00432,1.11.1.9
map05111	Biofilm formation - Vibrio cholerae	7	J1_GM000223,K03666,--	J1_GM000395,K03092,--	J1_GM000410,K00640,2.3.1.30	J1_GM001227,K00640,2.3.1.30	J1_GM002289,K07173,4.4.1.21	J1_GM002803,K01791,5.1.3.14	J1_GM002997,K02777,2.7.1.-
map05120	Epithelial cell signaling in Helicobacter pylori infection	2	J1_GM000854,K08303,3.4.-.-	J1_GM000965,K08303,3.4.-.-
map05130	Pathogenic Escherichia coli infection	1	J1_GM000393,K00134,1.2.1.12
map05132	Salmonella infection	4	J1_GM000393,K00134,1.2.1.12	J1_GM001306,K04079,--	J1_GM001589,K03671,--	J1_GM002199,K03671,--
map05134	Legionellosis	2	J1_GM001121,K03596,--	J1_GM002131,K04077,5.6.1.7
map05146	Amoebiasis	1	J1_GM001944,K04072,1.2.1.10,1.1.1.1
map05150	Staphylococcus aureus infection	3	J1_GM000325,K14205,2.3.2.3	J1_GM000677,K14205,2.3.2.3	J1_GM002364,K11041,--
map05152	Tuberculosis	4	J1_GM001116,K04043,--	J1_GM001479,K02040,--	J1_GM001480,K02040,--	J1_GM002131,K04077,5.6.1.7
map05165	Human papillomavirus infection	3	J1_GM000125,K00873,2.7.1.40	J1_GM001361,K00873,2.7.1.40	J1_GM002582,K00873,2.7.1.40
map05166	Human T-cell leukemia virus 1 infection	1	J1_GM001067,K05770,--
map05200	Pathways in cancer	1	J1_GM001306,K04079,--
map05203	Viral carcinogenesis	3	J1_GM000125,K00873,2.7.1.40	J1_GM001361,K00873,2.7.1.40	J1_GM002582,K00873,2.7.1.40
map05205	Proteoglycans in cancer	1	J1_GM000801,K03685,3.1.26.3
map05206	MicroRNAs in cancer	3	J1_GM001077,K01425,3.5.1.2	J1_GM001144,K01425,3.5.1.2	J1_GM001739,K00558,2.1.1.37
map05207	Chemical carcinogenesis - receptor activation	1	J1_GM001306,K04079,--
map05208	Chemical carcinogenesis - reactive oxygen species	1	J1_GM000314,K04564,1.15.1.1
map05215	Prostate cancer	1	J1_GM001306,K04079,--
map05230	Central carbon metabolism in cancer	7	J1_GM000125,K00873,2.7.1.40	J1_GM001077,K01425,3.5.1.2	J1_GM001144,K01425,3.5.1.2	J1_GM001361,K00873,2.7.1.40	J1_GM001362,K00850,2.7.1.11	J1_GM002387,K00016,1.1.1.27	J1_GM002582,K00873,2.7.1.40
map05231	Choline metabolism in cancer	1	J1_GM001100,K00901,2.7.1.107
map05340	Primary immunodeficiency	2	J1_GM001916,K01488,3.5.4.4	J1_GM002731,K03648,3.2.2.27
map05415	Diabetic cardiomyopathy	2	J1_GM000393,K00134,1.2.1.12	J1_GM002171,K00820,2.6.1.16
map05417	Lipid and atherosclerosis	3	J1_GM000314,K04564,1.15.1.1	J1_GM001306,K04079,--	J1_GM002131,K04077,5.6.1.7
map05418	Fluid shear stress and atherosclerosis	4	J1_GM001306,K04079,--	J1_GM001543,K01940,6.3.4.5	J1_GM001589,K03671,--	J1_GM002199,K03671,--
[truncated: 30 more columns]

## Sheet: JLFS-7
map_number	map_name	gene_number	geneID,KOID,ECID
map00010	Glycolysis / Gluconeogenesis	26	G10_GM000102,K02777,2.7.1.-	G10_GM000113,K00845,2.7.1.2	G10_GM000119,K01624,4.1.2.13	G10_GM000136,K00016,1.1.1.27	G10_GM000434,K00850,2.7.1.11	G10_GM000435,K00873,2.7.1.40	G10_GM000535,K13954,1.1.1.1	G10_GM001504,K00873,2.7.1.40	G10_GM001626,K21071,2.7.1.11 2.7.1.90	G10_GM001796,K01689,4.2.1.11	G10_GM001799,K15633,5.4.2.12	G10_GM001800,K01803,5.3.1.1	G10_GM001801,K00927,2.7.2.3	G10_GM001802,K00134,1.2.1.12	G10_GM001843,K01785,5.1.3.3	G10_GM001849,K01624,4.1.2.13	G10_GM001963,K21071,2.7.1.11 2.7.1.90	G10_GM002371,K01835,5.4.2.2	G10_GM002624,K03737,1.2.7.1 1.2.7.-	G10_GM002711,K00873,2.7.1.40	G10_GM002719,K20117,2.7.1.199	G10_GM002862,K01810,5.3.1.9	G10_GM002937,K01223,3.2.1.86	G10_GM002938,K00128,1.2.1.3	G10_GM003066,K00131,1.2.1.9	G10_GM003169,K04072,1.2.1.10 1.1.1.1
map00020	Citrate cycle (TCA cycle)	1	G10_GM002624,K03737,1.2.7.1 1.2.7.-
map00030	Pentose phosphate pathway	20	G10_GM000119,K01624,4.1.2.13	G10_GM000184,K00874,2.7.1.45	G10_GM000189,K01625,4.1.2.14 4.1.3.42	G10_GM000372,K00615,2.2.1.1	G10_GM000373,K00615,2.2.1.1	G10_GM000434,K00850,2.7.1.11	G10_GM000458,K01839,5.4.2.7	G10_GM000793,K00616,2.2.1.2	G10_GM001626,K21071,2.7.1.11 2.7.1.90	G10_GM001849,K01624,4.1.2.13	G10_GM001963,K21071,2.7.1.11 2.7.1.90	G10_GM002045,K00948,2.7.6.1	G10_GM002128,K00852,2.7.1.15	G10_GM002234,K01783,5.1.3.1	G10_GM002371,K01835,5.4.2.2	G10_GM002615,K01619,4.1.2.4	G10_GM002763,K01808,5.3.1.6	G10_GM002862,K01810,5.3.1.9	G10_GM003066,K00131,1.2.1.9	G10_GM003123,K00948,2.7.6.1
map00040	Pentose and glucuronate interconversions	9	G10_GM000185,K01195,3.2.1.31	G10_GM000190,K01686,4.2.1.8	G10_GM000191,K01812,5.3.1.12	G10_GM000565,K00963,2.7.7.9	G10_GM000566,K00963,2.7.7.9	G10_GM000570,K00963,2.7.7.9	G10_GM000762,K03077,5.1.3.4	G10_GM000763,K03079,5.1.3.22	G10_GM002234,K01783,5.1.3.1
map00051	Fructose and mannose metabolism	27	G10_GM000119,K01624,4.1.2.13	G10_GM000133,K00863,2.7.1.28 2.7.1.29 4.6.1.15	G10_GM000434,K00850,2.7.1.11	G10_GM000650,K02768,2.7.1.202	G10_GM000651,K00882,2.7.1.56	G10_GM000931,K02793,2.7.1.191	G10_GM000932,K02795,--	G10_GM000933,K02796,--	G10_GM001175,K00847,2.7.1.4	G10_GM001189,K01818,5.3.1.25 5.3.1.3	G10_GM001190,K00879,2.7.1.51	G10_GM001192,K01628,4.1.2.17	G10_GM001626,K21071,2.7.1.11 2.7.1.90	G10_GM001628,K01809,5.3.1.8	G10_GM001800,K01803,5.3.1.1	G10_GM001849,K01624,4.1.2.13	G10_GM001959,K02796,--	G10_GM001960,K02795,--	G10_GM001961,K02794,2.7.1.191	G10_GM001962,K02793,2.7.1.191	G10_GM001963,K21071,2.7.1.11 2.7.1.90	G10_GM002027,K00847,2.7.1.4	G10_GM002763,K01808,5.3.1.6	G10_GM003266,K02793,2.7.1.191	G10_GM003267,K02796,--	G10_GM003268,K02795,--	G10_GM003269,K02794,2.7.1.191
map00052	Galactose metabolism	23	G10_GM000113,K00845,2.7.1.2	G10_GM000206,K12308,3.2.1.23	G10_GM000362,K01784,5.1.3.2	G10_GM000434,K00850,2.7.1.11	G10_GM000492,K01187,3.2.1.20	G10_GM000565,K00963,2.7.7.9	G10_GM000566,K00963,2.7.7.9	G10_GM000569,K01784,5.1.3.2	G10_GM000570,K00963,2.7.7.9	G10_GM000575,K07407,3.2.1.22	G10_GM000869,K01190,3.2.1.23	G10_GM000939,K01190,3.2.1.23	G10_GM001626,K21071,2.7.1.11 2.7.1.90	G10_GM001757,K01190,3.2.1.23	G10_GM001843,K01785,5.1.3.3	G10_GM001844,K00849,2.7.1.6	G10_GM001845,K00965,2.7.7.12	G10_GM001963,K21071,2.7.1.11 2.7.1.90	G10_GM002028,K01193,3.2.1.26	G10_GM002371,K01835,5.4.2.2	G10_GM002640,K01187,3.2.1.20	G10_GM002969,K01187,3.2.1.20	G10_GM003263,K08302,4.1.2.40
map00053	Ascorbate and aldarate metabolism	9	G10_GM000585,K02821,2.7.1.194	G10_GM000586,K02822,2.7.1.194	G10_GM000587,K03475,--	G10_GM000757,K03476,3.1.1.-	G10_GM000759,K03475,--	G10_GM000760,K02822,2.7.1.194	G10_GM000762,K03077,5.1.3.4	G10_GM000763,K03079,5.1.3.22	G10_GM002938,K00128,1.2.1.3
map00061	Fatty acid biosynthesis	11	G10_GM001550,K00648,2.3.1.180	G10_GM001551,K00645,2.3.1.39	G10_GM001552,K00059,1.1.1.100	G10_GM001553,K09458,2.3.1.179	G10_GM001554,K02160,--	G10_GM001555,K02372,4.2.1.59	G10_GM001556,K01961,6.4.1.2 6.3.4.14	G10_GM001557,K01963,6.4.1.2 2.1.3.15	G10_GM001558,K01962,6.4.1.2 2.1.3.15	G10_GM002422,K00059,1.1.1.100	G10_GM002637,K00209,1.3.1.9 1.3.1.44
map00071	Fatty acid degradation	6	G10_GM000130,K00248,1.3.8.1	G10_GM000535,K13954,1.1.1.1	G10_GM002760,K00626,2.3.1.9	G10_GM002910,K00248,1.3.8.1	G10_GM002938,K00128,1.2.1.3	G10_GM003169,K04072,1.2.1.10 1.1.1.1
map00072	Synthesis and degradation of ketone bodies	1	G10_GM002760,K00626,2.3.1.9
map00120	Primary bile acid biosynthesis	2	G10_GM000810,K01442,3.5.1.24	G10_GM001574,K01442,3.5.1.24
map00121	Secondary bile acid biosynthesis	3	G10_GM000810,K01442,3.5.1.24	G10_GM001295,K22605,1.1.1.392	G10_GM001574,K01442,3.5.1.24
map00190	Oxidative phosphorylation	19	G10_GM002132,K02120,--	G10_GM002133,K02118,--	G10_GM002134,K02117,7.1.2.2 7.2.2.1	G10_GM002135,K02122,--	G10_GM002136,K02119,--	G10_GM002137,K02121,--	G10_GM002138,K02124,--	G10_GM002139,K02123,--	G10_GM002140,K02107,--	G10_GM002539,K06019,3.6.1.1	G10_GM002618,K15986,3.6.1.1	G10_GM002751,K02114,--	G10_GM002752,K02112,7.1.2.2	G10_GM002753,K02115,--	G10_GM002754,K02111,7.1.2.2	G10_GM002755,K02113,--	G10_GM002756,K02109,--	G10_GM002757,K02110,--	G10_GM002758,K02108,--
map00195	Photosynthesis	8	G10_GM002751,K02114,--	G10_GM002752,K02112,7.1.2.2	G10_GM002753,K02115,--	G10_GM002754,K02111,7.1.2.2	G10_GM002755,K02113,--	G10_GM002756,K02109,--	G10_GM002757,K02110,--	G10_GM002758,K02108,--
map00220	Arginine biosynthesis	13	G10_GM000208,K01478,3.5.3.6	G10_GM000209,K00611,2.1.3.3	G10_GM000211,K00926,2.7.2.2	G10_GM000657,K01425,3.5.1.2	G10_GM000791,K01755,4.3.2.1	G10_GM000792,K01940,6.3.4.5	G10_GM002015,K00262,1.4.1.4	G10_GM002168,K00812,2.6.1.1	G10_GM002557,K01425,3.5.1.2	G10_GM003207,K01915,6.3.1.2	G10_GM003401,K01428,3.5.1.5	G10_GM003402,K01429,3.5.1.5	G10_GM003403,K01430,3.5.1.5
map00230	Purine metabolism	62	G10_GM000002,K02338,2.7.7.7	G10_GM000051,K02343,2.7.7.7	G10_GM000211,K00926,2.7.2.2	G10_GM000399,K03816,2.4.2.22	G10_GM000431,K02337,2.7.7.7	G10_GM000433,K02337,2.7.7.7	G10_GM000435,K00873,2.7.1.40	G10_GM000458,K01839,5.4.2.7	G10_GM000471,K03783,2.4.2.1	G10_GM000749,K07816,2.7.6.5	G10_GM000781,K01952,6.3.5.3	G10_GM000782,K01588,5.4.99.18	G10_GM000783,K01923,6.3.2.6	G10_GM000784,K00764,2.4.2.14	G10_GM000785,K01933,6.3.3.1	G10_GM000786,K11175,2.1.2.2	G10_GM000787,K00602,2.1.2.3 3.5.4.10	G10_GM000788,K01945,6.3.4.13	G10_GM001102,K21636,1.1.98.6	G10_GM001504,K00873,2.7.1.40	G10_GM001759,K01486,3.5.4.2	G10_GM001789,K03816,2.4.2.22	G10_GM001851,K05873,4.6.1.1	G10_GM001898,K03784,2.4.2.1	G10_GM001901,K02342,2.7.7.7	G10_GM002045,K00948,2.7.6.1	G10_GM002160,K01524,3.6.1.11 3.6.1.40	G10_GM002166,K01756,4.3.2.2	G10_GM002178,K00962,2.7.7.8	G10_GM002189,K03763,2.7.7.7	G10_GM002245,K03060,2.7.7.6	G10_GM002246,K00942,2.7.4.8	G10_GM002309,K01515,3.6.1.13	G10_GM002371,K01835,5.4.2.2	G10_GM002433,K00951,2.7.6.5	G10_GM002434,K00759,2.4.2.7	G10_GM002523,K00760,2.4.2.8	G10_GM002534,K00940,2.7.4.6	G10_GM002556,K02335,2.7.7.7	G10_GM002572,K01129,3.1.5.1	G10_GM002606,K02340,2.7.7.7	G10_GM002711,K00873,2.7.1.40	G10_GM002724,K01119,3.1.4.16 3.1.3.6	G10_GM002847,K02428,3.6.1.66	G10_GM002882,K01951,6.3.5.2	G10_GM002883,K00088,1.1.1.205	G10_GM002990,K00526,1.17.4.1
map00240	Pyrimidine metabolism	48	G10_GM000002,K02338,2.7.7.7	G10_GM000051,K02343,2.7.7.7	G10_GM000431,K02337,2.7.7.7	G10_GM000433,K02337,2.7.7.7	G10_GM000457,K00757,2.4.2.3	G10_GM000471,K03783,2.4.2.1	G10_GM000779,K01520,3.6.1.23	G10_GM000853,K01485,3.5.4.1 3.5.4.21	G10_GM001102,K21636,1.1.98.6	G10_GM001548,K01493,3.5.4.12	G10_GM001566,K00945,2.7.4.25	G10_GM001618,K00762,2.4.2.10	G10_GM001619,K17828,1.3.1.14	G10_GM001620,K02823,--	G10_GM001621,K01591,4.1.1.23	G10_GM001622,K01465,3.5.2.3	G10_GM001624,K00609,2.1.3.2	G10_GM001846,K00876,2.7.1.48	G10_GM001898,K03784,2.4.2.1	G10_GM001901,K02342,2.7.7.7	G10_GM001967,K01520,3.6.1.23	G10_GM001978,K16328,2.7.1.83	G10_GM002178,K00962,2.7.7.8	G10_GM002189,K03763,2.7.7.7	G10_GM002196,K09903,2.7.4.22	G10_GM002245,K03060,2.7.7.6	G10_GM002268,K00876,2.7.1.48	G10_GM002306,K00756,2.4.2.2	G10_GM002347,K02825,2.4.2.9	G10_GM002534,K00940,2.7.4.6	G10_GM002556,K02335,2.7.7.7	G10_GM002579,K01489,3.5.4.5	G10_GM002606,K02340,2.7.7.7	G10_GM002724,K01119,3.1.4.16 3.1.3.6	G10_GM002762,K00761,2.4.2.9	G10_GM002769,K00857,2.7.1.21	G10_GM002774,K01937,6.3.4.2	G10_GM002990,K00526,1.17.4.1	G10_GM002991,K00525,1.17.4.1	G10_GM003006,K03040,2.7.7.6	G10_GM003042,K03046,2.7.7.6	G10_GM003043,K03043,2.7.7.6	G10_GM003054,K03465,2.1.1.148	G10_GM003077,K02341,2.7.7.7	G10_GM003129,K03783,2.4.2.1	G10_GM003142,K21636,1.1.98.6	G10_GM003210,K01955,6.3.5.5
map00250	Alanine, aspartate and glutamate metabolism	22	G10_GM000405,K09758,4.1.1.12	G10_GM000468,K00278,1.4.3.16	G10_GM000657,K01425,3.5.1.2	G10_GM000784,K00764,2.4.2.14	G10_GM000791,K01755,4.3.2.1	G10_GM000792,K01940,6.3.4.5	G10_GM001480,K09758,4.1.1.12	G10_GM001624,K00609,2.1.3.2	G10_GM001747,K00266,1.4.1.13	G10_GM002015,K00262,1.4.1.4	G10_GM002166,K01756,4.3.2.2	G10_GM002168,K00812,2.6.1.1	G10_GM002250,K01424,3.5.1.1	G10_GM002540,K01914,6.3.1.1	G10_GM002557,K01425,3.5.1.2	G10_GM002621,K01580,4.1.1.15	G10_GM002957,K00820,2.6.1.16	G10_GM003095,K00266,1.4.1.13	G10_GM003207,K01915,6.3.1.2	G10_GM003210,K01955,6.3.5.5	G10_GM003211,K01956,6.3.5.5	G10_GM003259,K01939,6.3.4.4
map00260	Glycine, serine and threonine metabolism	12	G10_GM000060,K00058,1.1.1.95 1.1.1.399	G10_GM001046,K00865,2.7.1.165	G10_GM001441,K01752,4.3.1.17	G10_GM001442,K01752,4.3.1.17	G10_GM001605,K01754,4.3.1.19	G10_GM001799,K15633,5.4.2.12	G10_GM001827,K17103,2.7.8.8	G10_GM002176,K00928,2.7.2.4	G10_GM002400,K00133,1.2.1.11	G10_GM002424,K00600,2.1.2.1	G10_GM003260,K01752,4.3.1.17	G10_GM003261,K01752,4.3.1.17
map00261	Monobactam biosynthesis	4	G10_GM002176,K00928,2.7.2.4	G10_GM002400,K00133,1.2.1.11	G10_GM002401,K01714,4.3.3.7	G10_GM002402,K00215,1.17.1.8
map00270	Cysteine and methionine metabolism	24	G10_GM000062,K01243,3.2.2.9	G10_GM000136,K00016,1.1.1.27	G10_GM000216,K01760,4.4.1.13	G10_GM000217,K01738,2.5.1.47	G10_GM000218,K07173,4.4.1.21	G10_GM000405,K09758,4.1.1.12	G10_GM000613,K01611,4.1.1.50	G10_GM000615,K00797,2.5.1.16	G10_GM001149,K00558,2.1.1.37	G10_GM001441,K01752,4.3.1.17	G10_GM001442,K01752,4.3.1.17	G10_GM001480,K09758,4.1.1.12	G10_GM001530,K01243,3.2.2.9	G10_GM001819,K00640,2.3.1.30	G10_GM001820,K01738,2.5.1.47	G10_GM002017,K00826,2.6.1.42	G10_GM002070,K01919,6.3.2.2	G10_GM002168,K00812,2.6.1.1	G10_GM002176,K00928,2.7.2.4	G10_GM002400,K00133,1.2.1.11	G10_GM002742,K00789,2.5.1.6	G10_GM003260,K01752,4.3.1.17	G10_GM003261,K01752,4.3.1.17	G10_GM003321,K00558,2.1.1.37
map00280	Valine, leucine and isoleucine degradation	5	G10_GM000130,K00248,1.3.8.1	G10_GM002017,K00826,2.6.1.42	G10_GM002760,K00626,2.3.1.9	G10_GM002910,K00248,1.3.8.1	G10_GM002938,K00128,1.2.1.3
map00290	Valine, leucine and isoleucine biosynthesis	2	G10_GM001605,K01754,4.3.1.19	G10_GM002017,K00826,2.6.1.42
map00300	Lysine biosynthesis	10	G10_GM000692,K01586,4.1.1.20	G10_GM001658,K01439,3.5.1.18	G10_GM002176,K00928,2.7.2.4	G10_GM002344,K01778,5.1.1.7	G10_GM002359,K01929,6.3.2.10	G10_GM002360,K01928,6.3.2.13	G10_GM002400,K00133,1.2.1.11	G10_GM002401,K01714,4.3.3.7	G10_GM002402,K00215,1.17.1.8	G10_GM002405,K00674,2.3.1.117
map00310	Lysine degradation	2	G10_GM002760,K00626,2.3.1.9	G10_GM002938,K00128,1.2.1.3
map00311	Penicillin and cephalosporin biosynthesis	2	G10_GM001625,K17836,3.5.2.6	G10_GM002093,K01060,3.1.1.41
map00330	Arginine and proline metabolism	10	G10_GM000613,K01611,4.1.1.50	G10_GM000615,K00797,2.5.1.16	G10_GM000616,K01480,3.5.3.11	G10_GM000853,K01485,3.5.4.1 3.5.4.21	G10_GM000854,K01470,3.5.2.10	G10_GM002168,K00812,2.6.1.1	G10_GM002938,K00128,1.2.1.3	G10_GM003217,K00147,1.2.1.41	G10_GM003218,K00931,2.7.2.11	G10_GM003270,K00286,1.5.1.2
map00332	Carbapenem biosynthesis	2	G10_GM003217,K00147,1.2.1.41	G10_GM003218,K00931,2.7.2.11
map00333	Prodigiosin biosynthesis	3	G10_GM001551,K00645,2.3.1.39	G10_GM001552,K00059,1.1.1.100	G10_GM002422,K00059,1.1.1.100
map00340	Histidine metabolism	4	G10_GM000461,K01590,4.1.1.22	G10_GM001537,K04486,3.1.3.15	G10_GM002381,K04486,3.1.3.15	G10_GM002938,K00128,1.2.1.3
map00350	Tyrosine metabolism	3	G10_GM000535,K13954,1.1.1.1	G10_GM002168,K00812,2.6.1.1	G10_GM003169,K04072,1.2.1.10 1.1.1.1
map00360	Phenylalanine metabolism	2	G10_GM002168,K00812,2.6.1.1	G10_GM002907,K00074,1.1.1.157
map00361	Chlorocyclohexane and chlorobenzene degradation	1	G10_GM000860,K01560,3.8.1.2
map00362	Benzoate degradation	2	G10_GM002760,K00626,2.3.1.9	G10_GM002907,K00074,1.1.1.157
map00380	Tryptophan metabolism	2	G10_GM002760,K00626,2.3.1.9	G10_GM002938,K00128,1.2.1.3
map00400	Phenylalanine, tyrosine and tryptophan biosynthesis	10	G10_GM000796,K03856,2.5.1.54	G10_GM000797,K01735,4.2.3.4	G10_GM000798,K00800,2.5.1.19	G10_GM000799,K01736,4.2.3.5	G10_GM000800,K04516,5.4.99.5	G10_GM000801,K00014,1.1.1.25	G10_GM000802,K00891,2.7.1.71	G10_GM000803,K03786,4.2.1.10	G10_GM001913,K06209,5.4.99.5	G10_GM002168,K00812,2.6.1.1
map00401	Novobiocin biosynthesis	1	G10_GM002168,K00812,2.6.1.1
map00410	beta-Alanine metabolism	3	G10_GM000615,K00797,2.5.1.16	G10_GM002621,K01580,4.1.1.15	G10_GM002938,K00128,1.2.1.3
map00430	Taurine and hypotaurine metabolism	4	G10_GM000264,K00925,2.7.2.1	G10_GM002221,K00925,2.7.2.1	G10_GM002222,K00625,2.3.1.8	G10_GM002621,K01580,4.1.1.15
map00440	Phosphonate and phosphinate metabolism	1	G10_GM001111,K06167,3.1.4.55
map00450	Selenocompound metabolism	8	G10_GM000216,K01760,4.4.1.13	G10_GM000891,K00384,1.8.1.9	G10_GM002680,K01042,2.9.1.1	G10_GM002681,K01008,2.7.9.3	G10_GM002984,K00384,1.8.1.9	G10_GM003068,K00384,1.8.1.9	G10_GM003158,K01874,6.1.1.10	G10_GM003159,K01874,6.1.1.10
map00460	Cyanoamino acid metabolism	3	G10_GM002250,K01424,3.5.1.1	G10_GM002424,K00600,2.1.2.1	G10_GM002540,K01914,6.3.1.1
map00471	D-Glutamine and D-glutamate metabolism	5	G10_GM000657,K01425,3.5.1.2	G10_GM002557,K01425,3.5.1.2	G10_GM003093,K01925,6.3.2.9	G10_GM003127,K01924,6.3.2.8	G10_GM003206,K01776,5.1.1.3
map00473	D-Alanine metabolism	4	G10_GM000929,K01921,6.3.2.4	G10_GM001053,K01775,5.1.1.1	G10_GM001543,K01775,5.1.1.1	G10_GM001813,K01921,6.3.2.4
map00480	Glutathione metabolism	7	G10_GM000615,K00797,2.5.1.16	G10_GM001095,K00432,1.11.1.9	G10_GM001343,K00432,1.11.1.9	G10_GM002070,K01919,6.3.2.2	G10_GM002710,K01270,3.4.13.-	G10_GM002815,K01270,3.4.13.-	G10_GM003136,K01255,3.4.11.1
map00500	Starch and sucrose metabolism	36	G10_GM000085,K00700,2.4.1.18	G10_GM000086,K00703,2.4.1.21	G10_GM000087,K00688,2.4.1.1	G10_GM000090,K00975,2.7.7.27	G10_GM000091,K00975,2.7.7.27	G10_GM000102,K02777,2.7.1.-	G10_GM000113,K00845,2.7.1.2	G10_GM000236,K02749,2.7.1.208 2.7.1.-	G10_GM000239,K01232,3.2.1.122	G10_GM000492,K01187,3.2.1.20	G10_GM000493,K20107,2.7.1.208	G10_GM000494,K06896,3.1.3.90	G10_GM000565,K00963,2.7.7.9	G10_GM000566,K00963,2.7.7.9	G10_GM000570,K00963,2.7.7.9	G10_GM000627,K02818,2.7.1.201	G10_GM000628,K01226,3.2.1.93	G10_GM000914,K01208,3.2.1.54 3.2.1.133 3.2.1.135	G10_GM001175,K00847,2.7.1.4	G10_GM001223,K01200,3.2.1.41	G10_GM001255,K05342,2.4.1.64	G10_GM002027,K00847,2.7.1.4	G10_GM002028,K01193,3.2.1.26	G10_GM002030,K02809,2.7.1.211	G10_GM002048,K01200,3.2.1.41	G10_GM002084,K01200,3.2.1.41	G10_GM002085,K00700,2.4.1.18	G10_GM002371,K01835,5.4.2.2	G10_GM002640,K01187,3.2.1.20	G10_GM002795,K02760,2.7.1.196 2.7.1.205	G10_GM002862,K01810,5.3.1.9	G10_GM002937,K01223,3.2.1.86	G10_GM002967,K00688,2.4.1.1	G10_GM002968,K00705,2.4.1.25	G10_GM002969,K01187,3.2.1.20	G10_GM003216,K02759,2.7.1.196 2.7.1.205
map00511	Other glycan degradation	11	G10_GM000618,K01186,3.2.1.18	G10_GM000826,K01186,3.2.1.18	G10_GM000869,K01190,3.2.1.23	G10_GM000939,K01190,3.2.1.23	G10_GM000976,K01191,3.2.1.24	G10_GM001113,K01186,3.2.1.18	G10_GM001757,K01190,3.2.1.23	G10_GM001861,K12373,3.2.1.52	G10_GM002373,K15923,3.2.1.51	G10_GM002374,K01206,3.2.1.51	G10_GM002644,K01191,3.2.1.24
map00513	Various types of N-glycan biosynthesis	1	G10_GM001861,K12373,3.2.1.52
map00520	Amino sugar and nucleotide sugar metabolism	44	G10_GM000090,K00975,2.7.7.27	G10_GM000091,K00975,2.7.7.27	G10_GM000102,K02777,2.7.1.-	G10_GM000103,K02803,2.7.1.193	G10_GM000113,K00845,2.7.1.2	G10_GM000193,K01207,3.2.1.52	G10_GM000224,K01788,5.1.3.9	G10_GM000225,K01639,4.1.3.3	G10_GM000335,K01207,3.2.1.52	G10_GM000362,K01784,5.1.3.2	G10_GM000423,K00075,1.3.1.98	G10_GM000565,K00963,2.7.7.9	G10_GM000566,K00963,2.7.7.9	G10_GM000569,K01784,5.1.3.2	G10_GM000570,K00963,2.7.7.9	G10_GM000931,K02793,2.7.1.191	G10_GM000932,K02795,--	G10_GM000933,K02796,--	G10_GM001175,K00847,2.7.1.4	G10_GM001209,K02803,2.7.1.193	G10_GM001628,K01809,5.3.1.8	G10_GM001844,K00849,2.7.1.6	G10_GM001845,K00965,2.7.7.12	G10_GM001861,K12373,3.2.1.52	G10_GM001959,K02796,--	G10_GM001960,K02795,--	G10_GM001961,K02794,2.7.1.191	G10_GM001962,K02793,2.7.1.191	G10_GM002027,K00847,2.7.1.4	G10_GM002371,K01835,5.4.2.2	G10_GM002719,K20117,2.7.1.199	G10_GM002741,K01443,3.5.1.25	G10_GM002749,K00790,2.5.1.7	G10_GM002761,K01791,5.1.3.14	G10_GM002862,K01810,5.3.1.9	G10_GM002957,K00820,2.6.1.16	G10_GM002959,K03431,5.4.2.10	G10_GM003063,K02564,3.5.99.6	G10_GM003124,K04042,2.7.7.23 2.3.1.157	G10_GM003244,K00790,2.5.1.7	G10_GM003266,K02793,2.7.1.191	G10_GM003267,K02796,--	G10_GM003268,K02795,--	G10_GM003269,K02794,2.7.1.191
map00521	Streptomycin biosynthesis	4	G10_GM000113,K00845,2.7.1.2	G10_GM000123,K00010,1.1.1.18 1.1.1.369	G10_GM000126,K00010,1.1.1.18 1.1.1.369	G10_GM002371,K01835,5.4.2.2
map00524	Neomycin, kanamycin and gentamicin biosynthesis	1	G10_GM000113,K00845,2.7.1.2
map00531	Glycosaminoglycan degradation	8	G10_GM000185,K01195,3.2.1.31	G10_GM000193,K01207,3.2.1.52	G10_GM000231,K01197,3.2.1.35	G10_GM000335,K01207,3.2.1.52	G10_GM001065,K01197,3.2.1.35	G10_GM001727,K01197,3.2.1.35	G10_GM001769,K01197,3.2.1.35	G10_GM001861,K12373,3.2.1.52
map00550	Peptidoglycan biosynthesis	24	G10_GM000421,K05364,--	G10_GM000423,K00075,1.3.1.98	G10_GM000630,K08384,--	G10_GM000905,K19302,3.6.1.27	G10_GM000929,K01921,6.3.2.4	G10_GM001505,K19302,3.6.1.27	G10_GM001627,K06153,3.6.1.27	G10_GM001813,K01921,6.3.2.4	G10_GM001879,K07260,3.4.17.14	G10_GM002299,K07258,3.4.16.4	G10_GM002305,K07258,3.4.16.4	G10_GM002358,K01000,2.7.8.13	G10_GM002359,K01929,6.3.2.10	G10_GM002360,K01928,6.3.2.13	G10_GM002361,K08384,--	G10_GM002378,K08384,--	G10_GM002525,K05366,2.4.1.129 3.4.16.4	G10_GM002626,K02563,2.4.1.227	G10_GM002683,K07258,3.4.16.4	G10_GM002702,K05515,3.4.16.4	G10_GM002749,K00790,2.5.1.7	G10_GM003093,K01925,6.3.2.9	G10_GM003127,K01924,6.3.2.8	G10_GM003244,K00790,2.5.1.7
map00561	Glycerolipid metabolism	16	G10_GM000132,K00005,1.1.1.6	G10_GM000133,K00863,2.7.1.28 2.7.1.29 4.6.1.15	G10_GM000575,K07407,3.2.1.22	G10_GM000815,K03429,2.4.1.315	G10_GM001046,K00865,2.7.1.165	G10_GM001315,K06120,4.2.1.30	G10_GM001316,K06121,4.2.1.30	G10_GM001317,K06122,4.2.1.30	G10_GM001322,K00086,1.1.1.202	G10_GM001817,K00655,2.3.1.51	G10_GM001917,K00655,2.3.1.51	G10_GM002218,K03621,2.3.1.15	G10_GM002580,K00901,2.7.1.107	G10_GM002771,K03429,2.4.1.315	G10_GM002938,K00128,1.2.1.3	G10_GM003190,K00864,2.7.1.30
map00562	Inositol phosphate metabolism	8	G10_GM000041,K16619,3.1.4.3	G10_GM000120,K03338,2.7.1.92	G10_GM000121,K03337,5.3.1.30	G10_GM000122,K03336,3.7.1.22	G10_GM000123,K00010,1.1.1.18 1.1.1.369	G10_GM000124,K03335,4.2.1.44	G10_GM000126,K00010,1.1.1.18 1.1.1.369	G10_GM001800,K01803,5.3.1.1
map00564	Glycerophospholipid metabolism	21	G10_GM000033,K01613,4.1.1.65	G10_GM000041,K16619,3.1.4.3	G10_GM000093,K06131,2.7.8.-	G10_GM000438,K06131,2.7.8.-	G10_GM000495,K01126,3.1.4.46	G10_GM000851,K06131,2.7.8.-	G10_GM001081,K04019,--	G10_GM001082,K03735,4.3.1.7	G10_GM001083,K03736,4.3.1.7	G10_GM001330,K01048,3.1.1.5	G10_GM001817,K00655,2.3.1.51	G10_GM001827,K17103,2.7.8.8	G10_GM001917,K00655,2.3.1.51	G10_GM001929,K06131,2.7.8.-	G10_GM002172,K00995,2.7.8.5	G10_GM002193,K00981,2.7.7.41	G10_GM002218,K03621,2.3.1.15	G10_GM002252,K00057,1.1.1.94	G10_GM002375,K01126,3.1.4.46	G10_GM002580,K00901,2.7.1.107	G10_GM003189,K00111,1.1.5.3
map00565	Ether lipid metabolism	1	G10_GM000041,K16619,3.1.4.3
map00590	Arachidonic acid metabolism	2	G10_GM001095,K00432,1.11.1.9	G10_GM001343,K00432,1.11.1.9
map00600	Sphingolipid metabolism	7	G10_GM000575,K07407,3.2.1.22	G10_GM000618,K01186,3.2.1.18	G10_GM000826,K01186,3.2.1.18	G10_GM000869,K01190,3.2.1.23	G10_GM000939,K01190,3.2.1.23	G10_GM001113,K01186,3.2.1.18	G10_GM001757,K01190,3.2.1.23
map00603	Glycosphingolipid biosynthesis - globo and isoglobo series	2	G10_GM000575,K07407,3.2.1.22	G10_GM001861,K12373,3.2.1.52
map00604	Glycosphingolipid biosynthesis - ganglio series	1	G10_GM001861,K12373,3.2.1.52
map00620	Pyruvate metabolism	24	G10_GM000129,K01026,2.8.3.1	G10_GM000136,K00016,1.1.1.27	G10_GM000264,K00925,2.7.2.1	G10_GM000435,K00873,2.7.1.40	G10_GM000533,K01759,4.4.1.5	G10_GM000594,K03778,1.1.1.28	G10_GM001504,K00873,2.7.1.40	G10_GM001554,K02160,--	G10_GM001556,K01961,6.4.1.2 6.3.4.14	G10_GM001557,K01963,6.4.1.2 2.1.3.15	G10_GM001558,K01962,6.4.1.2 2.1.3.15	G10_GM001576,K01595,4.1.1.31	G10_GM001591,K00027,1.1.1.38	G10_GM001593,K00656,2.3.1.54	G10_GM002221,K00925,2.7.2.1	G10_GM002222,K00625,2.3.1.8	G10_GM002431,K01069,3.1.2.6	G10_GM002535,K01512,3.6.1.7	G10_GM002574,K01006,2.7.9.1	G10_GM002624,K03737,1.2.7.1 1.2.7.-	G10_GM002711,K00873,2.7.1.40	G10_GM002760,K00626,2.3.1.9	G10_GM002938,K00128,1.2.1.3	G10_GM003169,K04072,1.2.1.10 1.1.1.1
map00625	Chloroalkane and chloroalkene degradation	4	G10_GM000535,K13954,1.1.1.1	G10_GM000860,K01560,3.8.1.2	G10_GM002938,K00128,1.2.1.3	G10_GM003169,K04072,1.2.1.10 1.1.1.1
map00626	Naphthalene degradation	2	G10_GM000535,K13954,1.1.1.1	G10_GM003169,K04072,1.2.1.10 1.1.1.1
map00627	Aminobenzoate degradation	1	G10_GM002535,K01512,3.6.1.7
map00630	Glyoxylate and dicarboxylate metabolism	8	G10_GM000189,K01625,4.1.2.14 4.1.3.42	G10_GM000390,K00104,1.1.3.15	G10_GM000465,K00042,1.1.1.60	G10_GM001046,K00865,2.7.1.165	G10_GM001187,K00048,1.1.1.77	G10_GM002424,K00600,2.1.2.1	G10_GM002760,K00626,2.3.1.9	G10_GM003207,K01915,6.3.1.2
map00633	Nitrotoluene degradation	1	G10_GM002294,K00196,--
map00640	Propanoate metabolism	15	G10_GM000129,K01026,2.8.3.1	G10_GM000132,K00005,1.1.1.6	G10_GM000136,K00016,1.1.1.27	G10_GM000264,K00925,2.7.2.1	G10_GM001187,K00048,1.1.1.77	G10_GM001322,K00086,1.1.1.202	G10_GM001487,K01734,4.2.3.3	G10_GM001554,K02160,--	G10_GM001556,K01961,6.4.1.2 6.3.4.14	G10_GM001557,K01963,6.4.1.2 2.1.3.15	G10_GM001558,K01962,6.4.1.2 2.1.3.15	G10_GM001593,K00656,2.3.1.54	G10_GM002221,K00925,2.7.2.1	G10_GM002222,K00625,2.3.1.8	G10_GM002760,K00626,2.3.1.9
map00643	Styrene degradation	1	G10_GM000129,K01026,2.8.3.1
map00650	Butanoate metabolism	14	G10_GM000128,K01715,4.2.1.17	G10_GM000130,K00248,1.3.8.1	G10_GM000604,K18120,1.1.1.61	G10_GM001593,K00656,2.3.1.54	G10_GM002621,K01580,4.1.1.15	G10_GM002624,K03737,1.2.7.1 1.2.7.-	G10_GM002637,K00209,1.3.1.9 1.3.1.44	G10_GM002760,K00626,2.3.1.9	G10_GM002907,K00074,1.1.1.157	G10_GM002910,K00248,1.3.8.1	G10_GM002911,K01715,4.2.1.17	G10_GM002977,K00929,2.7.2.7	G10_GM002978,K00634,2.3.1.19	G10_GM003169,K04072,1.2.1.10 1.1.1.1
map00670	One carbon pool by folate	9	G10_GM000050,K00287,1.5.1.3	G10_GM000786,K11175,2.1.2.2	G10_GM000787,K00602,2.1.2.3 3.5.4.10	G10_GM002241,K00604,2.1.2.9	G10_GM002321,K01491,1.5.1.5 3.5.4.9	G10_GM002424,K00600,2.1.2.1	G10_GM002954,K01934,6.3.3.2	G10_GM003054,K03465,2.1.1.148	G10_GM003103,K01938,6.3.4.3
map00680	Methane metabolism	16	G10_GM000060,K00058,1.1.1.95 1.1.1.399	G10_GM000119,K01624,4.1.2.13	G10_GM000133,K00863,2.7.1.28 2.7.1.29 4.6.1.15	G10_GM000264,K00925,2.7.2.1	G10_GM000434,K00850,2.7.1.11	G10_GM001576,K01595,4.1.1.31	G10_GM001626,K21071,2.7.1.11 2.7.1.90	G10_GM001796,K01689,4.2.1.11	G10_GM001799,K15633,5.4.2.12	G10_GM001849,K01624,4.1.2.13	G10_GM001963,K21071,2.7.1.11 2.7.1.90	G10_GM002221,K00925,2.7.2.1	G10_GM002222,K00625,2.3.1.8	G10_GM002294,K00196,--	G10_GM002424,K00600,2.1.2.1	G10_GM003194,K05979,3.1.3.71
map00710	Carbon fixation in photosynthetic organisms	11	G10_GM000119,K01624,4.1.2.13	G10_GM000372,K00615,2.2.1.1	G10_GM000373,K00615,2.2.1.1	G10_GM001576,K01595,4.1.1.31	G10_GM001800,K01803,5.3.1.1	G10_GM001801,K00927,2.7.2.3	G10_GM001802,K00134,1.2.1.12	G10_GM001849,K01624,4.1.2.13	G10_GM002234,K01783,5.1.3.1	G10_GM002574,K01006,2.7.9.1	G10_GM002763,K01808,5.3.1.6
map00720	Carbon fixation pathways in prokaryotes	14	G10_GM000264,K00925,2.7.2.1	G10_GM001554,K02160,--	G10_GM001556,K01961,6.4.1.2 6.3.4.14	G10_GM001557,K01963,6.4.1.2 2.1.3.15	G10_GM001558,K01962,6.4.1.2 2.1.3.15	G10_GM001576,K01595,4.1.1.31	G10_GM002221,K00925,2.7.2.1	G10_GM002222,K00625,2.3.1.8	G10_GM002294,K00196,--	G10_GM002321,K01491,1.5.1.5 3.5.4.9	G10_GM002574,K01006,2.7.9.1	G10_GM002624,K03737,1.2.7.1 1.2.7.-	G10_GM002760,K00626,2.3.1.9	G10_GM003103,K01938,6.3.4.3
map00730	Thiamine metabolism	17	G10_GM000143,K03150,4.1.99.19	G10_GM000780,K03147,4.1.99.17	G10_GM001834,K00788,2.5.1.3	G10_GM001836,K00878,2.7.1.50	G10_GM001837,K00941,2.7.1.49 2.7.4.7	G10_GM001911,K03151,2.8.1.4	G10_GM001912,K04487,2.8.1.7	G10_GM002096,K00788,2.5.1.3	G10_GM002097,K03150,4.1.99.19	G10_GM002098,K03149,2.8.1.10	G10_GM002099,K03148,2.7.7.73	G10_GM002233,K00949,2.7.6.2	G10_GM002235,K06949,3.6.1.- 3.1.3.100	G10_GM002283,K04487,2.8.1.7	G10_GM002317,K01662,2.2.1.7	G10_GM003014,K00939,2.7.4.3	G10_GM003184,K03707,3.5.99.2
map00740	Riboflavin metabolism	5	G10_GM000632,K11752,3.5.4.26 1.1.1.193	G10_GM000633,K00793,2.5.1.9	G10_GM000634,K14652,4.1.99.12 3.5.4.25	G10_GM000635,K00794,2.5.1.78	G10_GM002180,K11753,2.7.1.26 2.7.7.2
map00750	Vitamin B6 metabolism	1	G10_GM002946,K00868,2.7.1.35
map00760	Nicotinate and nicotinamide metabolism	12	G10_GM000167,K03742,3.5.1.42	G10_GM000467,K03517,2.5.1.72	G10_GM000468,K00278,1.4.3.16	G10_GM000469,K00767,2.4.2.19	G10_GM000471,K03783,2.4.2.1	G10_GM000691,K03426,3.6.1.22	G10_GM001540,K01950,6.3.5.1	G10_GM001654,K00763,6.3.4.21	G10_GM001898,K03784,2.4.2.1	G10_GM002315,K00858,2.7.1.23	G10_GM002687,K00969,2.7.7.18	G10_GM003129,K03783,2.4.2.1
map00770	Pantothenate and CoA biosynthesis	7	G10_GM000367,K00997,2.7.8.7	G10_GM000894,K00077,1.1.1.169	G10_GM002017,K00826,2.6.1.42	G10_GM002226,K00954,2.7.7.3	G10_GM002244,K13038,4.1.1.36 6.3.2.5	G10_GM002555,K00859,2.7.1.24	G10_GM003102,K03525,2.7.1.33
map00780	Biotin metabolism	8	G10_GM000774,K03524,6.3.4.15	G10_GM001552,K00059,1.1.1.100	G10_GM001553,K09458,2.3.1.179	G10_GM001555,K02372,4.2.1.59	G10_GM002039,K01935,6.3.3.3	G10_GM002040,K01012,2.8.1.6	G10_GM002422,K00059,1.1.1.100	G10_GM003094,K01012,2.8.1.6
map00790	Folate biosynthesis	14	G10_GM000050,K00287,1.5.1.3	G10_GM000634,K14652,4.1.99.12 3.5.4.25	G10_GM001310,K06897,2.5.1.105	G10_GM001495,K01664,2.6.1.85	G10_GM001496,K01665,2.6.1.85	G10_GM001497,K02619,4.1.3.38	G10_GM001498,K01495,3.5.4.16	G10_GM001500,K00796,2.5.1.15	G10_GM001501,K13940,4.1.2.25 2.7.6.3	G10_GM002288,K03639,4.1.99.22	G10_GM002290,K03752,2.7.7.77	G10_GM002291,K03750,2.10.1.1	G10_GM002414,K11754,6.3.2.12 6.3.2.17	G10_GM002647,K03637,4.6.1.17
map00791	Atrazine degradation	3	G10_GM003401,K01428,3.5.1.5	G10_GM003402,K01429,3.5.1.5	G10_GM003403,K01430,3.5.1.5
map00860	Porphyrin and chlorophyll metabolism	29	G10_GM000185,K01195,3.2.1.31	G10_GM000261,K21480,1.14.15.20	G10_GM001088,K04032,2.5.1.17	G10_GM001477,K01885,6.1.1.17	G10_GM001514,K00768,2.4.2.21	G10_GM001515,K02231,2.7.1.156 2.7.7.62	G10_GM001516,K02233,2.7.8.26	G10_GM001518,K02226,3.1.3.73	G10_GM001519,K02227,6.3.1.10	G10_GM001525,K02232,6.3.5.10	G10_GM001665,K05895,1.3.1.54 1.3.1.106	G10_GM001666,K05934,2.1.1.131	G10_GM001668,K02189,3.7.1.12	G10_GM001669,K05936,2.1.1.133 2.1.1.271	G10_GM001670,K03394,2.1.1.130 2.1.1.151	G10_GM001671,K02191,2.1.1.196	G10_GM001672,K03399,2.1.1.289	G10_GM001673,K02188,2.1.1.195	G10_GM001674,K06042,5.4.99.61 5.4.99.60	G10_GM001675,K02190,4.99.1.3	G10_GM001869,K04720,4.1.1.81	G10_GM001931,K01845,5.4.3.8	G10_GM001932,K01698,4.2.1.24	G10_GM001933,K13542,2.1.1.107 4.2.1.75	G10_GM001934,K01749,2.5.1.61	G10_GM001935,K02304,1.3.1.76 4.99.1.4	G10_GM001936,K02492,1.2.1.70	G10_GM002141,K04034,1.21.98.3	G10_GM002404,K19221,2.5.1.17
map00900	Terpenoid backbone biosynthesis	13	G10_GM001567,K03527,1.17.7.4	G10_GM002054,K00806,2.5.1.31	G10_GM002190,K03526,1.17.7.1 1.17.7.3	G10_GM002192,K00099,1.1.1.267	G10_GM002194,K00806,2.5.1.31	G10_GM002317,K01662,2.2.1.7	G10_GM002318,K13789,2.5.1.1 2.5.1.10 2.5.1.29	G10_GM002668,K00805,2.5.1.30	G10_GM002760,K00626,2.3.1.9	G10_GM002778,K00919,2.7.1.148	G10_GM002790,K00805,2.5.1.30	G10_GM002944,K01770,4.6.1.12	G10_GM003058,K00991,2.7.7.60
map00903	Limonene and pinene degradation	1	G10_GM002938,K00128,1.2.1.3
map00908	Zeatin biosynthesis	1	G10_GM001597,K00791,2.5.1.75
map00910	Nitrogen metabolism	11	G10_GM000211,K00926,2.7.2.2	G10_GM000485,K01673,4.2.1.1	G10_GM000612,K00366,1.7.7.1	G10_GM001267,K05601,1.7.99.1	G10_GM001747,K00266,1.4.1.13	G10_GM002015,K00262,1.4.1.4	G10_GM002295,K00372,1.7.99.-	G10_GM002869,K02575,--	G10_GM003095,K00266,1.4.1.13	G10_GM003207,K01915,6.3.1.2	G10_GM003223,K05601,1.7.99.1
map00920	Sulfur metabolism	10	G10_GM000217,K01738,2.5.1.47	G10_GM001819,K00640,2.3.1.30	G10_GM001820,K01738,2.5.1.47	G10_GM001937,K00385,--	G10_GM001938,K16951,--	G10_GM001939,K16950,--	G10_GM002032,K00385,--	G10_GM002033,K16951,--	G10_GM002034,K16950,--	G10_GM002182,K06881,3.1.3.7 3.1.13.3
map00944	Flavone and flavonol biosynthesis	1	G10_GM000185,K01195,3.2.1.31
map00950	Isoquinoline alkaloid biosynthesis	1	G10_GM002168,K00812,2.6.1.1
map00960	Tropane, piperidine and pyridine alkaloid biosynthesis	1	G10_GM002168,K00812,2.6.1.1
map00970	Aminoacyl-tRNA biosynthesis	26	G10_GM000019,K01875,6.1.1.11	G10_GM000728,K01867,6.1.1.2	G10_GM000740,K01886,6.1.1.18	G10_GM000747,K01866,6.1.1.1	G10_GM000770,K01869,6.1.1.4	G10_GM000819,K01872,6.1.1.7	G10_GM000874,K09759,6.1.1.23	G10_GM001477,K01885,6.1.1.17	G10_GM002159,K01887,6.1.1.19	G10_GM002241,K00604,2.1.2.9	G10_GM002278,K01872,6.1.1.7	G10_GM002383,K01890,6.1.1.20	G10_GM002384,K01889,6.1.1.20	G10_GM002415,K01873,6.1.1.9	G10_GM002428,K01876,6.1.1.12	G10_GM002429,K01892,6.1.1.21	G10_GM002680,K01042,2.9.1.1	G10_GM002952,K01868,6.1.1.3	G10_GM003056,K01883,6.1.1.16	G10_GM003057,K01881,6.1.1.15	G10_GM003098,K01880,6.1.1.14	G10_GM003099,K04567,6.1.1.6	G10_GM003135,K01893,6.1.1.22	G10_GM003158,K01874,6.1.1.10	G10_GM003159,K01874,6.1.1.10	G10_GM003179,K01870,6.1.1.5
map00981	Insect hormone biosynthesis	1	G10_GM002938,K00128,1.2.1.3
map00983	Drug metabolism - other enzymes	13	G10_GM000185,K01195,3.2.1.31	G10_GM000457,K00757,2.4.2.3	G10_GM000779,K01520,3.6.1.23	G10_GM001846,K00876,2.7.1.48	G10_GM001967,K01520,3.6.1.23	G10_GM002268,K00876,2.7.1.48	G10_GM002523,K00760,2.4.2.8	G10_GM002534,K00940,2.7.4.6	G10_GM002579,K01489,3.5.4.5	G10_GM002769,K00857,2.7.1.21	G10_GM002882,K01951,6.3.5.2	G10_GM002883,K00088,1.1.1.205	G10_GM003105,K00760,2.4.2.8
map00999	Biosynthesis of secondary metabolites - unclassified	1	G10_GM002217,K02078,--
map01040	Biosynthesis of unsaturated fatty acids	2	G10_GM001552,K00059,1.1.1.100	G10_GM002422,K00059,1.1.1.100
map01051	Biosynthesis of ansamycins	2	G10_GM000372,K00615,2.2.1.1	G10_GM000373,K00615,2.2.1.1
map01100	Metabolic pathways	419	G10_GM000002,K02338,2.7.7.7	G10_GM000033,K01613,4.1.1.65	G10_GM000041,K16619,3.1.4.3	G10_GM000050,K00287,1.5.1.3	G10_GM000051,K02343,2.7.7.7	G10_GM000060,K00058,1.1.1.95 1.1.1.399	G10_GM000062,K01243,3.2.2.9	G10_GM000085,K00700,2.4.1.18	G10_GM000086,K00703,2.4.1.21	G10_GM000087,K00688,2.4.1.1	G10_GM000090,K00975,2.7.7.27	G10_GM000091,K00975,2.7.7.27	G10_GM000093,K06131,2.7.8.-	G10_GM000113,K00845,2.7.1.2	G10_GM000119,K01624,4.1.2.13	G10_GM000120,K03338,2.7.1.92	G10_GM000121,K03337,5.3.1.30	G10_GM000122,K03336,3.7.1.22	G10_GM000123,K00010,1.1.1.18 1.1.1.369	G10_GM000124,K03335,4.2.1.44	G10_GM000126,K00010,1.1.1.18 1.1.1.369	G10_GM000129,K01026,2.8.3.1	G10_GM000130,K00248,1.3.8.1	G10_GM000132,K00005,1.1.1.6	G10_GM000133,K00863,2.7.1.28 2.7.1.29 4.6.1.15	G10_GM000136,K00016,1.1.1.27	G10_GM000143,K03150,4.1.99.19	G10_GM000184,K00874,2.7.1.45	G10_GM000185,K01195,3.2.1.31	G10_GM000189,K01625,4.1.2.14 4.1.3.42	G10_GM000190,K01686,4.2.1.8	G10_GM000191,K01812,5.3.1.12	G10_GM000193,K01207,3.2.1.52	G10_GM000208,K01478,3.5.3.6	G10_GM000209,K00611,2.1.3.3	G10_GM000211,K00926,2.7.2.2	G10_GM000216,K01760,4.4.1.13	G10_GM000217,K01738,2.5.1.47	G10_GM000218,K07173,4.4.1.21	G10_GM000231,K01197,3.2.1.35	G10_GM000261,K21480,1.14.15.20	G10_GM000264,K00925,2.7.2.1	G10_GM000335,K01207,3.2.1.52	G10_GM000362,K01784,5.1.3.2	G10_GM000372,K00615,2.2.1.1	G10_GM000373,K00615,2.2.1.1	G10_GM000390,K00104,1.1.3.15
map01110	Biosynthesis of secondary metabolites	149	G10_GM000033,K01613,4.1.1.65	G10_GM000041,K16619,3.1.4.3	G10_GM000085,K00700,2.4.1.18	G10_GM000086,K00703,2.4.1.21	G10_GM000087,K00688,2.4.1.1	G10_GM000090,K00975,2.7.7.27	G10_GM000091,K00975,2.7.7.27	G10_GM000113,K00845,2.7.1.2	G10_GM000119,K01624,4.1.2.13	G10_GM000130,K00248,1.3.8.1	G10_GM000136,K00016,1.1.1.27	G10_GM000185,K01195,3.2.1.31	G10_GM000208,K01478,3.5.3.6	G10_GM000209,K00611,2.1.3.3	G10_GM000216,K01760,4.4.1.13	G10_GM000217,K01738,2.5.1.47	G10_GM000261,K21480,1.14.15.20	G10_GM000372,K00615,2.2.1.1	G10_GM000373,K00615,2.2.1.1	G10_GM000390,K00104,1.1.3.15	G10_GM000399,K03816,2.4.2.22	G10_GM000434,K00850,2.7.1.11	G10_GM000435,K00873,2.7.1.40	G10_GM000461,K01590,4.1.1.22	G10_GM000471,K03783,2.4.2.1	G10_GM000535,K13954,1.1.1.1	G10_GM000632,K11752,3.5.4.26 1.1.1.193	G10_GM000633,K00793,2.5.1.9	G10_GM000634,K14652,4.1.99.12 3.5.4.25	G10_GM000635,K00794,2.5.1.78	G10_GM000692,K01586,4.1.1.20	G10_GM000781,K01952,6.3.5.3	G10_GM000782,K01588,5.4.99.18	G10_GM000783,K01923,6.3.2.6	G10_GM000784,K00764,2.4.2.14	G10_GM000785,K01933,6.3.3.1	G10_GM000786,K11175,2.1.2.2	G10_GM000787,K00602,2.1.2.3 3.5.4.10	G10_GM000788,K01945,6.3.4.13	G10_GM000791,K01755,4.3.2.1	G10_GM000792,K01940,6.3.4.5	G10_GM000793,K00616,2.2.1.2	G10_GM000796,K03856,2.5.1.54	G10_GM000797,K01735,4.2.3.4	G10_GM000798,K00800,2.5.1.19	G10_GM000799,K01736,4.2.3.5	G10_GM000800,K04516,5.4.99.5
map01120	Microbial metabolism in diverse environments	116	G10_GM000060,K00058,1.1.1.95 1.1.1.399	G10_GM000113,K00845,2.7.1.2	G10_GM000119,K01624,4.1.2.13	G10_GM000120,K03338,2.7.1.92	G10_GM000121,K03337,5.3.1.30	G10_GM000122,K03336,3.7.1.22	G10_GM000123,K00010,1.1.1.18 1.1.1.369	G10_GM000124,K03335,4.2.1.44	G10_GM000126,K00010,1.1.1.18 1.1.1.369	G10_GM000129,K01026,2.8.3.1	G10_GM000130,K00248,1.3.8.1	G10_GM000133,K00863,2.7.1.28 2.7.1.29 4.6.1.15	G10_GM000136,K00016,1.1.1.27	G10_GM000184,K00874,2.7.1.45	G10_GM000189,K01625,4.1.2.14 4.1.3.42	G10_GM000211,K00926,2.7.2.2	G10_GM000217,K01738,2.5.1.47	G10_GM000264,K00925,2.7.2.1	G10_GM000372,K00615,2.2.1.1	G10_GM000373,K00615,2.2.1.1	G10_GM000390,K00104,1.1.3.15	G10_GM000434,K00850,2.7.1.11	G10_GM000435,K00873,2.7.1.40	G10_GM000535,K13954,1.1.1.1	G10_GM000585,K02821,2.7.1.194	G10_GM000586,K02822,2.7.1.194	G10_GM000587,K03475,--	G10_GM000594,K03778,1.1.1.28	G10_GM000612,K00366,1.7.7.1	G10_GM000650,K02768,2.7.1.202	G10_GM000692,K01586,4.1.1.20	G10_GM000757,K03476,3.1.1.-	G10_GM000759,K03475,--	G10_GM000760,K02822,2.7.1.194	G10_GM000762,K03077,5.1.3.4	G10_GM000763,K03079,5.1.3.22	G10_GM000793,K00616,2.2.1.2	G10_GM000860,K01560,3.8.1.2	G10_GM001046,K00865,2.7.1.165	G10_GM001187,K00048,1.1.1.77	G10_GM001189,K01818,5.3.1.25 5.3.1.3	G10_GM001190,K00879,2.7.1.51	G10_GM001192,K01628,4.1.2.17	G10_GM001477,K01885,6.1.1.17	G10_GM001487,K01734,4.2.3.3	G10_GM001504,K00873,2.7.1.40	G10_GM001554,K02160,--
map01130	Biosynthesis of antibiotics	106	G10_GM000060,K00058,1.1.1.95 1.1.1.399	G10_GM000113,K00845,2.7.1.2	G10_GM000119,K01624,4.1.2.13	G10_GM000123,K00010,1.1.1.18 1.1.1.369	G10_GM000126,K00010,1.1.1.18 1.1.1.369	G10_GM000136,K00016,1.1.1.27	G10_GM000208,K01478,3.5.3.6	G10_GM000209,K00611,2.1.3.3	G10_GM000217,K01738,2.5.1.47	G10_GM000372,K00615,2.2.1.1	G10_GM000373,K00615,2.2.1.1	G10_GM000390,K00104,1.1.3.15	G10_GM000434,K00850,2.7.1.11	G10_GM000435,K00873,2.7.1.40	G10_GM000535,K13954,1.1.1.1	G10_GM000565,K00963,2.7.7.9	G10_GM000566,K00963,2.7.7.9	G10_GM000570,K00963,2.7.7.9	G10_GM000692,K01586,4.1.1.20	G10_GM000781,K01952,6.3.5.3	G10_GM000782,K01588,5.4.99.18	G10_GM000783,K01923,6.3.2.6	G10_GM000784,K00764,2.4.2.14	G10_GM000785,K01933,6.3.3.1	G10_GM000786,K11175,2.1.2.2	G10_GM000787,K00602,2.1.2.3 3.5.4.10	G10_GM000788,K01945,6.3.4.13	G10_GM000791,K01755,4.3.2.1	G10_GM000792,K01940,6.3.4.5	G10_GM000793,K00616,2.2.1.2	G10_GM000796,K03856,2.5.1.54	G10_GM000797,K01735,4.2.3.4	G10_GM000798,K00800,2.5.1.19	G10_GM000799,K01736,4.2.3.5	G10_GM000800,K04516,5.4.99.5	G10_GM000801,K00014,1.1.1.25	G10_GM000802,K00891,2.7.1.71	G10_GM000803,K03786,4.2.1.10	G10_GM001046,K00865,2.7.1.165	G10_GM001441,K01752,4.3.1.17	G10_GM001442,K01752,4.3.1.17	G10_GM001504,K00873,2.7.1.40	G10_GM001551,K00645,2.3.1.39	G10_GM001552,K00059,1.1.1.100	G10_GM001554,K02160,--	G10_GM001556,K01961,6.4.1.2 6.3.4.14	G10_GM001557,K01963,6.4.1.2 2.1.3.15
map01200	Carbon metabolism	56	G10_GM000060,K00058,1.1.1.95 1.1.1.399	G10_GM000113,K00845,2.7.1.2	G10_GM000119,K01624,4.1.2.13	G10_GM000128,K01715,4.2.1.17	G10_GM000130,K00248,1.3.8.1	G10_GM000133,K00863,2.7.1.28 2.7.1.29 4.6.1.15	G10_GM000184,K00874,2.7.1.45	G10_GM000189,K01625,4.1.2.14 4.1.3.42	G10_GM000211,K00926,2.7.2.2	G10_GM000217,K01738,2.5.1.47	G10_GM000264,K00925,2.7.2.1	G10_GM000372,K00615,2.2.1.1	G10_GM000373,K00615,2.2.1.1	G10_GM000434,K00850,2.7.1.11	G10_GM000435,K00873,2.7.1.40	G10_GM000604,K18120,1.1.1.61	G10_GM000793,K00616,2.2.1.2	G10_GM001441,K01752,4.3.1.17	G10_GM001442,K01752,4.3.1.17	G10_GM001504,K00873,2.7.1.40	G10_GM001554,K02160,--	G10_GM001556,K01961,6.4.1.2 6.3.4.14	G10_GM001557,K01963,6.4.1.2 2.1.3.15	G10_GM001558,K01962,6.4.1.2 2.1.3.15	G10_GM001576,K01595,4.1.1.31	G10_GM001591,K00027,1.1.1.38	G10_GM001605,K01754,4.3.1.19	G10_GM001796,K01689,4.2.1.11	G10_GM001799,K15633,5.4.2.12	G10_GM001800,K01803,5.3.1.1	G10_GM001801,K00927,2.7.2.3	G10_GM001802,K00134,1.2.1.12	G10_GM001819,K00640,2.3.1.30	G10_GM001820,K01738,2.5.1.47	G10_GM001849,K01624,4.1.2.13	G10_GM002045,K00948,2.7.6.1	G10_GM002221,K00925,2.7.2.1	G10_GM002222,K00625,2.3.1.8	G10_GM002234,K01783,5.1.3.1	G10_GM002294,K00196,--	G10_GM002321,K01491,1.5.1.5 3.5.4.9	G10_GM002424,K00600,2.1.2.1	G10_GM002574,K01006,2.7.9.1	G10_GM002624,K03737,1.2.7.1 1.2.7.-	G10_GM002637,K00209,1.3.1.9 1.3.1.44	G10_GM002711,K00873,2.7.1.40	G10_GM002760,K00626,2.3.1.9
map01210	2-Oxocarboxylic acid metabolism	4	G10_GM002017,K00826,2.6.1.42	G10_GM002168,K00812,2.6.1.1	G10_GM002176,K00928,2.7.2.4	G10_GM002400,K00133,1.2.1.11
map01212	Fatty acid metabolism	14	G10_GM000130,K00248,1.3.8.1	G10_GM001550,K00648,2.3.1.180	G10_GM001551,K00645,2.3.1.39	G10_GM001552,K00059,1.1.1.100	G10_GM001553,K09458,2.3.1.179	G10_GM001554,K02160,--	G10_GM001555,K02372,4.2.1.59	G10_GM001556,K01961,6.4.1.2 6.3.4.14	G10_GM001557,K01963,6.4.1.2 2.1.3.15	G10_GM001558,K01962,6.4.1.2 2.1.3.15	G10_GM002422,K00059,1.1.1.100	G10_GM002637,K00209,1.3.1.9 1.3.1.44	G10_GM002760,K00626,2.3.1.9	G10_GM002910,K00248,1.3.8.1
map01220	Degradation of aromatic compounds	2	G10_GM000535,K13954,1.1.1.1	G10_GM003169,K04072,1.2.1.10 1.1.1.1
map01230	Biosynthesis of amino acids	66	G10_GM000060,K00058,1.1.1.95 1.1.1.399	G10_GM000062,K01243,3.2.2.9	G10_GM000119,K01624,4.1.2.13	G10_GM000209,K00611,2.1.3.3	G10_GM000216,K01760,4.4.1.13	G10_GM000217,K01738,2.5.1.47	G10_GM000218,K07173,4.4.1.21	G10_GM000372,K00615,2.2.1.1	G10_GM000373,K00615,2.2.1.1	G10_GM000405,K09758,4.1.1.12	G10_GM000434,K00850,2.7.1.11	G10_GM000435,K00873,2.7.1.40	G10_GM000692,K01586,4.1.1.20	G10_GM000791,K01755,4.3.2.1	G10_GM000792,K01940,6.3.4.5	G10_GM000793,K00616,2.2.1.2	G10_GM000796,K03856,2.5.1.54	G10_GM000797,K01735,4.2.3.4	G10_GM000798,K00800,2.5.1.19	G10_GM000799,K01736,4.2.3.5	G10_GM000800,K04516,5.4.99.5	G10_GM000801,K00014,1.1.1.25	G10_GM000802,K00891,2.7.1.71	G10_GM000803,K03786,4.2.1.10	G10_GM001441,K01752,4.3.1.17	G10_GM001442,K01752,4.3.1.17	G10_GM001480,K09758,4.1.1.12	G10_GM001504,K00873,2.7.1.40	G10_GM001530,K01243,3.2.2.9	G10_GM001537,K04486,3.1.3.15	G10_GM001605,K01754,4.3.1.19	G10_GM001658,K01439,3.5.1.18	G10_GM001747,K00266,1.4.1.13	G10_GM001796,K01689,4.2.1.11	G10_GM001799,K15633,5.4.2.12	G10_GM001800,K01803,5.3.1.1	G10_GM001801,K00927,2.7.2.3	G10_GM001802,K00134,1.2.1.12	G10_GM001819,K00640,2.3.1.30	G10_GM001820,K01738,2.5.1.47	G10_GM001849,K01624,4.1.2.13	G10_GM001913,K06209,5.4.99.5	G10_GM002017,K00826,2.6.1.42	G10_GM002045,K00948,2.7.6.1	G10_GM002168,K00812,2.6.1.1	G10_GM002176,K00928,2.7.2.4	G10_GM002234,K01783,5.1.3.1
map01501	beta-Lactam resistance	5	G10_GM000193,K01207,3.2.1.52	G10_GM000335,K01207,3.2.1.52	G10_GM001625,K17836,3.5.2.6	G10_GM002525,K05366,2.4.1.129 3.4.16.4	G10_GM002702,K05515,3.4.16.4
map01502	Vancomycin resistance	8	G10_GM000929,K01921,6.3.2.4	G10_GM001053,K01775,5.1.1.1	G10_GM001543,K01775,5.1.1.1	G10_GM001813,K01921,6.3.2.4	G10_GM001879,K07260,3.4.17.14	G10_GM002358,K01000,2.7.8.13	G10_GM002359,K01929,6.3.2.10	G10_GM002626,K02563,2.4.1.227
map01503	Cationic antimicrobial peptide (CAMP) resistance	6	G10_GM000149,K01448,3.5.1.28	G10_GM001740,K14205,2.3.2.3	G10_GM001905,K01448,3.5.1.28	G10_GM001998,K01448,3.5.1.28	G10_GM002796,K04771,3.4.21.107	G10_GM002996,K01448,3.5.1.28
map01523	Antifolate resistance	3	G10_GM000050,K00287,1.5.1.3	G10_GM000787,K00602,2.1.2.3 3.5.4.10	G10_GM002424,K00600,2.1.2.1
map01524	Platinum drug resistance	1	G10_GM000620,K17686,3.6.3.54
map02010	ABC transporters	86	G10_GM000073,K02012,--	G10_GM000232,K02007,--	G10_GM000233,K02009,--	G10_GM000234,K02008,--	G10_GM000235,K02006,--	G10_GM000269,K02016,--	G10_GM000270,K02015,--	G10_GM000271,K02013,3.6.3.34	G10_GM000279,K02012,--	G10_GM000344,K09692,--	G10_GM000345,K09693,3.6.3.40	G10_GM000348,K09693,3.6.3.40	G10_GM000376,K09812,--	G10_GM000377,K09811,--	G10_GM000448,K18887,--	G10_GM000449,K18888,--	G10_GM000524,K02012,--	G10_GM000525,K02011,--	G10_GM000526,K02010,3.6.3.30	G10_GM000624,K05845,--	G10_GM000642,K10200,--	G10_GM000643,K10201,--	G10_GM000644,K10202,--	G10_GM000731,K02040,--	G10_GM000732,K02040,--	G10_GM000733,K02037,--	G10_GM000734,K02038,--	G10_GM000735,K02036,7.3.2.1	G10_GM000900,K02016,--	G10_GM000901,K02015,--	G10_GM000902,K02015,--	G10_GM000903,K02013,3.6.3.34	G10_GM000920,K02016,--	G10_GM000921,K02015,--	G10_GM000922,K02015,--	G10_GM000923,K02013,3.6.3.34	G10_GM001173,K10112,--	G10_GM001250,K10117,--	G10_GM001252,K10118,--	G10_GM001253,K10119,--	G10_GM001506,K17318,--	G10_GM001510,K17318,--	G10_GM001521,K02016,--	G10_GM001522,K02015,--	G10_GM001523,K02013,3.6.3.34	G10_GM001662,K02013,3.6.3.34	G10_GM001663,K02015,--
map02020	Two-component system	35	G10_GM000001,K02313,--	G10_GM000640,K07718,2.7.13.3	G10_GM000731,K02040,--	G10_GM000732,K02040,--	G10_GM000737,K07658,--	G10_GM000964,K07718,2.7.13.3	G10_GM001055,K07706,2.7.13.3	G10_GM001057,K07813,--	G10_GM001585,K05966,2.4.2.52	G10_GM001586,K01910,6.2.1.22	G10_GM001587,K01646,--	G10_GM001588,K01644,4.1.3.34	G10_GM001589,K01643,2.8.3.10	G10_GM001590,K05964,2.7.7.61	G10_GM001591,K00027,1.1.1.38	G10_GM001740,K14205,2.3.2.3	G10_GM001804,K03092,--	G10_GM001879,K07260,3.4.17.14	G10_GM002057,K07800,--	G10_GM002058,K07813,--	G10_GM002255,K07636,2.7.13.3	G10_GM002311,K07699,--	G10_GM002651,K07720,--	G10_GM002760,K00626,2.3.1.9	G10_GM002796,K04771,3.4.21.107	G10_GM002891,K02650,--	G10_GM002892,K02650,--	G10_GM002893,K02650,--	G10_GM002897,K02650,--	G10_GM003207,K01915,6.3.1.2	G10_GM003366,K20492,--	G10_GM003367,K20491,--	G10_GM003368,K20490,--	G10_GM003369,K20487,2.7.13.3	G10_GM003370,K20488,--
map02024	Quorum sensing	41	G10_GM000041,K16619,3.1.4.3	G10_GM000203,K11031,--	G10_GM000218,K07173,4.4.1.21	G10_GM000392,K03100,3.4.21.89	G10_GM000515,K03100,3.4.21.89	G10_GM000632,K11752,3.5.4.26 1.1.1.193	G10_GM000694,K03100,3.4.21.89	G10_GM001055,K07706,2.7.13.3	G10_GM001057,K07813,--	G10_GM001598,K03666,--	G10_GM001760,K02055,--	G10_GM001761,K02052,--	G10_GM001762,K02053,--	G10_GM001763,K02054,--	G10_GM001794,K03075,--	G10_GM002049,K03100,3.4.21.89	G10_GM002057,K07800,--	G10_GM002058,K07813,--	G10_GM002191,K11749,3.4.24.-	G10_GM002211,K03106,3.6.5.4	G10_GM002213,K03110,--	G10_GM002311,K07699,--	G10_GM002440,K03210,--	G10_GM002621,K01580,4.1.1.15	G10_GM002623,K20265,--	G10_GM002735,K03070,--	G10_GM002864,K02032,--	G10_GM002865,K02031,--	G10_GM002866,K02034,--	G10_GM002867,K02033,--	G10_GM002868,K02035,--	G10_GM003015,K03076,--	G10_GM003049,K03073,--	G10_GM003247,K09936,--	G10_GM003265,K03210,--	G10_GM003295,K03217,--	G10_GM003366,K20492,--	G10_GM003367,K20491,--	G10_GM003368,K20490,--	G10_GM003369,K20487,2.7.13.3	G10_GM003370,K20488,--
map02026	Biofilm formation - Escherichia coli	7	G10_GM000086,K00703,2.4.1.21	G10_GM000087,K00688,2.4.1.1	G10_GM000090,K00975,2.7.7.27	G10_GM000091,K00975,2.7.7.27	G10_GM000102,K02777,2.7.1.-	G10_GM000218,K07173,4.4.1.21	G10_GM002967,K00688,2.4.1.1
map02030	Bacterial chemotaxis	2	G10_GM001840,K10540,--	G10_GM002124,K10439,--
map02060	Phosphotransferase system (PTS)	28	G10_GM000102,K02777,2.7.1.-	G10_GM000103,K02803,2.7.1.193	G10_GM000236,K02749,2.7.1.208 2.7.1.-	G10_GM000493,K20107,2.7.1.208	G10_GM000585,K02821,2.7.1.194	G10_GM000586,K02822,2.7.1.194	G10_GM000587,K03475,--	G10_GM000627,K02818,2.7.1.201	G10_GM000650,K02768,2.7.1.202	G10_GM000759,K03475,--	G10_GM000760,K02822,2.7.1.194	G10_GM000931,K02793,2.7.1.191	G10_GM000932,K02795,--	G10_GM000933,K02796,--	G10_GM001209,K02803,2.7.1.193	G10_GM001959,K02796,--	G10_GM001960,K02795,--	G10_GM001961,K02794,2.7.1.191	G10_GM001962,K02793,2.7.1.191	G10_GM002030,K02809,2.7.1.211	G10_GM002719,K20117,2.7.1.199	G10_GM002795,K02760,2.7.1.196 2.7.1.205	G10_GM002987,K08483,2.7.3.9	G10_GM003216,K02759,2.7.1.196 2.7.1.205	G10_GM003266,K02793,2.7.1.191	G10_GM003267,K02796,--	G10_GM003268,K02795,--	G10_GM003269,K02794,2.7.1.191
map03008	Ribosome biogenesis in eukaryotes	1	G10_GM002216,K03685,3.1.26.3
map03010	Ribosome	55	G10_GM002179,K02956,--	G10_GM002198,K02967,--	G10_GM002206,K02884,--	G10_GM002210,K02959,--	G10_GM002219,K02911,--	G10_GM002231,K02902,--	G10_GM002372,K02897,--	G10_GM002388,K02887,--	G10_GM002389,K02916,--	G10_GM002586,K02970,--	G10_GM002605,K02968,--	G10_GM002690,K02899,--	G10_GM002692,K02888,--	G10_GM002712,K02945,--	G10_GM002770,K02909,--	G10_GM002989,K02986,--	G10_GM002999,K02996,--	G10_GM003000,K02871,--	G10_GM003005,K02879,--	G10_GM003007,K02986,--	G10_GM003008,K02948,--	G10_GM003009,K02952,--	G10_GM003010,K02919,--	G10_GM003016,K02876,--	G10_GM003017,K02907,--	G10_GM003018,K02988,--	G10_GM003019,K02881,--	G10_GM003020,K02933,--	G10_GM003021,K02994,--	G10_GM003022,K02954,--	G10_GM003023,K02931,--	G10_GM003024,K02895,--	G10_GM003025,K02874,--	G10_GM003026,K02961,--	G10_GM003027,K02904,--	G10_GM003028,K02878,--	G10_GM003029,K02982,--	G10_GM003030,K02890,--	G10_GM003031,K02965,--	G10_GM003032,K02886,--	G10_GM003033,K02892,--	G10_GM003034,K02926,--	G10_GM003035,K02906,--	G10_GM003036,K02946,--	G10_GM003039,K02992,--	G10_GM003040,K02950,--	G10_GM003041,K07590,--
map03013	RNA transport	2	G10_GM000027,K00974,2.7.7.72 3.1.3.- 3.1.4.-	G10_GM001860,K00784,3.1.26.11
map03018	RNA degradation	14	G10_GM000407,K03654,3.6.4.12	G10_GM000434,K00850,2.7.1.11	G10_GM001047,K05592,3.6.4.13	G10_GM001598,K03666,--	G10_GM001793,K12573,3.1.-.-	G10_GM001796,K01689,4.2.1.11	G10_GM001833,K03654,3.6.4.12	G10_GM001896,K05592,3.6.4.13	G10_GM002170,K18682,3.1.-.-	G10_GM002178,K00962,2.7.7.8	G10_GM002273,K12574,3.1.-.-	G10_GM002596,K04043,--	G10_GM002772,K03628,--	G10_GM002898,K04077,--
map03020	RNA polymerase	4	G10_GM002245,K03060,2.7.7.6	G10_GM003006,K03040,2.7.7.6	G10_GM003042,K03046,2.7.7.6	G10_GM003043,K03043,2.7.7.6
map03022	Basal transcription factors	1	G10_GM001645,K10844,3.6.4.12
map03030	DNA replication	17	G10_GM000002,K02338,2.7.7.7	G10_GM000051,K02343,2.7.7.7	G10_GM000363,K03111,--	G10_GM000431,K02337,2.7.7.7	G10_GM000433,K02337,2.7.7.7	G10_GM001901,K02342,2.7.7.7	G10_GM002165,K03111,--	G10_GM002189,K03763,2.7.7.7	G10_GM002204,K03470,3.1.26.4	G10_GM002556,K02335,2.7.7.7	G10_GM002571,K02316,2.7.7.-	G10_GM002606,K02340,2.7.7.7	G10_GM002832,K02314,3.6.4.12	G10_GM002853,K01972,6.5.1.2	G10_GM003077,K02341,2.7.7.7	G10_GM003271,K02314,3.6.4.12	G10_GM003278,K03111,--
map03060	Protein export	18	G10_GM000075,K03101,3.4.23.36	G10_GM000392,K03100,3.4.21.89	G10_GM000515,K03100,3.4.21.89	G10_GM000577,K13280,3.4.21.89	G10_GM000694,K03100,3.4.21.89	G10_GM001794,K03075,--	G10_GM002049,K03100,3.4.21.89	G10_GM002211,K03106,3.6.5.4	G10_GM002213,K03110,--	G10_GM002436,K03074,--	G10_GM002437,K03072,--	G10_GM002440,K03210,--	G10_GM002735,K03070,--	G10_GM002904,K13280,3.4.21.89	G10_GM003015,K03076,--	G10_GM003049,K03073,--	G10_GM003265,K03210,--	G10_GM003295,K03217,--
map03070	Bacterial secretion system	11	G10_GM001794,K03075,--	G10_GM002211,K03106,3.6.5.4	G10_GM002213,K03110,--	G10_GM002436,K03074,--	G10_GM002437,K03072,--	G10_GM002440,K03210,--	G10_GM002735,K03070,--	G10_GM003015,K03076,--	G10_GM003049,K03073,--	G10_GM003265,K03210,--	G10_GM003295,K03217,--
map03320	PPAR signaling pathway	1	G10_GM003190,K00864,2.7.1.30
map03410	Base excision repair	9	G10_GM000334,K03648,3.2.2.27	G10_GM001561,K01151,3.1.21.2	G10_GM001614,K01142,3.1.11.2	G10_GM001816,K10773,4.2.99.18	G10_GM002556,K02335,2.7.7.7	G10_GM002628,K07462,3.1.-.-	G10_GM002853,K01972,6.5.1.2	G10_GM002902,K03660,3.2.2.- 4.2.99.18	G10_GM003215,K03652,3.2.2.21
map03420	Nucleotide excision repair	11	G10_GM000380,K03702,--	G10_GM000418,K03701,--	G10_GM000422,K03703,--	G10_GM000497,K03657,3.6.4.12	G10_GM001645,K10844,3.6.4.12	G10_GM001653,K03657,3.6.4.12	G10_GM002116,K03657,3.6.4.12	G10_GM002556,K02335,2.7.7.7	G10_GM002853,K01972,6.5.1.2	G10_GM002854,K03657,3.6.4.12	G10_GM003118,K03723,3.6.4.-
map03430	Mismatch repair	23	G10_GM000002,K02338,2.7.7.7	G10_GM000051,K02343,2.7.7.7	G10_GM000363,K03111,--	G10_GM000431,K02337,2.7.7.7	G10_GM000433,K02337,2.7.7.7	G10_GM000497,K03657,3.6.4.12	G10_GM001595,K03555,--	G10_GM001596,K03572,--	G10_GM001653,K03657,3.6.4.12	G10_GM001901,K02342,2.7.7.7	G10_GM002116,K03657,3.6.4.12	G10_GM002165,K03111,--	G10_GM002189,K03763,2.7.7.7	G10_GM002319,K03602,3.1.11.6	G10_GM002320,K03601,3.1.11.6	G10_GM002379,K07456,--	G10_GM002606,K02340,2.7.7.7	G10_GM002628,K07462,3.1.-.-	G10_GM002853,K01972,6.5.1.2	G10_GM002854,K03657,3.6.4.12	G10_GM003077,K02341,2.7.7.7	G10_GM003278,K03111,--	G10_GM003339,K06223,2.1.1.72
map03440	Homologous recombination	22	G10_GM000002,K02338,2.7.7.7	G10_GM000004,K03629,--	G10_GM000051,K02343,2.7.7.7	G10_GM000053,K06187,--	G10_GM000363,K03111,--	G10_GM000431,K02337,2.7.7.7	G10_GM000433,K02337,2.7.7.7	G10_GM001901,K02342,2.7.7.7	G10_GM002165,K03111,--	G10_GM002171,K03553,--	G10_GM002189,K03763,2.7.7.7	G10_GM002228,K03655,3.6.4.12	G10_GM002243,K04066,3.6.4.-	G10_GM002443,K03551,3.6.4.12	G10_GM002444,K03550,3.6.4.12	G10_GM002556,K02335,2.7.7.7	G10_GM002577,K03584,--	G10_GM002606,K02340,2.7.7.7	G10_GM002628,K07462,3.1.-.-	G10_GM002740,K03581,3.1.11.5	G10_GM003077,K02341,2.7.7.7	G10_GM003278,K03111,--
map04013	MAPK signaling pathway - fly	1	G10_GM001730,K04564,1.15.1.1
map04016	MAPK signaling pathway - plant	2	G10_GM000620,K17686,3.6.3.54	G10_GM002534,K00940,2.7.4.6
map04066	HIF-1 signaling pathway	2	G10_GM001796,K01689,4.2.1.11	G10_GM001802,K00134,1.2.1.12
map04068	FoxO signaling pathway	1	G10_GM001730,K04564,1.15.1.1
map04070	Phosphatidylinositol signaling system	2	G10_GM002193,K00981,2.7.7.41	G10_GM002580,K00901,2.7.1.107
map04072	Phospholipase D signaling pathway	1	G10_GM002580,K00901,2.7.1.107
map04080	Neuroactive ligand-receptor interaction	1	G10_GM002547,K05770,--
map04112	Cell cycle - Caulobacter	13	G10_GM000001,K02313,--	G10_GM001890,K01338,3.4.21.53	G10_GM001892,K03544,--	G10_GM001893,K01358,3.4.21.92	G10_GM002191,K11749,3.4.24.-	G10_GM002263,K03531,--	G10_GM002264,K03590,--	G10_GM002356,K03589,--	G10_GM002357,K03588,--	G10_GM002626,K02563,2.4.1.227	G10_GM002832,K02314,3.6.4.12	G10_GM003271,K02314,3.6.4.12	G10_GM003272,K01338,3.4.21.53
map04122	Sulfur relay system	9	G10_GM001533,K21028,2.8.1.11	G10_GM001911,K03151,2.8.1.4	G10_GM001912,K04487,2.8.1.7	G10_GM002099,K03148,2.7.7.73	G10_GM002100,K03154,--	G10_GM002281,K00566,2.8.1.13	G10_GM002283,K04487,2.8.1.7	G10_GM002288,K03639,4.1.99.22	G10_GM002647,K03637,4.6.1.17
map04141	Protein processing in endoplasmic reticulum	1	G10_GM000488,K04079,--
map04142	Lysosome	5	G10_GM000185,K01195,3.2.1.31	G10_GM000618,K01186,3.2.1.18	G10_GM000826,K01186,3.2.1.18	G10_GM001113,K01186,3.2.1.18	G10_GM001861,K12373,3.2.1.52
map04146	Peroxisome	2	G10_GM000691,K03426,3.6.1.22	G10_GM001730,K04564,1.15.1.1
map04151	PI3K-Akt signaling pathway	1	G10_GM000488,K04079,--
map04152	AMPK signaling pathway	1	G10_GM000434,K00850,2.7.1.11
map04211	Longevity regulating pathway	1	G10_GM001730,K04564,1.15.1.1
map04212	Longevity regulating pathway - worm	4	G10_GM001730,K04564,1.15.1.1	G10_GM001893,K01358,3.4.21.92	G10_GM002596,K04043,--	G10_GM002898,K04077,--
map04213	Longevity regulating pathway - multiple species	2	G10_GM001730,K04564,1.15.1.1	G10_GM001927,K03695,--
map04214	Apoptosis - fly	2	G10_GM000890,K03386,1.11.1.15	G10_GM002547,K05770,--
map04217	Necroptosis	4	G10_GM000087,K00688,2.4.1.1	G10_GM000488,K04079,--	G10_GM002967,K00688,2.4.1.1	G10_GM003207,K01915,6.3.1.2
map04612	Antigen processing and presentation	1	G10_GM000488,K04079,--
map04621	NOD-like receptor signaling pathway	3	G10_GM000488,K04079,--	G10_GM000838,K03671,--	G10_GM002985,K03671,--
map04622	RIG-I-like receptor signaling pathway	1	G10_GM000133,K00863,2.7.1.28 2.7.1.29 4.6.1.15
map04626	Plant-pathogen interaction	2	G10_GM000488,K04079,--	G10_GM003190,K00864,2.7.1.30
map04657	IL-17 signaling pathway	1	G10_GM000488,K04079,--
map04659	Th17 cell differentiation	1	G10_GM000488,K04079,--
map04724	Glutamatergic synapse	3	G10_GM000657,K01425,3.5.1.2	G10_GM002557,K01425,3.5.1.2	G10_GM003207,K01915,6.3.1.2
map04727	GABAergic synapse	4	G10_GM000657,K01425,3.5.1.2	G10_GM002557,K01425,3.5.1.2	G10_GM002621,K01580,4.1.1.15	G10_GM003207,K01915,6.3.1.2
map04910	Insulin signaling pathway	2	G10_GM000087,K00688,2.4.1.1	G10_GM002967,K00688,2.4.1.1
map04914	Progesterone-mediated oocyte maturation	1	G10_GM000488,K04079,--
map04915	Estrogen signaling pathway	1	G10_GM000488,K04079,--
map04917	Prolactin signaling pathway	1	G10_GM001845,K00965,2.7.7.12
map04918	Thyroid hormone synthesis	2	G10_GM001095,K00432,1.11.1.9	G10_GM001343,K00432,1.11.1.9
map04922	Glucagon signaling pathway	6	G10_GM000087,K00688,2.4.1.1	G10_GM000136,K00016,1.1.1.27	G10_GM000435,K00873,2.7.1.40	G10_GM001504,K00873,2.7.1.40	G10_GM002711,K00873,2.7.1.40	G10_GM002967,K00688,2.4.1.1
map04930	Type II diabetes mellitus	3	G10_GM000435,K00873,2.7.1.40	G10_GM001504,K00873,2.7.1.40	G10_GM002711,K00873,2.7.1.40
map04931	Insulin resistance	3	G10_GM000087,K00688,2.4.1.1	G10_GM002957,K00820,2.6.1.16	G10_GM002967,K00688,2.4.1.1
map04940	Type I diabetes mellitus	2	G10_GM002621,K01580,4.1.1.15	G10_GM002898,K04077,--
map04964	Proximal tubule bicarbonate reclamation	2	G10_GM000657,K01425,3.5.1.2	G10_GM002557,K01425,3.5.1.2
map04979	Cholesterol metabolism	1	G10_GM002547,K05770,--
map05010	Alzheimer disease	1	G10_GM001802,K00134,1.2.1.12
map05016	Huntington disease	1	G10_GM001730,K04564,1.15.1.1
map05111	Biofilm formation - Vibrio cholerae	8	G10_GM000102,K02777,2.7.1.-	G10_GM000218,K07173,4.4.1.21	G10_GM000716,K05946,2.4.1.187	G10_GM001598,K03666,--	G10_GM001804,K03092,--	G10_GM001819,K00640,2.3.1.30	G10_GM002369,K05946,2.4.1.187	G10_GM002761,K01791,5.1.3.14
map05120	Epithelial cell signaling in Helicobacter pylori infection	4	G10_GM002269,K08303,3.4.-.-	G10_GM002380,K08303,3.4.-.-	G10_GM003401,K01428,3.5.1.5	G10_GM003404,K03191,--
map05134	Legionellosis	2	G10_GM002601,K03596,--	G10_GM002898,K04077,--
map05150	Staphylococcus aureus infection	1	G10_GM001740,K14205,2.3.2.3
map05152	Tuberculosis	4	G10_GM000731,K02040,--	G10_GM000732,K02040,--	G10_GM002596,K04043,--	G10_GM002898,K04077,--
map05165	Human papillomavirus infection	3	G10_GM000435,K00873,2.7.1.40	G10_GM001504,K00873,2.7.1.40	G10_GM002711,K00873,2.7.1.40
map05166	Human T-cell leukemia virus 1 infection	1	G10_GM002547,K05770,--
map05200	Pathways in cancer	1	G10_GM000488,K04079,--
map05203	Viral carcinogenesis	3	G10_GM000435,K00873,2.7.1.40	G10_GM001504,K00873,2.7.1.40	G10_GM002711,K00873,2.7.1.40
map05205	Proteoglycans in cancer	1	G10_GM002216,K03685,3.1.26.3
map05206	MicroRNAs in cancer	4	G10_GM000657,K01425,3.5.1.2	G10_GM001149,K00558,2.1.1.37	G10_GM002557,K01425,3.5.1.2	G10_GM003321,K00558,2.1.1.37
map05215	Prostate cancer	1	G10_GM000488,K04079,--
map05230	Central carbon metabolism in cancer	6	G10_GM000434,K00850,2.7.1.11	G10_GM000435,K00873,2.7.1.40	G10_GM000657,K01425,3.5.1.2	G10_GM001504,K00873,2.7.1.40	G10_GM002557,K01425,3.5.1.2	G10_GM002711,K00873,2.7.1.40
map05231	Choline metabolism in cancer	1	G10_GM002580,K00901,2.7.1.107
map05340	Primary immunodeficiency	2	G10_GM000334,K03648,3.2.2.27	G10_GM003141,K01488,3.5.4.4
map05418	Fluid shear stress and atherosclerosis	4	G10_GM000488,K04079,--	G10_GM000792,K01940,6.3.4.5	G10_GM000838,K03671,--	G10_GM002985,K03671,--
[truncated: 372 more columns]

## Sheet: JLFS-8
map_number	map_name	gene_number	geneID,KOID,ECID
map00010	Glycolysis / Gluconeogenesis	27	J2_GM000088,K20118,2.7.1.199	J2_GM000096,K00873,2.7.1.40	J2_GM000183,K03737,1.2.7.1,1.2.7.-	J2_GM000233,K01006,2.7.9.1	J2_GM000370,K01835,5.4.2.2	J2_GM000780,K21071,2.7.1.11,2.7.1.90	J2_GM000892,K01624,4.1.2.13	J2_GM000898,K01785,5.1.3.3	J2_GM000938,K00134,1.2.1.12	J2_GM000939,K00927,2.7.2.3	J2_GM000940,K01803,5.3.1.1	J2_GM000941,K15633,5.4.2.12	J2_GM000944,K01689,4.2.1.11	J2_GM001058,K21071,2.7.1.11,2.7.1.90	J2_GM001169,K00873,2.7.1.40	J2_GM001973,K13954,1.1.1.1	J2_GM002078,K00873,2.7.1.40	J2_GM002079,K00850,2.7.1.11	J2_GM002245,K04072,1.2.1.10,1.1.1.1	J2_GM002427,K01810,5.3.1.9	J2_GM002472,K01223,3.2.1.86	J2_GM002473,K00128,1.2.1.3	J2_GM002687,K00016,1.1.1.27	J2_GM002704,K01624,4.1.2.13	J2_GM002709,K25026,2.7.1.2	J2_GM002853,K00131,1.2.1.9	J2_GM002889,K02777,2.7.1.-
map00020	Citrate cycle (TCA cycle)	1	J2_GM000183,K03737,1.2.7.1,1.2.7.-
map00030	Pentose phosphate pathway	21	J2_GM000044,K01808,5.3.1.6	J2_GM000192,K01619,4.1.2.4	J2_GM000370,K01835,5.4.2.2	J2_GM000506,K01783,5.1.3.1	J2_GM000611,K00852,2.7.1.15	J2_GM000697,K00948,2.7.6.1	J2_GM000780,K21071,2.7.1.11,2.7.1.90	J2_GM000892,K01624,4.1.2.13	J2_GM001058,K21071,2.7.1.11,2.7.1.90	J2_GM001217,K07404,3.1.1.31	J2_GM001731,K00616,2.2.1.2	J2_GM002027,K00874,2.7.1.45	J2_GM002028,K01625,4.1.2.14,4.1.3.42	J2_GM002050,K01839,5.4.2.7	J2_GM002079,K00850,2.7.1.11	J2_GM002135,K00615,2.2.1.1	J2_GM002136,K00615,2.2.1.1	J2_GM002200,K00948,2.7.6.1	J2_GM002427,K01810,5.3.1.9	J2_GM002704,K01624,4.1.2.13	J2_GM002853,K00131,1.2.1.9
map00040	Pentose and glucuronate interconversions	9	J2_GM000506,K01783,5.1.3.1	J2_GM001764,K03079,5.1.3.22	J2_GM001765,K03077,5.1.3.4	J2_GM001934,K00963,2.7.7.9	J2_GM001942,K00963,2.7.7.9	J2_GM001944,K00012,1.1.1.22	J2_GM002026,K01815,5.3.1.17	J2_GM002029,K00065,1.1.1.127	J2_GM002030,K01815,5.3.1.17
map00051	Fructose and mannose metabolism	21	J2_GM000044,K01808,5.3.1.6	J2_GM000715,K00847,2.7.1.4	J2_GM000780,K21071,2.7.1.11,2.7.1.90	J2_GM000781,K02793,2.7.1.191	J2_GM000783,K02795,--	J2_GM000784,K02796,--	J2_GM000892,K01624,4.1.2.13	J2_GM000940,K01803,5.3.1.1	J2_GM001056,K01809,5.3.1.8	J2_GM001058,K21071,2.7.1.11,2.7.1.90	J2_GM001590,K02796,--	J2_GM001591,K02795,--	J2_GM001592,K02794,2.7.1.191	J2_GM001857,K00882,2.7.1.56	J2_GM001858,K02770,2.7.1.202	J2_GM002079,K00850,2.7.1.11	J2_GM002363,K02793,2.7.1.191	J2_GM002365,K02795,--	J2_GM002471,K00971,2.7.7.13	J2_GM002690,K00863,2.7.1.28,2.7.1.29,4.6.1.15	J2_GM002704,K01624,4.1.2.13
map00052	Galactose metabolism	29	J2_GM000167,K01187,3.2.1.20	J2_GM000370,K01835,5.4.2.2	J2_GM000714,K01193,3.2.1.26	J2_GM000780,K21071,2.7.1.11,2.7.1.90	J2_GM000896,K00965,2.7.7.12	J2_GM000897,K00849,2.7.1.6	J2_GM000898,K01785,5.1.3.3	J2_GM000971,K01190,3.2.1.23	J2_GM001058,K21071,2.7.1.11,2.7.1.90	J2_GM001228,K01190,3.2.1.23	J2_GM001584,K01190,3.2.1.23	J2_GM001652,K01190,3.2.1.23	J2_GM001932,K07407,3.2.1.22	J2_GM001934,K00963,2.7.7.9	J2_GM001935,K01784,5.1.3.2	J2_GM001942,K00963,2.7.7.9	J2_GM002006,K01187,3.2.1.20	J2_GM002021,K02744,2.7.1.-	J2_GM002022,K02747,--	J2_GM002023,K02746,--	J2_GM002024,K02745,2.7.1.-	J2_GM002064,K07407,3.2.1.22	J2_GM002079,K00850,2.7.1.11	J2_GM002146,K01784,5.1.3.2	J2_GM002359,K02082,3.5.99.-	J2_GM002360,K08302,4.1.2.40	J2_GM002503,K01187,3.2.1.20	J2_GM002616,K12308,3.2.1.23	J2_GM002709,K25026,2.7.1.2
map00053	Ascorbate and aldarate metabolism	12	J2_GM001764,K03079,5.1.3.22	J2_GM001765,K03077,5.1.3.4	J2_GM001767,K02822,2.7.1.194	J2_GM001768,K03475,--	J2_GM001769,K02821,2.7.1.194	J2_GM001770,K03476,3.1.1.-	J2_GM001920,K03475,--	J2_GM001921,K02822,2.7.1.194	J2_GM001922,K02821,2.7.1.194	J2_GM001944,K00012,1.1.1.22	J2_GM001945,K08679,5.1.3.6	J2_GM002473,K00128,1.2.1.3
map00061	Fatty acid biosynthesis	12	J2_GM000170,K00209,1.3.1.9,1.3.1.44	J2_GM000319,K00059,1.1.1.100	J2_GM000523,K02078,--	J2_GM001117,K01962,6.4.1.2,2.1.3.15	J2_GM001118,K01963,6.4.1.2,2.1.3.15	J2_GM001119,K01961,6.4.1.2,6.3.4.14	J2_GM001120,K02372,4.2.1.59	J2_GM001121,K02160,--	J2_GM001122,K09458,2.3.1.179	J2_GM001123,K00059,1.1.1.100	J2_GM001124,K00645,2.3.1.39	J2_GM001125,K00648,2.3.1.180
map00071	Fatty acid degradation	6	J2_GM000047,K00626,2.3.1.9	J2_GM001973,K13954,1.1.1.1	J2_GM002245,K04072,1.2.1.10,1.1.1.1	J2_GM002463,K00248,1.3.8.1	J2_GM002473,K00128,1.2.1.3	J2_GM002693,K00248,1.3.8.1
map00120	Primary bile acid biosynthesis	1	J2_GM001713,K01442,3.5.1.24
map00121	Secondary bile acid biosynthesis	2	J2_GM001298,K22605,1.1.1.392	J2_GM001713,K01442,3.5.1.24
map00190	Oxidative phosphorylation	19	J2_GM000049,K02108,--	J2_GM000050,K02110,--	J2_GM000051,K02109,--	J2_GM000052,K02113,--	J2_GM000053,K02111,7.1.2.2,7.2.2.1	J2_GM000054,K02115,--	J2_GM000055,K02112,7.1.2.2,7.2.2.1	J2_GM000056,K02114,--	J2_GM000189,K15986,3.6.1.1	J2_GM000269,K06019,3.6.1.1	J2_GM000599,K02107,--	J2_GM000600,K02123,--	J2_GM000601,K02124,--	J2_GM000602,K02121,--	J2_GM000603,K02119,--	J2_GM000604,K02122,--	J2_GM000605,K02117,7.1.2.2,7.2.2.1	J2_GM000606,K02118,--	J2_GM000607,K02120,--
map00195	Photosynthesis	8	J2_GM000049,K02108,--	J2_GM000050,K02110,--	J2_GM000051,K02109,--	J2_GM000052,K02113,--	J2_GM000053,K02111,7.1.2.2,7.2.2.1	J2_GM000054,K02115,--	J2_GM000055,K02112,7.1.2.2,7.2.2.1	J2_GM000056,K02114,--
map00220	Arginine biosynthesis	10	J2_GM000250,K01425,3.5.1.2	J2_GM000572,K00812,2.6.1.1	J2_GM000728,K00262,1.4.1.4	J2_GM001732,K01940,6.3.4.5	J2_GM001733,K01755,4.3.2.1	J2_GM001851,K01425,3.5.1.2	J2_GM002301,K01915,6.3.1.2	J2_GM002612,K00926,2.7.2.2	J2_GM002614,K00611,2.1.3.3	J2_GM002615,K01478,3.5.3.6
map00230	Purine metabolism	45	J2_GM000083,K01119,3.1.4.16,3.1.3.6	J2_GM000235,K01129,3.1.5.1	J2_GM000274,K00940,2.7.4.6	J2_GM000285,K00760,2.4.2.8	J2_GM000294,K08693,3.1.4.16,3.1.3.6,3.1.3.5	J2_GM000295,K08693,3.1.4.16,3.1.3.6,3.1.3.5	J2_GM000307,K00759,2.4.2.7	J2_GM000308,K01139,2.7.6.5,3.1.7.2	J2_GM000347,K01515,3.6.1.13,3.6.1.-	J2_GM000370,K01835,5.4.2.2	J2_GM000432,K01515,3.6.1.13,3.6.1.-	J2_GM000484,K05810,2.4.2.1,2.4.2.28,3.5.4.4	J2_GM000494,K00942,2.7.4.8	J2_GM000574,K01756,4.3.2.2	J2_GM000580,K01524,3.6.1.11,3.6.1.40	J2_GM000697,K00948,2.7.6.1	J2_GM000845,K03784,2.4.2.1	J2_GM000890,K05873,4.6.1.1	J2_GM000951,K03816,2.4.2.22	J2_GM001498,K21636,1.1.98.6	J2_GM001736,K01945,6.3.4.13	J2_GM001737,K00602,2.1.2.3,3.5.4.10	J2_GM001738,K11175,2.1.2.2	J2_GM001739,K01933,6.3.3.1	J2_GM001740,K00764,2.4.2.14	J2_GM001741,K01923,6.3.2.6	J2_GM001742,K01588,5.4.99.18	J2_GM001743,K01952,6.3.5.3	J2_GM001786,K07816,2.7.6.5	J2_GM002039,K03783,2.4.2.1	J2_GM002050,K01839,5.4.2.7	J2_GM002109,K03816,2.4.2.22	J2_GM002182,K00760,2.4.2.8	J2_GM002200,K00948,2.7.6.1	J2_GM002206,K03783,2.4.2.1	J2_GM002217,K01488,3.5.4.4	J2_GM002218,K21636,1.1.98.6	J2_GM002356,K01939,6.3.4.4	J2_GM002413,K01519,3.6.1.66	J2_GM002435,K01951,6.3.5.2	J2_GM002436,K00088,1.1.1.205	J2_GM002524,K00526,1.17.4.1	J2_GM002525,K00525,1.17.4.1	J2_GM002548,K00939,2.7.4.3	J2_GM002612,K00926,2.7.2.2
map00240	Pyrimidine metabolism	34	J2_GM000034,K01937,6.3.4.2	J2_GM000038,K00857,2.7.1.21	J2_GM000045,K00761,2.4.2.9	J2_GM000083,K01119,3.1.4.16,3.1.3.6	J2_GM000100,K06287,3.6.1.-	J2_GM000228,K01489,3.5.4.5	J2_GM000274,K00940,2.7.4.6	J2_GM000294,K08693,3.1.4.16,3.1.3.6,3.1.3.5	J2_GM000295,K08693,3.1.4.16,3.1.3.6,3.1.3.5	J2_GM000394,K02825,2.4.2.9	J2_GM000435,K00756,2.4.2.2	J2_GM000472,K00876,2.7.1.48	J2_GM000544,K09903,2.7.4.22	J2_GM000776,K01520,3.6.1.23	J2_GM000895,K00876,2.7.1.48	J2_GM000954,K01494,3.5.4.13	J2_GM001060,K00609,2.1.3.2	J2_GM001062,K01465,3.5.2.3	J2_GM001063,K01591,4.1.1.23	J2_GM001064,K02823,--	J2_GM001065,K17828,1.3.1.14	J2_GM001066,K00762,2.4.2.10	J2_GM001109,K00945,2.7.4.25	J2_GM001127,K01493,3.5.4.12	J2_GM001498,K21636,1.1.98.6	J2_GM001668,K01485,3.5.4.1,3.5.4.21	J2_GM001745,K01520,3.6.1.23	J2_GM002051,K00757,2.4.2.3	J2_GM002218,K21636,1.1.98.6	J2_GM002304,K01955,6.3.5.5	J2_GM002305,K01956,6.3.5.5	J2_GM002524,K00526,1.17.4.1	J2_GM002525,K00525,1.17.4.1	J2_GM002865,K03465,2.1.1.148
map00250	Alanine, aspartate and glutamate metabolism	22	J2_GM000186,K01580,4.1.1.15	J2_GM000250,K01425,3.5.1.2	J2_GM000268,K01914,6.3.1.1	J2_GM000490,K01424,3.5.1.1	J2_GM000572,K00812,2.6.1.1	J2_GM000574,K01756,4.3.2.2	J2_GM000728,K00262,1.4.1.4	J2_GM000982,K00266,1.4.1.13	J2_GM001060,K00609,2.1.3.2	J2_GM001191,K09758,4.1.1.12	J2_GM001732,K01940,6.3.4.5	J2_GM001733,K01755,4.3.2.1	J2_GM001740,K00764,2.4.2.14	J2_GM001851,K01425,3.5.1.2	J2_GM002042,K00278,1.4.3.16	J2_GM002103,K09758,4.1.1.12	J2_GM002172,K00266,1.4.1.13	J2_GM002301,K01915,6.3.1.2	J2_GM002304,K01955,6.3.5.5	J2_GM002305,K01956,6.3.5.5	J2_GM002356,K01939,6.3.4.4	J2_GM002491,K00820,2.6.1.16
map00260	Glycine, serine and threonine metabolism	12	J2_GM000317,K00600,2.1.2.1	J2_GM000341,K00133,1.2.1.11	J2_GM000564,K00928,2.7.2.4	J2_GM000913,K17103,2.7.8.8	J2_GM000941,K15633,5.4.2.12	J2_GM001079,K01754,4.3.1.19	J2_GM001203,K01752,4.3.1.17	J2_GM001204,K01752,4.3.1.17	J2_GM001556,K00865,2.7.1.165	J2_GM002357,K01752,4.3.1.17	J2_GM002358,K01752,4.3.1.17	J2_GM002824,K00058,1.1.1.95,1.1.1.399
map00261	Monobactam biosynthesis	5	J2_GM000339,K00215,1.17.1.8	J2_GM000340,K01714,4.3.3.7	J2_GM000341,K00133,1.2.1.11	J2_GM000365,K16422,1.1.3.46	J2_GM000564,K00928,2.7.2.4
map00270	Cysteine and methionine metabolism	27	J2_GM000065,K00789,2.5.1.6	J2_GM000341,K00133,1.2.1.11	J2_GM000484,K05810,2.4.2.1,2.4.2.28,3.5.4.4	J2_GM000564,K00928,2.7.2.4	J2_GM000572,K00812,2.6.1.1	J2_GM000672,K01919,6.3.2.2	J2_GM000726,K00826,2.6.1.42	J2_GM000827,K00548,2.1.1.13	J2_GM000920,K01738,2.5.1.47	J2_GM000921,K00640,2.3.1.30	J2_GM001144,K01243,3.2.2.9	J2_GM001191,K09758,4.1.1.12	J2_GM001203,K01752,4.3.1.17	J2_GM001204,K01752,4.3.1.17	J2_GM001492,K01243,3.2.2.9	J2_GM001892,K00797,2.5.1.16	J2_GM001894,K01611,4.1.1.50	J2_GM001951,K00640,2.3.1.30	J2_GM002103,K09758,4.1.1.12	J2_GM002357,K01752,4.3.1.17	J2_GM002358,K01752,4.3.1.17	J2_GM002605,K07173,4.4.1.21	J2_GM002606,K01738,2.5.1.47	J2_GM002607,K01760,4.4.1.13	J2_GM002687,K00016,1.1.1.27	J2_GM002824,K00058,1.1.1.95,1.1.1.399	J2_GM002826,K01243,3.2.2.9
map00280	Valine, leucine and isoleucine degradation	6	J2_GM000047,K00626,2.3.1.9	J2_GM000726,K00826,2.6.1.42	J2_GM002044,K00020,1.1.1.31	J2_GM002463,K00248,1.3.8.1	J2_GM002473,K00128,1.2.1.3	J2_GM002693,K00248,1.3.8.1
map00290	Valine, leucine and isoleucine biosynthesis	2	J2_GM000726,K00826,2.6.1.42	J2_GM001079,K01754,4.3.1.19
map00300	Lysine biosynthesis	10	J2_GM000336,K00674,2.3.1.117	J2_GM000339,K00215,1.17.1.8	J2_GM000340,K01714,4.3.3.7	J2_GM000341,K00133,1.2.1.11	J2_GM000381,K01928,6.3.2.13	J2_GM000382,K01929,6.3.2.10	J2_GM000397,K01778,5.1.1.7	J2_GM000564,K00928,2.7.2.4	J2_GM001026,K01439,3.5.1.18	J2_GM001846,K01586,4.1.1.20
map00310	Lysine degradation	2	J2_GM000047,K00626,2.3.1.9	J2_GM002473,K00128,1.2.1.3
map00311	Penicillin and cephalosporin biosynthesis	2	J2_GM000650,K01060,3.1.1.41	J2_GM001059,K17836,3.5.2.6
map00330	Arginine and proline metabolism	10	J2_GM000572,K00812,2.6.1.1	J2_GM001667,K01470,3.5.2.10	J2_GM001668,K01485,3.5.4.1,3.5.4.21	J2_GM001891,K01480,3.5.3.11	J2_GM001892,K00797,2.5.1.16	J2_GM001894,K01611,4.1.1.50	J2_GM002311,K00147,1.2.1.41	J2_GM002312,K00931,2.7.2.11	J2_GM002367,K00286,1.5.1.2	J2_GM002473,K00128,1.2.1.3
map00332	Carbapenem biosynthesis	2	J2_GM002311,K00147,1.2.1.41	J2_GM002312,K00931,2.7.2.11
map00333	Prodigiosin biosynthesis	3	J2_GM000319,K00059,1.1.1.100	J2_GM001123,K00059,1.1.1.100	J2_GM001124,K00645,2.3.1.39
map00340	Histidine metabolism	6	J2_GM000360,K04486,3.1.3.15	J2_GM001137,K04486,3.1.3.15	J2_GM001220,K04486,3.1.3.15	J2_GM001609,K04486,3.1.3.15	J2_GM002047,K01590,4.1.1.22	J2_GM002473,K00128,1.2.1.3
map00350	Tyrosine metabolism	3	J2_GM000572,K00812,2.6.1.1	J2_GM001973,K13954,1.1.1.1	J2_GM002245,K04072,1.2.1.10,1.1.1.1
map00360	Phenylalanine metabolism	3	J2_GM000572,K00812,2.6.1.1	J2_GM001599,K03825,2.3.1.53,2.3.1.-	J2_GM002460,K00074,1.1.1.157
map00361	Chlorocyclohexane and chlorobenzene degradation	1	J2_GM001661,K01560,3.8.1.2
map00362	Benzoate degradation	2	J2_GM000047,K00626,2.3.1.9	J2_GM002460,K00074,1.1.1.157
map00380	Tryptophan metabolism	2	J2_GM000047,K00626,2.3.1.9	J2_GM002473,K00128,1.2.1.3
map00400	Phenylalanine, tyrosine and tryptophan biosynthesis	9	J2_GM000572,K00812,2.6.1.1	J2_GM000830,K06209,5.4.99.5	J2_GM001721,K03786,4.2.1.10	J2_GM001722,K00891,2.7.1.71	J2_GM001724,K04516,5.4.99.5	J2_GM001725,K01736,4.2.3.5	J2_GM001726,K00800,2.5.1.19	J2_GM001727,K01735,4.2.3.4	J2_GM001728,K03856,2.5.1.54
map00401	Novobiocin biosynthesis	1	J2_GM000572,K00812,2.6.1.1
map00410	beta-Alanine metabolism	4	J2_GM000186,K01580,4.1.1.15	J2_GM002463,K00248,1.3.8.1	J2_GM002473,K00128,1.2.1.3	J2_GM002693,K00248,1.3.8.1
map00430	Taurine and hypotaurine metabolism	4	J2_GM000186,K01580,4.1.1.15	J2_GM000518,K00625,2.3.1.8	J2_GM000519,K00925,2.7.2.1	J2_GM002728,K00925,2.7.2.1
map00440	Phosphonate and phosphinate metabolism	1	J2_GM001489,K06167,3.1.4.55
map00450	Selenocompound metabolism	9	J2_GM000126,K01008,2.7.9.3	J2_GM000127,K01042,2.9.1.1	J2_GM000827,K00548,2.1.1.13	J2_GM001630,K00384,1.8.1.9	J2_GM002234,K01874,6.1.1.10	J2_GM002235,K01874,6.1.1.10	J2_GM002518,K00384,1.8.1.9	J2_GM002607,K01760,4.4.1.13	J2_GM002851,K00384,1.8.1.9
map00460	Cyanoamino acid metabolism	3	J2_GM000268,K01914,6.3.1.1	J2_GM000317,K00600,2.1.2.1	J2_GM000490,K01424,3.5.1.1
map00470	D-Amino acid metabolism	10	J2_GM000250,K01425,3.5.1.2	J2_GM000397,K01778,5.1.1.7	J2_GM000927,K01921,6.3.2.4	J2_GM001132,K01775,5.1.1.1	J2_GM001549,K01775,5.1.1.1	J2_GM001594,K01921,6.3.2.4	J2_GM001846,K01586,4.1.1.20	J2_GM001851,K01425,3.5.1.2	J2_GM002170,K01925,6.3.2.9	J2_GM002300,K01776,5.1.1.3
map00480	Glutathione metabolism	7	J2_GM000097,K01270,3.4.13.-	J2_GM000672,K01919,6.3.2.2	J2_GM001251,K00432,1.11.1.9	J2_GM001506,K00432,1.11.1.9	J2_GM001892,K00797,2.5.1.16	J2_GM002212,K01255,3.4.11.1	J2_GM002407,K01270,3.4.13.-
map00500	Starch and sucrose metabolism	33	J2_GM000013,K02760,2.7.1.196,2.7.1.205	J2_GM000167,K01187,3.2.1.20	J2_GM000370,K01835,5.4.2.2	J2_GM000657,K00700,2.4.1.18	J2_GM000658,K01200,3.2.1.41	J2_GM000694,K01200,3.2.1.41	J2_GM000712,K02810,2.7.1.211	J2_GM000714,K01193,3.2.1.26	J2_GM000715,K00847,2.7.1.4	J2_GM001335,K05342,2.4.1.64	J2_GM001366,K01200,3.2.1.41	J2_GM001608,K01208,3.2.1.54,3.2.1.133,3.2.1.135	J2_GM001879,K01226,3.2.1.93	J2_GM001880,K02819,2.7.1.201	J2_GM001934,K00963,2.7.7.9	J2_GM001942,K00963,2.7.7.9	J2_GM002004,K06896,3.1.3.90	J2_GM002005,K20108,2.7.1.208	J2_GM002006,K01187,3.2.1.20	J2_GM002310,K02759,2.7.1.196,2.7.1.205	J2_GM002427,K01810,5.3.1.9	J2_GM002472,K01223,3.2.1.86	J2_GM002501,K00688,2.4.1.1	J2_GM002502,K00705,2.4.1.25	J2_GM002503,K01187,3.2.1.20	J2_GM002709,K25026,2.7.1.2	J2_GM002872,K00975,2.7.7.27	J2_GM002873,K00975,2.7.7.27	J2_GM002875,K01208,3.2.1.54,3.2.1.133,3.2.1.135	J2_GM002876,K00688,2.4.1.1	J2_GM002877,K00703,2.4.1.21	J2_GM002878,K00700,2.4.1.18	J2_GM002889,K02777,2.7.1.-
map00511	Other glycan degradation	13	J2_GM000163,K01191,3.2.1.24	J2_GM000367,K01206,3.2.1.51	J2_GM000368,K15923,3.2.1.51	J2_GM000880,K12373,3.2.1.52	J2_GM000971,K01190,3.2.1.23	J2_GM001228,K01190,3.2.1.23	J2_GM001349,K12373,3.2.1.52	J2_GM001487,K01186,3.2.1.18	J2_GM001561,K01191,3.2.1.24	J2_GM001584,K01190,3.2.1.23	J2_GM001652,K01190,3.2.1.23	J2_GM001697,K01186,3.2.1.18	J2_GM001889,K01186,3.2.1.18
map00513	Various types of N-glycan biosynthesis	2	J2_GM000880,K12373,3.2.1.52	J2_GM001349,K12373,3.2.1.52
map00520	Amino sugar and nucleotide sugar metabolism	41	J2_GM000046,K01791,5.1.3.14	J2_GM000058,K00790,2.5.1.7	J2_GM000066,K01443,3.5.1.25	J2_GM000088,K20118,2.7.1.199	J2_GM000370,K01835,5.4.2.2	J2_GM000715,K00847,2.7.1.4	J2_GM000781,K02793,2.7.1.191	J2_GM000783,K02795,--	J2_GM000784,K02796,--	J2_GM000880,K12373,3.2.1.52	J2_GM000896,K00965,2.7.7.12	J2_GM000897,K00849,2.7.1.6	J2_GM001056,K01809,5.3.1.8	J2_GM001349,K12373,3.2.1.52	J2_GM001382,K02804,2.7.1.193	J2_GM001590,K02796,--	J2_GM001591,K02795,--	J2_GM001592,K02794,2.7.1.191	J2_GM001934,K00963,2.7.7.9	J2_GM001935,K01784,5.1.3.2	J2_GM001942,K00963,2.7.7.9	J2_GM001944,K00012,1.1.1.22	J2_GM001945,K08679,5.1.3.6	J2_GM002086,K00075,1.3.1.98	J2_GM002146,K01784,5.1.3.2	J2_GM002201,K04042,2.7.7.23,2.3.1.157	J2_GM002341,K00790,2.5.1.7	J2_GM002363,K02793,2.7.1.191	J2_GM002365,K02795,--	J2_GM002427,K01810,5.3.1.9	J2_GM002471,K00971,2.7.7.13	J2_GM002491,K00820,2.6.1.16	J2_GM002493,K03431,5.4.2.10	J2_GM002598,K01639,4.1.3.3	J2_GM002599,K01788,5.1.3.9	J2_GM002709,K25026,2.7.1.2	J2_GM002856,K02564,3.5.99.6	J2_GM002872,K00975,2.7.7.27	J2_GM002873,K00975,2.7.7.27	J2_GM002888,K02804,2.7.1.193	J2_GM002889,K02777,2.7.1.-
map00521	Streptomycin biosynthesis	8	J2_GM000370,K01835,5.4.2.2	J2_GM001822,K01710,4.2.1.46	J2_GM001823,K00067,1.1.1.133	J2_GM001824,K01790,5.1.3.13	J2_GM001825,K00973,2.7.7.24	J2_GM002697,K00010,1.1.1.18,1.1.1.369	J2_GM002700,K00010,1.1.1.18,1.1.1.369	J2_GM002709,K25026,2.7.1.2
map00523	Polyketide sugar unit biosynthesis	4	J2_GM001822,K01710,4.2.1.46	J2_GM001823,K00067,1.1.1.133	J2_GM001824,K01790,5.1.3.13	J2_GM001825,K00973,2.7.7.24
map00524	Neomycin, kanamycin and gentamicin biosynthesis	1	J2_GM002709,K25026,2.7.1.2
map00525	Acarbose and validamycin biosynthesis	2	J2_GM001822,K01710,4.2.1.46	J2_GM001825,K00973,2.7.7.24
map00531	Glycosaminoglycan degradation	7	J2_GM000723,K01197,3.2.1.35	J2_GM000880,K12373,3.2.1.52	J2_GM000965,K01197,3.2.1.35	J2_GM001004,K01197,3.2.1.35	J2_GM001349,K12373,3.2.1.52	J2_GM001535,K01197,3.2.1.35	J2_GM002592,K01197,3.2.1.35
map00541	O-Antigen nucleotide sugar biosynthesis	14	J2_GM000046,K01791,5.1.3.14	J2_GM001056,K01809,5.3.1.8	J2_GM001822,K01710,4.2.1.46	J2_GM001823,K00067,1.1.1.133	J2_GM001824,K01790,5.1.3.13	J2_GM001825,K00973,2.7.7.24	J2_GM001934,K00963,2.7.7.9	J2_GM001935,K01784,5.1.3.2	J2_GM001942,K00963,2.7.7.9	J2_GM001944,K00012,1.1.1.22	J2_GM001945,K08679,5.1.3.6	J2_GM002146,K01784,5.1.3.2	J2_GM002201,K04042,2.7.7.23,2.3.1.157	J2_GM002471,K00971,2.7.7.13
map00543	Exopolysaccharide biosynthesis	3	J2_GM000732,K19294,--	J2_GM000921,K00640,2.3.1.30	J2_GM001951,K00640,2.3.1.30
map00550	Peptidoglycan biosynthesis	29	J2_GM000058,K00790,2.5.1.7	J2_GM000105,K05515,3.4.16.4	J2_GM000124,K07258,3.4.16.4	J2_GM000181,K02563,2.4.1.227	J2_GM000270,K07258,3.4.16.4	J2_GM000283,K05366,2.4.1.129,3.4.16.4	J2_GM000363,K08384,--	J2_GM000380,K08384,--	J2_GM000381,K01928,6.3.2.13	J2_GM000382,K01929,6.3.2.10	J2_GM000383,K01000,2.7.8.13	J2_GM000436,K07258,3.4.16.4	J2_GM000441,K07258,3.4.16.4	J2_GM000546,K00806,2.5.1.31	J2_GM000688,K00806,2.5.1.31	J2_GM000864,K07260,3.4.17.14	J2_GM000927,K01921,6.3.2.4	J2_GM001054,K07009,6.3.5.13	J2_GM001055,K23393,6.3.5.13	J2_GM001057,K06153,3.6.1.27	J2_GM001168,K19302,3.6.1.27	J2_GM001594,K01921,6.3.2.4	J2_GM001616,K19302,3.6.1.27	J2_GM001877,K08384,--	J2_GM002086,K00075,1.3.1.98	J2_GM002088,K05364,--	J2_GM002170,K01925,6.3.2.9	J2_GM002204,K01924,6.3.2.8	J2_GM002341,K00790,2.5.1.7
map00552	Teichoic acid biosynthesis	12	J2_GM000005,K19005,2.7.8.20	J2_GM000036,K03429,2.4.1.315	J2_GM000122,K01005,2.7.8.-	J2_GM000331,K01005,2.7.8.-	J2_GM000372,K05946,2.4.1.187	J2_GM001057,K06153,3.6.1.27	J2_GM001168,K19302,3.6.1.27	J2_GM001616,K19302,3.6.1.27	J2_GM001708,K03429,2.4.1.315	J2_GM001809,K01005,2.7.8.-	J2_GM001943,K01005,2.7.8.-	J2_GM002148,K01005,2.7.8.-
map00561	Glycerolipid metabolism	18	J2_GM000005,K19005,2.7.8.20	J2_GM000036,K03429,2.4.1.315	J2_GM000227,K00901,2.7.1.107	J2_GM000522,K03621,2.3.1.274	J2_GM000826,K00655,2.3.1.51	J2_GM000923,K00655,2.3.1.51	J2_GM001272,K00086,1.1.1.202	J2_GM001277,K06122,4.2.1.30	J2_GM001278,K06121,4.2.1.30	J2_GM001279,K06120,4.2.1.30	J2_GM001556,K00865,2.7.1.165	J2_GM001708,K03429,2.4.1.315	J2_GM001932,K07407,3.2.1.22	J2_GM002064,K07407,3.2.1.22	J2_GM002266,K00864,2.7.1.30	J2_GM002473,K00128,1.2.1.3	J2_GM002690,K00863,2.7.1.28,2.7.1.29,4.6.1.15	J2_GM002691,K00005,1.1.1.6
map00562	Inositol phosphate metabolism	8	J2_GM000940,K01803,5.3.1.1	J2_GM002697,K00010,1.1.1.18,1.1.1.369	J2_GM002699,K03335,4.2.1.44	J2_GM002700,K00010,1.1.1.18,1.1.1.369	J2_GM002701,K03336,3.7.1.22	J2_GM002702,K03337,5.3.1.30	J2_GM002703,K03338,2.7.1.92	J2_GM002806,K16619,3.1.4.3
map00564	Glycerophospholipid metabolism	20	J2_GM000227,K00901,2.7.1.107	J2_GM000366,K01126,3.1.4.46	J2_GM000488,K00057,1.1.1.94	J2_GM000547,K00981,2.7.7.41	J2_GM000568,K00995,2.7.8.5	J2_GM000814,K06131,2.7.8.-	J2_GM000826,K00655,2.3.1.51	J2_GM000913,K17103,2.7.8.8	J2_GM000923,K00655,2.3.1.51	J2_GM001264,K01048,3.1.1.5	J2_GM001518,K03736,4.3.1.7	J2_GM001519,K03735,4.3.1.7	J2_GM001520,K04019,--	J2_GM001672,K06131,2.7.8.-	J2_GM002003,K01126,3.1.4.46	J2_GM002075,K06131,2.7.8.-	J2_GM002265,K00111,1.1.5.3	J2_GM002798,K01613,4.1.1.65	J2_GM002806,K16619,3.1.4.3	J2_GM002870,K06131,2.7.8.-
map00565	Ether lipid metabolism	1	J2_GM002806,K16619,3.1.4.3
map00600	Sphingolipid metabolism	12	J2_GM000880,K12373,3.2.1.52	J2_GM000971,K01190,3.2.1.23	J2_GM001228,K01190,3.2.1.23	J2_GM001349,K12373,3.2.1.52	J2_GM001487,K01186,3.2.1.18	J2_GM001584,K01190,3.2.1.23	J2_GM001652,K01190,3.2.1.23	J2_GM001697,K01186,3.2.1.18	J2_GM001889,K01186,3.2.1.18	J2_GM001932,K07407,3.2.1.22	J2_GM002064,K07407,3.2.1.22	J2_GM002741,K01130,3.1.6.1
map00603	Glycosphingolipid biosynthesis - globo and isoglobo series	4	J2_GM000880,K12373,3.2.1.52	J2_GM001349,K12373,3.2.1.52	J2_GM001932,K07407,3.2.1.22	J2_GM002064,K07407,3.2.1.22
map00604	Glycosphingolipid biosynthesis - ganglio series	2	J2_GM000880,K12373,3.2.1.52	J2_GM001349,K12373,3.2.1.52
map00620	Pyruvate metabolism	28	J2_GM000047,K00626,2.3.1.9	J2_GM000096,K00873,2.7.1.40	J2_GM000183,K03737,1.2.7.1,1.2.7.-	J2_GM000233,K01006,2.7.9.1	J2_GM000273,K01512,3.6.1.7	J2_GM000310,K01069,3.1.2.6	J2_GM000518,K00625,2.3.1.8	J2_GM000519,K00925,2.7.2.1	J2_GM001092,K00656,2.3.1.54	J2_GM001099,K01595,4.1.1.31	J2_GM001117,K01962,6.4.1.2,2.1.3.15	J2_GM001118,K01963,6.4.1.2,2.1.3.15	J2_GM001119,K01961,6.4.1.2,6.3.4.14	J2_GM001121,K02160,--	J2_GM001169,K00873,2.7.1.40	J2_GM001400,K23257,1.1.1.283,1.1.1.-	J2_GM001515,K00132,1.2.1.10	J2_GM001973,K13954,1.1.1.1	J2_GM001975,K01759,4.4.1.5	J2_GM002078,K00873,2.7.1.40	J2_GM002118,K26113,1.1.1.436	J2_GM002119,K26114,--	J2_GM002120,K26115,--	J2_GM002245,K04072,1.2.1.10,1.1.1.1	J2_GM002473,K00128,1.2.1.3	J2_GM002687,K00016,1.1.1.27	J2_GM002694,K01026,2.8.3.1	J2_GM002728,K00925,2.7.2.1
map00625	Chloroalkane and chloroalkene degradation	4	J2_GM001661,K01560,3.8.1.2	J2_GM001973,K13954,1.1.1.1	J2_GM002245,K04072,1.2.1.10,1.1.1.1	J2_GM002473,K00128,1.2.1.3
map00626	Naphthalene degradation	2	J2_GM001973,K13954,1.1.1.1	J2_GM002245,K04072,1.2.1.10,1.1.1.1
map00627	Aminobenzoate degradation	1	J2_GM000273,K01512,3.6.1.7
map00630	Glyoxylate and dicarboxylate metabolism	5	J2_GM000047,K00626,2.3.1.9	J2_GM000317,K00600,2.1.2.1	J2_GM001556,K00865,2.7.1.165	J2_GM002028,K01625,4.1.2.14,4.1.3.42	J2_GM002301,K01915,6.3.1.2
map00633	Nitrotoluene degradation	1	J2_GM000446,K00196,--
map00640	Propanoate metabolism	16	J2_GM000518,K00625,2.3.1.8	J2_GM000519,K00925,2.7.2.1	J2_GM001092,K00656,2.3.1.54	J2_GM001117,K01962,6.4.1.2,2.1.3.15	J2_GM001118,K01963,6.4.1.2,2.1.3.15	J2_GM001119,K01961,6.4.1.2,6.3.4.14	J2_GM001121,K02160,--	J2_GM001184,K01734,4.2.3.3	J2_GM001272,K00086,1.1.1.202	J2_GM001400,K23257,1.1.1.283,1.1.1.-	J2_GM002463,K00248,1.3.8.1	J2_GM002687,K00016,1.1.1.27	J2_GM002691,K00005,1.1.1.6	J2_GM002693,K00248,1.3.8.1	J2_GM002694,K01026,2.8.3.1	J2_GM002728,K00925,2.7.2.1
map00643	Styrene degradation	1	J2_GM002694,K01026,2.8.3.1
map00650	Butanoate metabolism	15	J2_GM000047,K00626,2.3.1.9	J2_GM000170,K00209,1.3.1.9,1.3.1.44	J2_GM000183,K03737,1.2.7.1,1.2.7.-	J2_GM000186,K01580,4.1.1.15	J2_GM001092,K00656,2.3.1.54	J2_GM001515,K00132,1.2.1.10	J2_GM001903,K18120,1.1.1.61	J2_GM002245,K04072,1.2.1.10,1.1.1.1	J2_GM002460,K00074,1.1.1.157	J2_GM002463,K00248,1.3.8.1	J2_GM002464,K01715,4.2.1.17	J2_GM002511,K00929,2.7.2.7	J2_GM002512,K00634,2.3.1.19	J2_GM002693,K00248,1.3.8.1	J2_GM002695,K01715,4.2.1.17
map00670	One carbon pool by folate	12	J2_GM000317,K00600,2.1.2.1	J2_GM000374,K01500,3.5.4.9	J2_GM000420,K01491,1.5.1.5,3.5.4.9	J2_GM000499,K00604,2.1.2.9	J2_GM000827,K00548,2.1.1.13	J2_GM001463,K00604,2.1.2.9	J2_GM001737,K00602,2.1.2.3,3.5.4.10	J2_GM001738,K11175,2.1.2.2	J2_GM002180,K01938,6.3.4.3	J2_GM002488,K01934,6.3.3.2	J2_GM002814,K00287,1.5.1.3	J2_GM002865,K03465,2.1.1.148
map00680	Methane metabolism	16	J2_GM000317,K00600,2.1.2.1	J2_GM000446,K00196,--	J2_GM000518,K00625,2.3.1.8	J2_GM000519,K00925,2.7.2.1	J2_GM000780,K21071,2.7.1.11,2.7.1.90	J2_GM000892,K01624,4.1.2.13	J2_GM000941,K15633,5.4.2.12	J2_GM000944,K01689,4.2.1.11	J2_GM001058,K21071,2.7.1.11,2.7.1.90	J2_GM001099,K01595,4.1.1.31	J2_GM002079,K00850,2.7.1.11	J2_GM002270,K05979,3.1.3.71	J2_GM002690,K00863,2.7.1.28,2.7.1.29,4.6.1.15	J2_GM002704,K01624,4.1.2.13	J2_GM002728,K00925,2.7.2.1	J2_GM002824,K00058,1.1.1.95,1.1.1.399
map00710	Carbon fixation in photosynthetic organisms	11	J2_GM000044,K01808,5.3.1.6	J2_GM000233,K01006,2.7.9.1	J2_GM000506,K01783,5.1.3.1	J2_GM000892,K01624,4.1.2.13	J2_GM000938,K00134,1.2.1.12	J2_GM000939,K00927,2.7.2.3	J2_GM000940,K01803,5.3.1.1	J2_GM001099,K01595,4.1.1.31	J2_GM002135,K00615,2.2.1.1	J2_GM002136,K00615,2.2.1.1	J2_GM002704,K01624,4.1.2.13
map00720	Carbon fixation pathways in prokaryotes	15	J2_GM000047,K00626,2.3.1.9	J2_GM000183,K03737,1.2.7.1,1.2.7.-	J2_GM000233,K01006,2.7.9.1	J2_GM000374,K01500,3.5.4.9	J2_GM000420,K01491,1.5.1.5,3.5.4.9	J2_GM000446,K00196,--	J2_GM000518,K00625,2.3.1.8	J2_GM000519,K00925,2.7.2.1	J2_GM001099,K01595,4.1.1.31	J2_GM001117,K01962,6.4.1.2,2.1.3.15	J2_GM001118,K01963,6.4.1.2,2.1.3.15	J2_GM001119,K01961,6.4.1.2,6.3.4.14	J2_GM001121,K02160,--	J2_GM002180,K01938,6.3.4.3	J2_GM002728,K00925,2.7.2.1
map00730	Thiamine metabolism	17	J2_GM000424,K01662,2.2.1.7	J2_GM000457,K04487,2.8.1.7	J2_GM000505,K06949,3.6.1.-,3.1.3.100	J2_GM000507,K00949,2.7.6.2	J2_GM000641,K03148,2.7.7.73	J2_GM000642,K03149,2.8.1.10	J2_GM000643,K03150,4.1.99.19	J2_GM000644,K00788,2.5.1.3	J2_GM000831,K04487,2.8.1.7	J2_GM000832,K03151,2.8.1.4	J2_GM000904,K00941,2.7.1.49,2.7.4.7	J2_GM000905,K00878,2.7.1.50	J2_GM000906,K00788,2.5.1.3	J2_GM001744,K03147,4.1.99.17	J2_GM002260,K03707,3.5.99.2	J2_GM002548,K00939,2.7.4.3	J2_GM002679,K03150,4.1.99.19
map00740	Riboflavin metabolism	8	J2_GM000347,K01515,3.6.1.13,3.6.1.-	J2_GM000432,K01515,3.6.1.13,3.6.1.-	J2_GM000560,K11753,2.7.1.26,2.7.7.2	J2_GM000905,K00878,2.7.1.50	J2_GM001872,K00794,2.5.1.78	J2_GM001873,K14652,4.1.99.12,3.5.4.25	J2_GM001874,K00793,2.5.1.9	J2_GM001875,K11752,3.5.4.26,1.1.1.193
map00750	Vitamin B6 metabolism	1	J2_GM002481,K00868,2.7.1.35
map00760	Nicotinate and nicotinamide metabolism	16	J2_GM000120,K00969,2.7.7.18	J2_GM000294,K08693,3.1.4.16,3.1.3.6,3.1.3.5	J2_GM000295,K08693,3.1.4.16,3.1.3.6,3.1.3.5	J2_GM000426,K00858,2.7.1.23	J2_GM000845,K03784,2.4.2.1	J2_GM001030,K00763,6.3.4.21	J2_GM001135,K01950,6.3.5.1	J2_GM001669,K03426,3.6.1.22	J2_GM001847,K03426,3.6.1.22	J2_GM002039,K03783,2.4.2.1	J2_GM002041,K00767,2.4.2.19	J2_GM002042,K00278,1.4.3.16	J2_GM002043,K03517,2.5.1.72	J2_GM002206,K03783,2.4.2.1	J2_GM002660,K03742,3.5.1.42	J2_GM002768,K12410,2.3.1.286
map00770	Pantothenate and CoA biosynthesis	8	J2_GM000252,K00859,2.7.1.24	J2_GM000496,K13038,4.1.1.36,6.3.2.5	J2_GM000514,K00954,2.7.7.3	J2_GM000726,K00826,2.6.1.42	J2_GM001627,K00077,1.1.1.169	J2_GM002141,K00997,2.7.8.7	J2_GM002179,K03525,2.7.1.33	J2_GM002473,K00128,1.2.1.3
map00780	Biotin metabolism	8	J2_GM000319,K00059,1.1.1.100	J2_GM000702,K01012,2.8.1.6	J2_GM000703,K01935,6.3.3.3	J2_GM001120,K02372,4.2.1.59	J2_GM001122,K09458,2.3.1.179	J2_GM001123,K00059,1.1.1.100	J2_GM001750,K03524,6.3.4.15	J2_GM002171,K01012,2.8.1.6
map00790	Folate biosynthesis	15	J2_GM000157,K03831,2.7.7.75	J2_GM000160,K03637,4.6.1.17	J2_GM000327,K11754,6.3.2.12,6.3.2.17	J2_GM000449,K03750,2.10.1.1	J2_GM000450,K03752,2.7.7.77	J2_GM000452,K03639,4.1.99.22	J2_GM001172,K13940,4.1.2.25,2.7.6.3	J2_GM001173,K00796,2.5.1.15	J2_GM001175,K01495,3.5.4.16	J2_GM001176,K02619,4.1.3.38	J2_GM001177,K01665,2.6.1.85	J2_GM001178,K01664,2.6.1.85	J2_GM001284,K06897,2.5.1.105	J2_GM001873,K14652,4.1.99.12,3.5.4.25	J2_GM002814,K00287,1.5.1.3
map00860	Porphyrin metabolism	28	J2_GM000337,K19221,2.5.1.17	J2_GM000807,K02492,1.2.1.70	J2_GM000808,K24866,1.3.1.76	J2_GM000809,K01749,2.5.1.61	J2_GM000810,K13542,2.1.1.107,4.2.1.75	J2_GM000811,K01698,4.2.1.24	J2_GM000812,K01845,5.4.3.8	J2_GM000870,K04720,4.1.1.81	J2_GM001010,K02190,4.99.1.3	J2_GM001011,K06042,5.4.99.61,5.4.99.60	J2_GM001012,K02188,2.1.1.195	J2_GM001013,K03399,2.1.1.289	J2_GM001014,K02191,2.1.1.196	J2_GM001015,K03394,2.1.1.130,2.1.1.151	J2_GM001016,K05936,2.1.1.133,2.1.1.271	J2_GM001017,K02189,3.7.1.12	J2_GM001019,K05934,2.1.1.131,2.1.1.272	J2_GM001020,K05895,1.3.1.54,1.3.1.106	J2_GM001149,K02232,6.3.5.10	J2_GM001155,K02227,6.3.1.10	J2_GM001156,K02226,3.1.3.73	J2_GM001158,K02233,2.7.8.26	J2_GM001159,K02231,2.7.1.156,2.7.7.62	J2_GM001160,K00768,2.4.2.21	J2_GM001194,K01885,6.1.1.17	J2_GM001274,K00798,2.5.1.17	J2_GM001513,K04032,2.5.1.154	J2_GM002725,K21480,1.14.15.20
map00900	Terpenoid backbone biosynthesis	11	J2_GM000030,K00919,2.7.1.148	J2_GM000047,K00626,2.3.1.9	J2_GM000423,K13789,2.5.1.1,2.5.1.10,2.5.1.29	J2_GM000424,K01662,2.2.1.7	J2_GM000546,K00806,2.5.1.31	J2_GM000548,K00099,1.1.1.267	J2_GM000550,K03526,1.17.7.1,1.17.7.3	J2_GM000688,K00806,2.5.1.31	J2_GM001108,K03527,1.17.7.4	J2_GM002479,K01770,4.6.1.12	J2_GM002861,K00991,2.7.7.60
map00903	Limonene and pinene degradation	1	J2_GM002473,K00128,1.2.1.3
map00908	Zeatin biosynthesis	1	J2_GM001087,K00791,2.5.1.75
map00910	Nitrogen metabolism	10	J2_GM000728,K00262,1.4.1.4	J2_GM000982,K00266,1.4.1.13	J2_GM001200,K00459,1.13.12.16	J2_GM001895,K00366,1.7.7.1	J2_GM002011,K01673,4.2.1.1	J2_GM002172,K00266,1.4.1.13	J2_GM002301,K01915,6.3.1.2	J2_GM002317,K05601,1.7.99.1	J2_GM002434,K02575,--	J2_GM002612,K00926,2.7.2.2
map00920	Sulfur metabolism	11	J2_GM000558,K06881,3.1.3.7,3.1.13.3	J2_GM000708,K16950,--	J2_GM000709,K16951,--	J2_GM000710,K00385,--	J2_GM000804,K16950,--	J2_GM000805,K16951,--	J2_GM000806,K00385,--	J2_GM000920,K01738,2.5.1.47	J2_GM000921,K00640,2.3.1.30	J2_GM001951,K00640,2.3.1.30	J2_GM002606,K01738,2.5.1.47
map00950	Isoquinoline alkaloid biosynthesis	1	J2_GM000572,K00812,2.6.1.1
map00960	Tropane, piperidine and pyridine alkaloid biosynthesis	1	J2_GM000572,K00812,2.6.1.1
map00966	Glucosinolate biosynthesis	1	J2_GM000726,K00826,2.6.1.42
map00970	Aminoacyl-tRNA biosynthesis	27	J2_GM000127,K01042,2.9.1.1	J2_GM000312,K01892,6.1.1.21	J2_GM000313,K01876,6.1.1.12	J2_GM000326,K01873,6.1.1.9	J2_GM000357,K01889,6.1.1.20	J2_GM000358,K01890,6.1.1.20	J2_GM000462,K01872,6.1.1.7	J2_GM000499,K00604,2.1.2.9	J2_GM000581,K01887,6.1.1.19	J2_GM001194,K01885,6.1.1.17	J2_GM001463,K00604,2.1.2.9	J2_GM001646,K09759,6.1.1.23	J2_GM001704,K01872,6.1.1.7	J2_GM001757,K01869,6.1.1.4	J2_GM001788,K01866,6.1.1.1	J2_GM001795,K01886,6.1.1.18	J2_GM001807,K01867,6.1.1.2	J2_GM002175,K01880,6.1.1.14	J2_GM002176,K04567,6.1.1.6	J2_GM002211,K01893,6.1.1.22	J2_GM002234,K01874,6.1.1.10	J2_GM002235,K01874,6.1.1.10	J2_GM002255,K01870,6.1.1.5	J2_GM002486,K01868,6.1.1.3	J2_GM002784,K01875,6.1.1.11	J2_GM002862,K01881,6.1.1.15	J2_GM002863,K01883,6.1.1.16
map00981	Insect hormone biosynthesis	1	J2_GM002473,K00128,1.2.1.3
map00983	Drug metabolism - other enzymes	13	J2_GM000038,K00857,2.7.1.21	J2_GM000228,K01489,3.5.4.5	J2_GM000274,K00940,2.7.4.6	J2_GM000285,K00760,2.4.2.8	J2_GM000472,K00876,2.7.1.48	J2_GM000776,K01520,3.6.1.23	J2_GM000895,K00876,2.7.1.48	J2_GM001745,K01520,3.6.1.23	J2_GM002051,K00757,2.4.2.3	J2_GM002182,K00760,2.4.2.8	J2_GM002413,K01519,3.6.1.66	J2_GM002435,K01951,6.3.5.2	J2_GM002436,K00088,1.1.1.205
map00998	Biosynthesis of various antibiotics	1	J2_GM000523,K02078,--
map00999	Biosynthesis of various plant secondary metabolites	1	J2_GM000065,K00789,2.5.1.6
map01040	Biosynthesis of unsaturated fatty acids	1	J2_GM000008,K10804,3.1.2.-,3.1.2.2,3.1.1.2,3.1.1.5
map01051	Biosynthesis of ansamycins	2	J2_GM002135,K00615,2.2.1.1	J2_GM002136,K00615,2.2.1.1
map01055	Biosynthesis of vancomycin group antibiotics	2	J2_GM000365,K16422,1.1.3.46	J2_GM001822,K01710,4.2.1.46
map01501	beta-Lactam resistance	4	J2_GM000105,K05515,3.4.16.4	J2_GM000283,K05366,2.4.1.129,3.4.16.4	J2_GM001059,K17836,3.5.2.6	J2_GM002416,K15580,--
map01502	Vancomycin resistance	9	J2_GM000181,K02563,2.4.1.227	J2_GM000320,K18345,2.7.13.3	J2_GM000382,K01929,6.3.2.10	J2_GM000383,K01000,2.7.8.13	J2_GM000864,K07260,3.4.17.14	J2_GM000927,K01921,6.3.2.4	J2_GM001132,K01775,5.1.1.1	J2_GM001549,K01775,5.1.1.1	J2_GM001594,K01921,6.3.2.4
map01503	Cationic antimicrobial peptide (CAMP) resistance	7	J2_GM000012,K04771,3.4.21.107	J2_GM000652,K14205,2.3.2.3	J2_GM000745,K01448,3.5.1.28	J2_GM000838,K01448,3.5.1.28	J2_GM000989,K14205,2.3.2.3	J2_GM002531,K01448,3.5.1.28	J2_GM002674,K01448,3.5.1.28
map01523	Antifolate resistance	3	J2_GM000317,K00600,2.1.2.1	J2_GM001737,K00602,2.1.2.3,3.5.4.10	J2_GM002814,K00287,1.5.1.3
map01524	Platinum drug resistance	1	J2_GM001887,K17686,7.2.2.8
map02010	ABC transporters	77	J2_GM000087,K09815,--	J2_GM000150,K16961,--	J2_GM000151,K16963,--	J2_GM000158,K02020,--	J2_GM000159,K02018,--	J2_GM000161,K17319,--	J2_GM000162,K17320,--	J2_GM000165,K17318,--	J2_GM000275,K11069,--	J2_GM000276,K11070,--	J2_GM000277,K11071,--	J2_GM000278,K11072,7.6.2.11	J2_GM000612,K06726,5.4.99.62	J2_GM000613,K10441,7.5.2.7	J2_GM000614,K10440,--	J2_GM000615,K10439,--	J2_GM000663,K16785,--	J2_GM000665,K07335,--	J2_GM000666,K23537,--	J2_GM000667,K23535,--	J2_GM000668,K23536,--	J2_GM000701,K03523,--	J2_GM000720,K18889,--	J2_GM000721,K18890,--	J2_GM000788,K09816,--	J2_GM000789,K09817,7.2.2.20	J2_GM000899,K10541,--	J2_GM000900,K10542,7.5.2.11	J2_GM000901,K10540,--	J2_GM000933,K07335,--	J2_GM000979,K17318,--	J2_GM001164,K17318,--	J2_GM001167,K17318,--	J2_GM001337,K10119,--	J2_GM001338,K10118,--	J2_GM001339,K10117,--	J2_GM001374,K17318,--	J2_GM001629,K18231,--	J2_GM001800,K02036,7.3.2.1	J2_GM001801,K02038,--	J2_GM001802,K02037,--	J2_GM001803,K02040,--	J2_GM001804,K02040,--	J2_GM001839,K23060,7.4.2.1	J2_GM001840,K17077,--	J2_GM001841,K23059,--	J2_GM001864,K10202,--
[truncated: 90 more rows]
[truncated: 30 more columns]
