# Supplementary material for: Type A and D Clostridium perfringens with unique genetic evolution characteristics cause mortality in juvenile Bactrian camels
Source: Front Cell Infect Microbiol. 2026 May 29;16:1787432. doi: 10.3389/fcimb.2026.1787432 (PMC13259845; doi:10.3389/fcimb.2026.1787432)
Supplement: Supplementary file 5 [file Table5.xlsx]

## Sheet: Sheet1
Supplementary Table S5 Association Analysis Table of Drug Resistance Genes and Antibiotics
strain name	Clostridium perfringens mprF	defensin resistant mprF	defensin
JLFS-1	vanW gene in vanI cluster	vanW; glycopeptide resistance gene cluster	vancomycin; teicoplanin
	vanW gene in vanI cluster	vanW; glycopeptide resistance gene cluster	vancomycin; teicoplanin
	vanY gene in vanB cluster	vanY; glycopeptide resistance gene cluster	vancomycin
	vanT gene in vanG cluster	glycopeptide resistance gene cluster; vanT	vancomycin
	Clostridium perfringes cplR	Miscellaneous ABC-F subfamily ATP-binding cassette ribosomal protection proteins	lincomycin; clindamycin; virginiamycin M1; retapamulin; iboxamycin
	vanH gene in vanD cluster	vanH; glycopeptide resistance gene cluster	vancomycin; teicoplanin
JLFS-2	vanH gene in vanD cluster	vanH; glycopeptide resistance gene cluster	vancomycin; teicoplanin
	Clostridium perfringes cplR	Miscellaneous ABC-F subfamily ATP-binding cassette ribosomal protection proteins	lincomycin; clindamycin; virginiamycin M1; retapamulin; iboxamycin
	vanT gene in vanG cluster	glycopeptide resistance gene cluster; vanT	vancomycin
	vanW gene in vanI cluster	vanW; glycopeptide resistance gene cluster	vancomycin; teicoplanin
	vanW gene in vanI cluster	vanW; glycopeptide resistance gene cluster	vancomycin; teicoplanin
	vanY gene in vanB cluster	vanY; glycopeptide resistance gene cluster	vancomycin
	Clostridium perfringens mprF	defensin resistant mprF	defensin
JLFS-3	vanW gene in vanI cluster	vanW; glycopeptide resistance gene cluster	vancomycin; teicoplanin
	vanW gene in vanI cluster	vanW; glycopeptide resistance gene cluster	vancomycin; teicoplanin
	vanY gene in vanB cluster	vanY; glycopeptide resistance gene cluster	vancomycin
	Clostridium perfringens mprF	defensin resistant mprF	defensin
	vanH gene in vanD cluster	vanH; glycopeptide resistance gene cluster	vancomycin; teicoplanin
	vanT gene in vanG cluster	glycopeptide resistance gene cluster; vanT	vancomycin
	Clostridium perfringes cplR	Miscellaneous ABC-F subfamily ATP-binding cassette ribosomal protection proteins	lincomycin; clindamycin; virginiamycin M1; retapamulin; iboxamycin
JLFS-4	vanW gene in vanI cluster	vanW; glycopeptide resistance gene cluster	vancomycin; teicoplanin
	vanW gene in vanI cluster	vanW; glycopeptide resistance gene cluster	vancomycin; teicoplanin
	vanY gene in vanB cluster	vanY; glycopeptide resistance gene cluster	vancomycin
	Clostridium perfringens mprF	defensin resistant mprF	defensin
	vanH gene in vanD cluster	vanH; glycopeptide resistance gene cluster	vancomycin; teicoplanin
	vanT gene in vanG cluster	glycopeptide resistance gene cluster; vanT	vancomycin
JLFS-5	vanW gene in vanI cluster	vanW; glycopeptide resistance gene cluster	vancomycin; teicoplanin
	vanW gene in vanI cluster	vanW; glycopeptide resistance gene cluster	vancomycin; teicoplanin
	vanY gene in vanB cluster	vanY; glycopeptide resistance gene cluster	vancomycin
	Clostridium perfringens mprF	defensin resistant mprF	defensin
	vanH gene in vanD cluster	vanH; glycopeptide resistance gene cluster	vancomycin; teicoplanin
	vanT gene in vanG cluster	glycopeptide resistance gene cluster; vanT	vancomycin
	Clostridium perfringes cplR	Miscellaneous ABC-F subfamily ATP-binding cassette ribosomal protection proteins	lincomycin; clindamycin; virginiamycin M1; retapamulin; iboxamycin
JLFS-6	vanW gene in vanI cluster	vanW; glycopeptide resistance gene cluster	vancomycin; teicoplanin
	vanW gene in vanI cluster	vanW; glycopeptide resistance gene cluster	vancomycin; teicoplanin
	vanY gene in vanB cluster	vanY; glycopeptide resistance gene cluster	vancomycin
	Clostridium perfringens mprF	defensin resistant mprF	defensin
	vanH gene in vanD cluster	vanH; glycopeptide resistance gene cluster	vancomycin; teicoplanin
	vanT gene in vanG cluster	glycopeptide resistance gene cluster; vanT	vancomycin
	Clostridium perfringes cplR	Miscellaneous ABC-F subfamily ATP-binding cassette ribosomal protection proteins	lincomycin; clindamycin; virginiamycin M1; retapamulin; iboxamycin
JLFS-7	vanH gene in vanD cluster	vanH; glycopeptide resistance gene cluster	vancomycin; teicoplanin
	vanT gene in vanG cluster	glycopeptide resistance gene cluster; vanT	vancomycin
	vanW gene in vanI cluster	vanW; glycopeptide resistance gene cluster	vancomycin; teicoplanin
	vanW gene in vanI cluster	vanW; glycopeptide resistance gene cluster	vancomycin; teicoplanin
	vanY gene in vanB cluster	vanY; glycopeptide resistance gene cluster	vancomycin
	Clostridium perfringens mprF	defensin resistant mprF	defensin
JLFS-8	Clostridium perfringens mprF	defensin resistant mprF	defensin
	vanY gene in vanB cluster	vanY; glycopeptide resistance gene cluster	vancomycin
	vanW gene in vanI cluster	vanW; glycopeptide resistance gene cluster	vancomycin; teicoplanin
	vanW gene in vanI cluster	vanW; glycopeptide resistance gene cluster	vancomycin; teicoplanin
	vanT gene in vanG cluster	glycopeptide resistance gene cluster; vanT	vancomycin
	Clostridium perfringes cplR	Miscellaneous ABC-F subfamily ATP-binding cassette ribosomal protection proteins	lincomycin; clindamycin; virginiamycin M1; retapamulin; iboxamycin
	vanH gene in vanD cluster	vanH; glycopeptide resistance gene cluster	vancomycin; teicoplanin
human	vanH gene in vanD cluster	vanH; glycopeptide resistance gene cluster	vancomycin; teicoplanin
	vanT gene in vanG cluster	glycopeptide resistance gene cluster; vanT	vancomycin
	vanW gene in vanI cluster	vanW; glycopeptide resistance gene cluster	vancomycin; teicoplanin
	vanW gene in vanI cluster	vanW; glycopeptide resistance gene cluster	vancomycin; teicoplanin
	vanY gene in vanB cluster	vanY; glycopeptide resistance gene cluster	vancomycin
	Clostridium perfringens mprF	defensin resistant mprF	defensin
	tetB(P)	tetracycline-resistant ribosomal protection protein	tetracycline; doxycycline; minocycline; chlortetracycline; demeclocycline; oxytetracycline
sheep	tetB(P)	tetracycline-resistant ribosomal protection protein	tetracycline; doxycycline; minocycline; chlortetracycline; demeclocycline; oxytetracycline
	Clostridium perfringens mprF	defensin resistant mprF	defensin
	vanY gene in vanB cluster	vanY; glycopeptide resistance gene cluster	vancomycin
	vanW gene in vanI cluster	vanW; glycopeptide resistance gene cluster	vancomycin; teicoplanin
	ErmQ	Erm 23S ribosomal RNA methyltransferase	erythromycin; roxithromycin; lincomycin; telithromycin; clarithromycin; clindamycin; tylosin; spiramycin; azithromycin; dirithromycin; pristinamycin IA; quinupristin; virginiamycin M1; madumycin II; griseoviridin; dalfopristin; pristinamycin IB; virginiamycin S2; pristinamycin IC; vernamycin C; patricin A; patricin B; ostreogrycin B3; oleandomycin
	vanW gene in vanI cluster	vanW; glycopeptide resistance gene cluster	vancomycin; teicoplanin
	vanT gene in vanG cluster	glycopeptide resistance gene cluster; vanT	vancomycin
	Clostridium perfringes cplR	Miscellaneous ABC-F subfamily ATP-binding cassette ribosomal protection proteins	lincomycin; clindamycin; virginiamycin M1; retapamulin; iboxamycin
	vanH gene in vanD cluster	vanH; glycopeptide resistance gene cluster	vancomycin; teicoplanin
	AAC(6')-Ie-APH(2'')-Ia bifunctional protein	aminoglycoside bifunctional resistance protein	dibekacin; amikacin; sisomicin; netilmicin; kanamycin A; tobramycin; gentamicin A; 2'-N-ethylnetilmicin; 5-episisomicin; gentamicin
goat	Clostridium perfringens mprF	defensin resistant mprF	defensin
	vanY gene in vanB cluster	vanY; glycopeptide resistance gene cluster	vancomycin
	vanW gene in vanI cluster	vanW; glycopeptide resistance gene cluster	vancomycin; teicoplanin
	vanW gene in vanI cluster	vanW; glycopeptide resistance gene cluster	vancomycin; teicoplanin
	vanT gene in vanG cluster	glycopeptide resistance gene cluster; vanT	vancomycin
	Clostridium perfringes cplR	Miscellaneous ABC-F subfamily ATP-binding cassette ribosomal protection proteins	lincomycin; clindamycin; virginiamycin M1; retapamulin; iboxamycin
	vanH gene in vanD cluster	vanH; glycopeptide resistance gene cluster	vancomycin; teicoplanin
yak	vanH gene in vanD cluster	vanH; glycopeptide resistance gene cluster	vancomycin; teicoplanin
	Clostridium perfringes cplR	Miscellaneous ABC-F subfamily ATP-binding cassette ribosomal protection proteins	lincomycin; clindamycin; virginiamycin M1; retapamulin; iboxamycin
	vanT gene in vanG cluster	glycopeptide resistance gene cluster; vanT	vancomycin
	vanW gene in vanI cluster	vanW; glycopeptide resistance gene cluster	vancomycin; teicoplanin
	vanW gene in vanI cluster	vanW; glycopeptide resistance gene cluster	vancomycin; teicoplanin
	vanY gene in vanB cluster	vanY; glycopeptide resistance gene cluster	vancomycin
	Clostridium perfringens mprF	defensin resistant mprF	defensin
dog	vanH gene in vanD cluster	vanH; glycopeptide resistance gene cluster	vancomycin; teicoplanin
	vanT gene in vanG cluster	glycopeptide resistance gene cluster; vanT	vancomycin
	vanW gene in vanI cluster	vanW; glycopeptide resistance gene cluster	vancomycin; teicoplanin
	vanW gene in vanI cluster	vanW; glycopeptide resistance gene cluster	vancomycin; teicoplanin
	vanY gene in vanB cluster	vanY; glycopeptide resistance gene cluster	vancomycin
	Clostridium perfringens mprF	defensin resistant mprF	defensin
	tetB(P)	tetracycline-resistant ribosomal protection protein	tetracycline; doxycycline; minocycline; chlortetracycline; demeclocycline; oxytetracycline
	ErmQ	Erm 23S ribosomal RNA methyltransferase	erythromycin; roxithromycin; lincomycin; telithromycin; clarithromycin; clindamycin; tylosin; spiramycin; azithromycin; dirithromycin; pristinamycin IA; quinupristin; virginiamycin M1; madumycin II; griseoviridin; dalfopristin; pristinamycin IB; virginiamycin S2; pristinamycin IC; vernamycin C; patricin A; patricin B; ostreogrycin B3; oleandomycin
cattle	Clostridium perfringens mprF	defensin resistant mprF	defensin
	vanT gene in vanG cluster	glycopeptide resistance gene cluster; vanT	vancomycin
	Clostridium perfringes cplR	Miscellaneous ABC-F subfamily ATP-binding cassette ribosomal protection proteins	lincomycin; clindamycin; virginiamycin M1; retapamulin; iboxamycin
	vanW gene in vanI cluster	vanW; glycopeptide resistance gene cluster	vancomycin; teicoplanin
	vanY gene in vanB cluster	vanY; glycopeptide resistance gene cluster	vancomycin
	tetB(P)	tetracycline-resistant ribosomal protection protein	tetracycline; doxycycline; minocycline; chlortetracycline; demeclocycline; oxytetracycline
	vanW gene in vanI cluster	vanW; glycopeptide resistance gene cluster	vancomycin; teicoplanin
	vanH gene in vanD cluster	vanH; glycopeptide resistance gene cluster	vancomycin; teicoplanin
